# Supplementary material for: Structure Guided Discovery of Ancestral CRISPR-Cas13 Ribonucleases
Source: Science. Author manuscript; Available in PMC 2025 Jun 13. (PMC12165695; doi:10.1126/science.adq0553)
Supplement: Yoon et al Supplementary Data 1-3 [file NIHMS2074710-supplement-Yoon_et_al_Supplementary_Data_1-3.zip]

Archive with 3 entries (3 files):
- science.adq0553_data_s1.zip
- science.adq0553_data_s2.xlsx
- science.adq0553_data_s3.zip
