# Supplementary material for: Structure Guided Discovery of Ancestral CRISPR-Cas13 Ribonucleases
Source: Science. Author manuscript; Available in PMC 2025 Jun 13. (PMC12165695; doi:10.1126/science.adq0553)
Supplement: Yoon et al Supplementary Data 1-3 [file NIHMS2074710-supplement-Yoon_et_al_Supplementary_Data_1-3.zip › science.adq0553_data_s2.xlsx]

## Sheet: Sheet1
PURPOSE	NAME	SEQUENCE	NOTES
gBlocks for Cas13an native locus vector assembly	Cas13an1_gBlock_1	TCGGCACCTGCATAGTGATGCGGCTGAATTTACACTTTATTTACCATAAATTTTAACGCTCAGAACAGGTGAGAACGAATCATGGGCGAATCAGAGCCATGTCTGTTTTCTCTCTTTGTTCACACACTATATAGCAGGCAAAAAGTCGCCGGCACCAGATATAGGGTATAATATCTTTACACTCTGCCGCCGGCGGCCTAAAAAGCTTAATAAATATAGTTAGCAGAGGGTTAATTATGATTCTTCCCGCAACATCGGCGCCGGCGCCGGCGCAGGCCGTCGCCGTAAATACCGCCGCTACCCCGCCTCAAGCCTCACTCGCAAAAAGCGCCGCCGCACACTCGGCCGCTGAGCAAAACACTTTACCACTCCCGCCAAAACAACTTGACCTGCTGCCGC…	gBlocks listed here were combined with PNK treated spacer repeat oligos for Golden Gate Assembly with PaqCI using the pBAD GFP dropout vector.
gBlocks for Cas13an native locus vector assembly	Cas13an1_gBlock_2	TCGGCACCTGCATAGAATTGCTGAGCGGCAAATGGCGCAAATATTATTACGGGCTGAAACTTGCCCCAACGGACTTACGCGAAAACCGCTTCAAACAGTATTACGATTTTATCGGCGAACAAAATTTTCGGCAAATCTGCAGCCGGCTGGGCGCGCCGCTGGTCATAAGTAAATTAAAAACCTTTGACAGCCAAAATCCACGGCAGCAGGATTATATTATCTATGCCGATACGGAGAATCGCCTGAGCTTTAAAAATGAAATCCTGCCTTTTTATCTCACCATTATGCGCCTGCAAAAAATCATACATTTTTATAGTGACAATTATGCTGAAAAATATCAGCCGCTTTCTTCATTAGAACAGCGCGGCATAAGTAAAAAACAACGCAAAGAAGAAAAGG…
gBlocks for Cas13an native locus vector assembly	Cas13an2_gBlock	TCGGCACCTGCATAGTGATATTTGCACATTTTGCTTACAAAATAAAATTTTACCCCTAAATATATGTTTTGATGCATATTTTTAGGGGTTTTTTGTGGCTGTTATAATGGGTGATCAAAATTTATTTGGCGATTTGGTGAAAAGGCCAAAATTCCGTTCGGACATATTATATTTTGTGCAATTGGCGGGAAATTATGCCGCCAACATTTTTGTTGATATGCGAAATCGTGCATCATCCAAACAGAAAAAGGCATTTTATGATTGGTTATCCGGTGTAAAAAATGATGATATTGATGTAAGGTTGAAAGAGGCGTTAAATAATAGCAATCAATATTTTGATCCTTTTAAAAAGGGATATGCCCAAATTTTGGAGGAAATGCCCCTGCCCCTGCGCGATCG…
gBlocks for Cas13an native locus vector assembly	Cas13an3_gBlock	TCGGCACCTGCATAGTGATCGAACTTCCCCTTCCTGCCTGATGATAACACAATATTCCAAATATGTAAAACCTGCTTTGCTACAAAACCTGTGCTTGCTATTGTTAACTGCTCGTTTCGTGCTTATTATACCATATGCCAGTACTTAAAAACCCGGCCAAACCCGATCTATCCGCGCTAGAGCCAGACCCGGAGTTTCGCGCCCATTTCCTGTTTTTTCTCGGACTGGCCAACACCTATATCGTGTCGATTTTCTGGCATTGTTTTAATGATAGCAAGAAACGCAAAACCCTGTTTGCCGCATTGGAGGCCCTGGAGAAGCAACAAGGCGAACAATTTAAACGCAAAATCATACAAAAACATGATCGGTTAAAACCTGATTTTACCAAGCGCATATTCA…
gBlocks for Cas13an native locus vector assembly	Cas13an4_gBlock	TCGGCACCTGCATAGTGATGATAGAGACGTTTTAACGGATTTCTTGGGGAAATTCAATGGATAAGAAGGGTTTTTGTTTGTTTAATCAATTTTGCAAAGATATTCTAGGTTGATTGAGGTTTTGGTATGGATATTGACATTTCTTATTTGGAAATTAACCCAGCATTTAGGTCAGATGAATTGTACTTTATCCGTCTCGCGGGTGGGTATGTTCGAAGTATTTTTTGGGATGTATTTTTATCGAACAATAAAAACAGACCCAGAGAATTATATAAACTTATCTCTGATGAATTTTCTGGCGATTCATACTCTCATTTGAGAGCTCAGATTGTTCCTGATCCAAATAATCATGGCAAGAGAAATGGGCAGTTGGATTGTATTGGTGGTGCATTCAAGACG…
gBlocks for Cas13an native locus vector assembly	Cas13an5_gBlock	TCGGCACCTGCATAGTGATCAGGAAAGTGCAACCGGTTTGACAGGAGAAGCAGCATTCAGGAGATAAACCTTTCGGCATTCGAGAAAGACGTTCGCTTTCGCACGGAATATCTGTTCTTCCTGAAAGCCGCTGGCAATTACGCCGCCCAGCTTTTCCGGGACAGTTTTCGCAGTAACCTGATCCGCAAGCAGCTTTATGAGCCGGTGATGGCGCTGGATGAAAGGCTGAAAAAAGAAAGCTCGAACAAGAAAGGCCTTGACTCCAAGCTCTATGAAGCGCTGGTGCCGAACGGGCAGGGCTGGCTCAACCCGGTCCTTGATCCTTACAAGGCGGATTTCTTCACCGTGCTGAAGGAATTGCCGCAAGGGCGCAAGGACGCGCTGGCCCGAACCTTGCGC…
gBlocks for Cas13an native locus vector assembly	Cas13an6_gBlock	TCGGCACCTGCATAGTGATGAGAGTGAAAACAATTCGTTTTTTTTGGGTTCATGGCGAATAATAACCCTGCAATTCCCAATTTATCGTCACTTGAGCATGACGACGAATTTCGCGCGCATTATTTGTTCTTCTTGCAAATGGCCAACACTTATATTGTGTCCATTTTTTTGCACTGCTTTAATGATGGTAAACGCAAAAAGATATTGCTTACGTGTCTGGCAAAACTTGACGAAGACTCAACGACAAAACTAAAGCGGAAAGAGATTTCAAAACAAGACCTCTTAAGCGATACCTTCAAGCAAGCTATGTATTCGTCTACGGCAAGAAAGACGGCGCATTTTGAAGTATTTTCATCTGATTTCCAAAGCCTGATGAACGCTCTCCCCGATACAAGAAAA…
gBlocks for Cas13an native locus vector assembly	Cas13an7_gBlock	TCGGCACCTGCATAGTGATGATGGCTTATCTTTATCGGATTTCAAGGTGGGTTTCAATGACTAAGAAGGTGTTTTCGTTTGTTTAATCAAAATTTTGGATATATTCTAGGTTGAAGGTGGGTTGCATTGGATATTGATATTTCTTATTTGGAAATGAATTCGGGATTTCGTTCAGACGAATTGTATTTTATTCGTCTGGCGGGCGGTTATATCCGAAGTATTTTTTGGGATGTTTTTTTATCAAACAATAAAAACAGACCTAAAAAATTATACCAGCTTATTTCTGATGAGTTTTCGGCCGATACGTATTCTTTTTTAAGAGAGCAAATTGTTCCTGATCCAAATAACAATGGCAGAAGAAAAGGACAACTTGATTGTATAAGTGGAAAATTCAAAACG…
gBlocks for Cas13an native locus vector assembly	Cas13an8_gBlock	TCGGCACCTGCATAGTGATATGAAGATCATTATCCCCCGCAGCCTGAAACCTAAATCACTCGATCTTTTCGTATTGGAAGAGAATCCTGACTTTCGTTCAGATTTTCTTTTTTTTATTCGGCTGGCAGGAACCTACGCGCAAACAATTTTCTGGCAGGCTTTCCCCCGCAGCGCAATGGCGCGGCGGAAAAAGATGTACGAGATTGCCAAAAAAACAATCTCGGAAGATAAAAAACCTTTCCGCGAGGCTATTCTTGAACCAAAAAAGAGATATACAAAAACCACCGATATTTTTCATAAAGGATTTATTCAGCTGCTTAGGGAGCTTGAGAAAGATCCAGATATTAAGAAGACGTTCAGTGACGGACTTAAACAGGAACATGGAATTTTCTGGAATTT…
gBlocks for Cas13an native locus vector assembly	Cas13an9_gBlock	TCGGCACCTGCATAGGTTTGAGGTAACCCATTTTTGAGGGGTTCCTCAAGCTCTTTTATTAATCACAAAAGAAATACAATACTCTTATGAAAAAAGGGTACATATTTCTCCATAACTTATTTGAAAACCGAGATTTTCGTCATCAGTTACGCTATTACATAGATCTTACAAGTGCTGCAATTGATGAATGTTTTCGTGAAATAATAAAAAATAATAAGCAAAGCAGAAAACTATATAATTTACTAGAAGAACAAGATAAAGAGTTTTCACATAAAACAGAGCACGTTCCTTTCACAATTCGATTTAAAAATAAAGAGCTCGATCCTCTCTCAAGTCAATATCAATACGCAATAAAAGACTTTGCGTTTTTATTTCTCGGATTAAAACGGCATTTTTTCT…
gBlocks for Cas13an native locus vector assembly	Cas13an10_gBlock_1	TCGGCACCTGCATAGTGATATGATTCTTCCCGCAACATCGGCGCCGGCGCAAACCGCCGCCACCGGCGCCGCCGCCGCTCCTCAGGCCGCGGCCACAAAAAGCGCCGCCGCACACTCGGCCGCTGAGCAAAACACGCCGCCGCCAAAACAACTTGACCTGCTGCCGCTGCTGGAGGCCAGCCCGCAACTGCGCTCTGATCTGCTGTTTTTTATCCGCCTCTGCGGCACTTATTGCCAAAGCATTTTTTGGCAGGCCTTCCCGCGCACCGCTAAAAAGCGGCGGCAGCGCTTGTTTGATCTGGCACAGAACGGCATTCCTGATTCTTCCGGCAGGCGAAAACCCTGCGGCAGCGCTTTTAAAGACGCCATTTTAATCCCCAAAATCCGCTATGCCCAAAC…
gBlocks for Cas13an native locus vector assembly	Cas13an10_gBlock_2	TCGGCACCTGCATAGACTTACGCGAAAACCGCTTCAAACAGTATTACGATTTTATCGGCGAACAAAATTTTCGGCAAATTTGTGCCCGGCTGGGCGCACCGCTGGCAATGGTGAACTTACAACAATTTGACCCAAACAACCGGCGAGATAAAAATTTTGTCATTTATGCCGGCACTGAGAATCGCCTGAGCTTTAAAAATGAAATCCTGCCTTTTTATCTCACCATTATGCGCCTGCAAAAAATCATACATTTTTATAGTGACAATTATGCTGAAAAATGTCTGCCGCTTTCTCCATTACAACGCCGCGATATGGATAAAGAACAACGCAAGGGAGCAAAAAAACAGATTGGCAGGATTAAAGACCCAAATCTGCGAGCTATCCGCAATCAGATCGCTC…
Spacer Repeat for Cas13an native locus vector assembly	Cas13an1_GFP_spacer_repeat_forward	TTACCCAGGGTATCGCCTTCAAATTTCACTTCCGGTTTCAGACCCCCAGCTTTTGCGCGGGGGCTGTTAC	Oligo pairs containing spacer and repeat portion of Cas13an systems. PNK treated and annealed oligo pairs were used as parts for Cas13an native locus vector Golden Gate Assembly with PaqCI.
Spacer Repeat for Cas13an native locus vector assembly	Cas13an1_GFP_spacer_repeat_reverse	TCCTGTAACAGCCCCCGCGCAAAAGCTGGGGGTCTGAAACCGGAAGTGAAATTTGAAGGCGATACCCTGG
Spacer Repeat for Cas13an native locus vector assembly	Cas13an2_GFP_spacer_repeat_forward	TGACCCAGGGTATCGCCTTCAAATTTCACTTCCGGTTGTAGGCAGTCCCATTTTTAGGACTGTCTATGAC
Spacer Repeat for Cas13an native locus vector assembly	Cas13an2_GFP_spacer_repeat_reverse	TCCTGTCATAGACAGTCCTAAAAATGGGACTGCCTACAACCGGAAGTGAAATTTGAAGGCGATACCCTGG
Spacer Repeat for Cas13an native locus vector assembly	Cas13an3_GFP_spacer_repeat_forward	TGACCCAGGGTATCGCCTTCAAATTTCACTTCCGTGTTGCACTCCCCCCGATTTTGTGGGGGGTGTGTGAC
Spacer Repeat for Cas13an native locus vector assembly	Cas13an3_GFP_spacer_repeat_reverse	TCCTGTCACACACCCCCCACAAAATCGGGGGGAGTGCAACACGGAAGTGAAATTTGAAGGCGATACCCTGG
Spacer Repeat for Cas13an native locus vector assembly	Cas13an4_GFP_spacer_repeat_forward	TGACCCAGGGTATCGCCTTCAAATTTCACTTCCGTGTTGCCGTTTCCCGCAAGTTGCGGGGTAACGGTGAC
Spacer Repeat for Cas13an native locus vector assembly	Cas13an4_GFP_spacer_repeat_reverse	TCCTGTCACCGTTACCCCGCAACTTGCGGGAAACGGCAACACGGAAGTGAAATTTGAAGGCGATACCCTGG
Spacer Repeat for Cas13an native locus vector assembly	Cas13an5_GFP_spacer_repeat_forward	TGACCCAGGGTATCGCCTTCAAATTTCACTTCCGGTTACGGACCTGCCGATTTTAAGGTGGGACCGTGAC
Spacer Repeat for Cas13an native locus vector assembly	Cas13an5_GFP_spacer_repeat_reverse	TCCTGTCACGGTCCCACCTTAAAATCGGCAGGTCCGTAACCGGAAGTGAAATTTGAAGGCGATACCCTGG
Spacer Repeat for Cas13an native locus vector assembly	Cas13an6_GFP_spacer_repeat_forward	TGACCCAGGGTATCGCCTTCAAATTTCACTTCCGGTTGCAGACCCCCCATATTTGAGGGGGGACTGTGAC
Spacer Repeat for Cas13an native locus vector assembly	Cas13an6_GFP_spacer_repeat_reverse	TCCTGTCACAGTCCCCCCTCAAATATGGGGGGTCTGCAACCGGAAGTGAAATTTGAAGGCGATACCCTGG
Spacer Repeat for Cas13an native locus vector assembly	Cas13an7_GFP_spacer_repeat_forward	TGACCCAGGGTATCGCCTTCAAATTTCACTTCCGGTTGCCGTTTCCCACTATTGGTGGGGTAACGGTGAC
Spacer Repeat for Cas13an native locus vector assembly	Cas13an7_GFP_spacer_repeat_reverse	TCCTGTCACCGTTACCCCACCAATAGTGGGAAACGGCAACCGGAAGTGAAATTTGAAGGCGATACCCTGG
Spacer Repeat for Cas13an native locus vector assembly	Cas13an8_GFP_spacer_repeat_forward	TGACCCAGGGTATCGCCTTCAAATTTCACTTCCGGTTGCCGTATCCCCCTTAACTGCGGGGAACGGTGAC
Spacer Repeat for Cas13an native locus vector assembly	Cas13an8_GFP_spacer_repeat_reverse	TCCTGTCACCGTTCCCCGCAGTTAAGGGGGATACGGCAACCGGAAGTGAAATTTGAAGGCGATACCCTGG
Spacer Repeat for Cas13an native locus vector assembly	Cas13an9_GFP_spacer_repeat_forward	TGATGTTTGAGGTAACCCATTTTTGAGGGGTTCCTCAAGCCCAGGGTATCGCCTTCAAATTTCACTTCCG
Spacer Repeat for Cas13an native locus vector assembly	Cas13an9_GFP_spacer_repeat_reverse	AAACCGGAAGTGAAATTTGAAGGCGATACCCTGGGCTTGAGGAACCCCTCAAAAATGGGTTACCTCAAAC
Spacer Repeat for Cas13an native locus vector assembly	Cas13an10_GFP_spacer_repeat_forward	TTACCCAGGGTATCGCCTTCAAATTTCACTTCCGATTTCAGACCCCCAGCTTTTGCGCGGGGGCTGTTAC
Spacer Repeat for Cas13an native locus vector assembly	Cas13an10_GFP_spacer_repeat_reverse	TCCTGTAACAGCCCCCGCGCAAAAGCTGGGGGTCTGAAATCGGAAGTGAAATTTGAAGGCGATACCCTGG
Spacer Repeat for Cas13an native locus vector assembly	Cas13an2_BsmBi_spacer_repeat_forward	tgacaGAGACGccagggcacaaatttcCGTCTCcgttgtaggcagtcccatttttaggactgtctatgac
Spacer Repeat for Cas13an native locus vector assembly	Cas13an2_BsmBi_spacer_repeat_reverse	tcctgtcatagacagtcctaaaaatgggactgcctacaacgGAGACGgaaatttgtgccctggCGTCTCt
Spacer Repeat for Cas13an native locus vector assembly	Cas13an8_BsmBi_spacer_repeat_forward	tgacaGAGACGccagggcacaaatttcCGTCTCcgttgccgtatcccccttaactgcggggaacggtgac
Spacer Repeat for Cas13an native locus vector assembly	Cas13an8_BsmBi_spacer_repeat_reverse	tcctgtcaccgttccccgcagttaagggggatacggcaacgGAGACGgaaatttgtgccctggCGTCTCt
Spacer Repeat for Cas13an native locus vector assembly	interal_BsmBi_removal_primer_forward	tcggCACCTGCATAGtctgcgggagctgcatgtgtcaga	Removes internal BsmBi site from the native locus plasmid backbones. Was used as primers for PCR using Cas13an2 and Cas13an8 plasmids with BsmBi spacers as templates. Resulting amplicon was self-ligated using Golden Gate Assembly with PaqCI.
Spacer Repeat for Cas13an native locus vector assembly	interal_BsmBi_removal_primer_reverse	tcggCACCTGCATAGcagacggtcacagcttgtctgtaagcg
Oligos to make HEPN mutations in Cas13an2	HEPN1_R127A	ggccCACCTGCagcgaccaatgGGCatattcacgtaaatcatcca	These primers were used as pair with wild-type hisMBP-Cas13an2 expression plasmid as template to introduce HEPN1 mutations. Resulting amplicon was self-ligated using Golden Gate Assembly with PaqCI.
Oligos to make HEPN mutations in Cas13an2	HEPN1_H132A	ggccCACCTGCagcgtggttggaaGCCtatgatgaccgtattaaaa
Oligos to make HEPN mutations in Cas13an2	HEPN2_R363A	ggccCACCTGCagcgtttggttGGCaatatcaaccattcgggc	These primers were used as pair against wild-type hisMBP-Cas13an2 expression plasmid to introduce HEPN2 mutations. Additionally, these primers were used as pair against HEPN1 mutant hisMBP-Cas13an2 expression plasmid to create double HEPN1/2 mutants. All resulting amplicons were self-ligated using Golden Gate Assembly with PaqCI.
Oligos to make HEPN mutations in Cas13an2	HEPN2_H368A	ggccCACCTGCagcgcaaattgccGCCggcggatggatatgg
Oligos for KanR mismatch library assays	RBS_mismatch_library1_golden_gate_forward	ACGATGGGGACATAGAACAC	Primers used to amplify Cas13an2 KanR RBS mismatch spacer library 1.
Oligos for KanR mismatch library assays	RBS_mismatch_library1_golden_gate_reverse	ATCCAGGAGGTCTAGGAACC
Oligos for KanR mismatch library assays	CDS_mismatch_library2_golden_gate_forward	AAGACGATCCGAGCCATTAC	Primers used to amplify Cas13an2 KanR CDS mismatch spacer library 2.
Oligos for KanR mismatch library assays	CDS_mismatch_library2_golden_gate_reverse	AGTTATAAGGGTCCGATGCC
Oligos for KanR mismatch library assays	NGS_amplicon_mismatch_Cas13an2_forward	ACACTCTTTCCCTACACGACGCTCTTCCGATCTattccaaacggtgtttttataatatatttcatatatttatatagacatcg	Primers used to generate amplicons for NGS analysis of Cas13an2 mismatch spacer library.
Oligos for KanR mismatch library assays	NGS_amplicon_mismatch_Cas13an2_reverse	GACTGGAGTTCAGACGTGTGCTCTTCCGATCTagccaagcttcgaattcct
Oligos for KanR mismatch library assays	Cas13an2_target_flank_spacer_forward	caacgatctgatggcgcaggggatcaagatctga	Oligo pairs containing spacers used in target flanking sequence assays (a.k.a proto-spacer flanking sequence or PFS). PNK treated and annealed oligo pairs were used to replace the BsmBi spacer of Cas13an2 via Golden Gate Assembly with BsmBi.
Oligos for KanR mismatch library assays	Cas13an2_target_flank_spacer_reverse	tgactcagatcttgatcccctgcgccatcagatc
Oligos for KanR mismatch library assays	KanR_target_flank_installation_primer_forward	GTACCACCTGCacaggcaggggatcaagatctgaNNNagagacaggatgaggatcgtttc	Primers used to install randomized nucleotides flanking the target sequence. GFP target plasmid (KanR) was used as template. Resulting amplicon was self-ligated using Golden Gate Assembly with PaqCI.
Oligos for KanR mismatch library assays	KanR_target_flank_installation_primer_reverse	GTACCACCTGCacagctgcgccatcagatcNNNggcggcaagaaagccatccagtttact
Oligos for KanR mismatch library assays	NGS_amplicon_target_flank_forward	ACACTCTTTCCCTACACGACGCTCTTCCGATCTtaaggttgggaagccctgcaaagtaa	Primers used to generate amplicons for NGS analysis of Cas13an2 target flanking sequence assay.
Oligos for KanR mismatch library assays	NGS_amplicon_target_flank_reverse	GACTGGAGTTCAGACGTGTGCTCTTCCGATCTggagaacctgcgtgcaatccatcttgtt
IVT Oligos	IVT_GFP_target_RNA_forward	taatacgactcactataggaacgcacgatttcctttaaggatgacggcacgtacaaaacgcgtgcggaagtgaaatttgaaggcgatac	Two primers anneal to each other to generate IVT template for GFP target RNA.
IVT Oligos	IVT_GFP_target_RNA_reverse	tgccgtcctctttaaagtcaatgcctttcagctcaatgcggtttaccagggtatcgccttcaaatttcacttccgcacgcgttttgtacg
IVT Oligos	IVT_RFP_target_RNA_forward	taatacgactcactataggTCCTAGGTATAATAtaAGTggatctgaaagaggagaaaggatctatggcgagtagcgaagacgttatcaa	Two primers anneal to each other to generate IVT template for RFP non-target RNA.
IVT Oligos	IVT_RFP_target_RNA_reverse	cgtgaccgttaacggaaccttccatacgaactttgaaacgcatgaactctttgataacgtcttcgctactcgccatagatcctttctcct
IVT Oligos	IVT_pre-crRNA_PCR_forward	aagcttcgaattcct	Primers used to amplify Cas13an2 pre-crRNA IVT template. Cas13an2 native locus plasmid with GFP spacer was used as template.
IVT Oligos	IVT_pre-crRNA_PCR_reverse	TAATACGACTCACTATAGGtttatatagacatcg
IVT Oligos	IVT_GFP_spacer_30nt_crRNA_forward	taatacgactcactataggccagggtatcgccttcaaatttcacttccggttgtaggcag	Two primers anneal to each other to generate IVT template for 30nt full length spacer crRNA for Cas13an2.
IVT Oligos	IVT_GFP_spacer_30nt_crRNA_reverse	gtcatagacagtcctaaaaatgggactgcctacaaccggaagtgaaatttgaaggcgata
IVT Oligos	IVT_GFP_spacer_25nt_crRNA_forward	TAATACGACTCACTATAGGGgtatcgccttcaaatttcacttccggttgtaggcagtcccatttttaggactgtctatgac	Two primers anneal to each other to generate IVT template for 25nt spacer crRNA for Cas13an2.
IVT Oligos	IVT_GFP_spacer_25nt_crRNA_reverse	gtcatagacagtcctaaaaatgggactgcctacaaccggaagtgaaatttgaaggcgatacCCCTATAGTGAGTCGTATTA
IVT Oligos	IVT_GFP_spacer_20nt_crRNA_forward	TAATACGACTCACTATAGGGgccttcaaatttcacttccggttgtaggcagtcccatttttaggactgtctatgac	Two primers anneal to each other to generate IVT template for 20nt spacer crRNA for Cas13an2.
IVT Oligos	IVT_GFP_spacer_20nt_crRNA_reverse	gtcatagacagtcctaaaaatgggactgcctacaaccggaagtgaaatttgaaggcCCCTATAGTGAGTCGTATTA
IVT Oligos	IVT_GFP_spacer_15nt_crRNA_forward	TAATACGACTCACTATAGGGcaaatttcacttccggttgtaggcagtcccatttttaggactgtctatgac	Two primers anneal to each other to generate IVT template for 15nt spacer crRNA for Cas13an2.
IVT Oligos	IVT_GFP_spacer_15nt_crRNA_reverse	gtcatagacagtcctaaaaatgggactgcctacaaccggaagtgaaatttgCCCTATAGTGAGTCGTATTA
Cas13an2 mismatch spacer library	KanR_RBS_mismatch_spacer_1	ACGATGGGGACATAGAACACCGTCTCTTGACAacgatagccgcgctgcctcgtcctgcagtGTTGTGAGACGggttcctagacctcctggat	Oligo pools for Cas12an2 mismatch spacer assays. These oligos were amplified by PCR using "RBS_mismatch_library1_golden_gate" primers and the resulting product was used to replace BsmBi spacer of Cas13an2 via Golden Gate Assembly with BsmBi.
Cas13an2 mismatch spacer library	KanR_RBS_mismatch_spacer_2	ACGATGGGGACATAGAACACCGTCTCTTGACTacgatagccgcgctgcctcgtcctgcagtGTTGTGAGACGggttcctagacctcctggat
Cas13an2 mismatch spacer library	KanR_RBS_mismatch_spacer_3	ACGATGGGGACATAGAACACCGTCTCTTGACCacgatagccgcgctgcctcgtcctgcagtGTTGTGAGACGggttcctagacctcctggat
Cas13an2 mismatch spacer library	KanR_RBS_mismatch_spacer_4	ACGATGGGGACATAGAACACCGTCTCTTGACGacgatagccgcgctgcctcgtcctgcagtGTTGTGAGACGggttcctagacctcctggat
Cas13an2 mismatch spacer library	KanR_RBS_mismatch_spacer_5	ACGATGGGGACATAGAACACCGTCTCTTGACcTcgatagccgcgctgcctcgtcctgcagtGTTGTGAGACGggttcctagacctcctggat
Cas13an2 mismatch spacer library	KanR_RBS_mismatch_spacer_6	ACGATGGGGACATAGAACACCGTCTCTTGACcCcgatagccgcgctgcctcgtcctgcagtGTTGTGAGACGggttcctagacctcctggat
Cas13an2 mismatch spacer library	KanR_RBS_mismatch_spacer_7	ACGATGGGGACATAGAACACCGTCTCTTGACcGcgatagccgcgctgcctcgtcctgcagtGTTGTGAGACGggttcctagacctcctggat
Cas13an2 mismatch spacer library	KanR_RBS_mismatch_spacer_8	ACGATGGGGACATAGAACACCGTCTCTTGACcaAgatagccgcgctgcctcgtcctgcagtGTTGTGAGACGggttcctagacctcctggat
Cas13an2 mismatch spacer library	KanR_RBS_mismatch_spacer_9	ACGATGGGGACATAGAACACCGTCTCTTGACcaTgatagccgcgctgcctcgtcctgcagtGTTGTGAGACGggttcctagacctcctggat
Cas13an2 mismatch spacer library	KanR_RBS_mismatch_spacer_10	ACGATGGGGACATAGAACACCGTCTCTTGACcaGgatagccgcgctgcctcgtcctgcagtGTTGTGAGACGggttcctagacctcctggat
Cas13an2 mismatch spacer library	KanR_RBS_mismatch_spacer_11	ACGATGGGGACATAGAACACCGTCTCTTGACcacAatagccgcgctgcctcgtcctgcagtGTTGTGAGACGggttcctagacctcctggat
Cas13an2 mismatch spacer library	KanR_RBS_mismatch_spacer_12	ACGATGGGGACATAGAACACCGTCTCTTGACcacTatagccgcgctgcctcgtcctgcagtGTTGTGAGACGggttcctagacctcctggat
Cas13an2 mismatch spacer library	KanR_RBS_mismatch_spacer_13	ACGATGGGGACATAGAACACCGTCTCTTGACcacCatagccgcgctgcctcgtcctgcagtGTTGTGAGACGggttcctagacctcctggat
Cas13an2 mismatch spacer library	KanR_RBS_mismatch_spacer_14	ACGATGGGGACATAGAACACCGTCTCTTGACcacgTtagccgcgctgcctcgtcctgcagtGTTGTGAGACGggttcctagacctcctggat
Cas13an2 mismatch spacer library	KanR_RBS_mismatch_spacer_15	ACGATGGGGACATAGAACACCGTCTCTTGACcacgCtagccgcgctgcctcgtcctgcagtGTTGTGAGACGggttcctagacctcctggat
Cas13an2 mismatch spacer library	KanR_RBS_mismatch_spacer_16	ACGATGGGGACATAGAACACCGTCTCTTGACcacgGtagccgcgctgcctcgtcctgcagtGTTGTGAGACGggttcctagacctcctggat
Cas13an2 mismatch spacer library	KanR_RBS_mismatch_spacer_17	ACGATGGGGACATAGAACACCGTCTCTTGACcacgaAagccgcgctgcctcgtcctgcagtGTTGTGAGACGggttcctagacctcctggat
Cas13an2 mismatch spacer library	KanR_RBS_mismatch_spacer_18	ACGATGGGGACATAGAACACCGTCTCTTGACcacgaCagccgcgctgcctcgtcctgcagtGTTGTGAGACGggttcctagacctcctggat
Cas13an2 mismatch spacer library	KanR_RBS_mismatch_spacer_19	ACGATGGGGACATAGAACACCGTCTCTTGACcacgaGagccgcgctgcctcgtcctgcagtGTTGTGAGACGggttcctagacctcctggat
Cas13an2 mismatch spacer library	KanR_RBS_mismatch_spacer_20	ACGATGGGGACATAGAACACCGTCTCTTGACcacgatTgccgcgctgcctcgtcctgcagtGTTGTGAGACGggttcctagacctcctggat
Cas13an2 mismatch spacer library	KanR_RBS_mismatch_spacer_21	ACGATGGGGACATAGAACACCGTCTCTTGACcacgatCgccgcgctgcctcgtcctgcagtGTTGTGAGACGggttcctagacctcctggat
Cas13an2 mismatch spacer library	KanR_RBS_mismatch_spacer_22	ACGATGGGGACATAGAACACCGTCTCTTGACcacgatGgccgcgctgcctcgtcctgcagtGTTGTGAGACGggttcctagacctcctggat
Cas13an2 mismatch spacer library	KanR_RBS_mismatch_spacer_23	ACGATGGGGACATAGAACACCGTCTCTTGACcacgataAccgcgctgcctcgtcctgcagtGTTGTGAGACGggttcctagacctcctggat
Cas13an2 mismatch spacer library	KanR_RBS_mismatch_spacer_24	ACGATGGGGACATAGAACACCGTCTCTTGACcacgataTccgcgctgcctcgtcctgcagtGTTGTGAGACGggttcctagacctcctggat
Cas13an2 mismatch spacer library	KanR_RBS_mismatch_spacer_25	ACGATGGGGACATAGAACACCGTCTCTTGACcacgataCccgcgctgcctcgtcctgcagtGTTGTGAGACGggttcctagacctcctggat
Cas13an2 mismatch spacer library	KanR_RBS_mismatch_spacer_26	ACGATGGGGACATAGAACACCGTCTCTTGACcacgatagAcgcgctgcctcgtcctgcagtGTTGTGAGACGggttcctagacctcctggat
Cas13an2 mismatch spacer library	KanR_RBS_mismatch_spacer_27	ACGATGGGGACATAGAACACCGTCTCTTGACcacgatagTcgcgctgcctcgtcctgcagtGTTGTGAGACGggttcctagacctcctggat
Cas13an2 mismatch spacer library	KanR_RBS_mismatch_spacer_28	ACGATGGGGACATAGAACACCGTCTCTTGACcacgatagGcgcgctgcctcgtcctgcagtGTTGTGAGACGggttcctagacctcctggat
Cas13an2 mismatch spacer library	KanR_RBS_mismatch_spacer_29	ACGATGGGGACATAGAACACCGTCTCTTGACcacgatagcAgcgctgcctcgtcctgcagtGTTGTGAGACGggttcctagacctcctggat
Cas13an2 mismatch spacer library	KanR_RBS_mismatch_spacer_30	ACGATGGGGACATAGAACACCGTCTCTTGACcacgatagcTgcgctgcctcgtcctgcagtGTTGTGAGACGggttcctagacctcctggat
Cas13an2 mismatch spacer library	KanR_RBS_mismatch_spacer_31	ACGATGGGGACATAGAACACCGTCTCTTGACcacgatagcGgcgctgcctcgtcctgcagtGTTGTGAGACGggttcctagacctcctggat
Cas13an2 mismatch spacer library	KanR_RBS_mismatch_spacer_32	ACGATGGGGACATAGAACACCGTCTCTTGACcacgatagccAcgctgcctcgtcctgcagtGTTGTGAGACGggttcctagacctcctggat
Cas13an2 mismatch spacer library	KanR_RBS_mismatch_spacer_33	ACGATGGGGACATAGAACACCGTCTCTTGACcacgatagccTcgctgcctcgtcctgcagtGTTGTGAGACGggttcctagacctcctggat
Cas13an2 mismatch spacer library	KanR_RBS_mismatch_spacer_34	ACGATGGGGACATAGAACACCGTCTCTTGACcacgatagccCcgctgcctcgtcctgcagtGTTGTGAGACGggttcctagacctcctggat
Cas13an2 mismatch spacer library	KanR_RBS_mismatch_spacer_35	ACGATGGGGACATAGAACACCGTCTCTTGACcacgatagccgAgctgcctcgtcctgcagtGTTGTGAGACGggttcctagacctcctggat
Cas13an2 mismatch spacer library	KanR_RBS_mismatch_spacer_36	ACGATGGGGACATAGAACACCGTCTCTTGACcacgatagccgTgctgcctcgtcctgcagtGTTGTGAGACGggttcctagacctcctggat
Cas13an2 mismatch spacer library	KanR_RBS_mismatch_spacer_37	ACGATGGGGACATAGAACACCGTCTCTTGACcacgatagccgGgctgcctcgtcctgcagtGTTGTGAGACGggttcctagacctcctggat
Cas13an2 mismatch spacer library	KanR_RBS_mismatch_spacer_38	ACGATGGGGACATAGAACACCGTCTCTTGACcacgatagccgcActgcctcgtcctgcagtGTTGTGAGACGggttcctagacctcctggat
Cas13an2 mismatch spacer library	KanR_RBS_mismatch_spacer_39	ACGATGGGGACATAGAACACCGTCTCTTGACcacgatagccgcTctgcctcgtcctgcagtGTTGTGAGACGggttcctagacctcctggat
Cas13an2 mismatch spacer library	KanR_RBS_mismatch_spacer_40	ACGATGGGGACATAGAACACCGTCTCTTGACcacgatagccgcCctgcctcgtcctgcagtGTTGTGAGACGggttcctagacctcctggat
Cas13an2 mismatch spacer library	KanR_RBS_mismatch_spacer_41	ACGATGGGGACATAGAACACCGTCTCTTGACcacgatagccgcgAtgcctcgtcctgcagtGTTGTGAGACGggttcctagacctcctggat
Cas13an2 mismatch spacer library	KanR_RBS_mismatch_spacer_42	ACGATGGGGACATAGAACACCGTCTCTTGACcacgatagccgcgTtgcctcgtcctgcagtGTTGTGAGACGggttcctagacctcctggat
Cas13an2 mismatch spacer library	KanR_RBS_mismatch_spacer_43	ACGATGGGGACATAGAACACCGTCTCTTGACcacgatagccgcgGtgcctcgtcctgcagtGTTGTGAGACGggttcctagacctcctggat
Cas13an2 mismatch spacer library	KanR_RBS_mismatch_spacer_44	ACGATGGGGACATAGAACACCGTCTCTTGACcacgatagccgcgcAgcctcgtcctgcagtGTTGTGAGACGggttcctagacctcctggat
Cas13an2 mismatch spacer library	KanR_RBS_mismatch_spacer_45	ACGATGGGGACATAGAACACCGTCTCTTGACcacgatagccgcgcCgcctcgtcctgcagtGTTGTGAGACGggttcctagacctcctggat
Cas13an2 mismatch spacer library	KanR_RBS_mismatch_spacer_46	ACGATGGGGACATAGAACACCGTCTCTTGACcacgatagccgcgcGgcctcgtcctgcagtGTTGTGAGACGggttcctagacctcctggat
Cas13an2 mismatch spacer library	KanR_RBS_mismatch_spacer_47	ACGATGGGGACATAGAACACCGTCTCTTGACcacgatagccgcgctAcctcgtcctgcagtGTTGTGAGACGggttcctagacctcctggat
Cas13an2 mismatch spacer library	KanR_RBS_mismatch_spacer_48	ACGATGGGGACATAGAACACCGTCTCTTGACcacgatagccgcgctTcctcgtcctgcagtGTTGTGAGACGggttcctagacctcctggat
Cas13an2 mismatch spacer library	KanR_RBS_mismatch_spacer_49	ACGATGGGGACATAGAACACCGTCTCTTGACcacgatagccgcgctCcctcgtcctgcagtGTTGTGAGACGggttcctagacctcctggat
Cas13an2 mismatch spacer library	KanR_RBS_mismatch_spacer_50	ACGATGGGGACATAGAACACCGTCTCTTGACcacgatagccgcgctgActcgtcctgcagtGTTGTGAGACGggttcctagacctcctggat
Cas13an2 mismatch spacer library	KanR_RBS_mismatch_spacer_51	ACGATGGGGACATAGAACACCGTCTCTTGACcacgatagccgcgctgTctcgtcctgcagtGTTGTGAGACGggttcctagacctcctggat
Cas13an2 mismatch spacer library	KanR_RBS_mismatch_spacer_52	ACGATGGGGACATAGAACACCGTCTCTTGACcacgatagccgcgctgGctcgtcctgcagtGTTGTGAGACGggttcctagacctcctggat
Cas13an2 mismatch spacer library	KanR_RBS_mismatch_spacer_53	ACGATGGGGACATAGAACACCGTCTCTTGACcacgatagccgcgctgcAtcgtcctgcagtGTTGTGAGACGggttcctagacctcctggat
Cas13an2 mismatch spacer library	KanR_RBS_mismatch_spacer_54	ACGATGGGGACATAGAACACCGTCTCTTGACcacgatagccgcgctgcTtcgtcctgcagtGTTGTGAGACGggttcctagacctcctggat
Cas13an2 mismatch spacer library	KanR_RBS_mismatch_spacer_55	ACGATGGGGACATAGAACACCGTCTCTTGACcacgatagccgcgctgcGtcgtcctgcagtGTTGTGAGACGggttcctagacctcctggat
Cas13an2 mismatch spacer library	KanR_RBS_mismatch_spacer_56	ACGATGGGGACATAGAACACCGTCTCTTGACcacgatagccgcgctgccAcgtcctgcagtGTTGTGAGACGggttcctagacctcctggat
Cas13an2 mismatch spacer library	KanR_RBS_mismatch_spacer_57	ACGATGGGGACATAGAACACCGTCTCTTGACcacgatagccgcgctgccCcgtcctgcagtGTTGTGAGACGggttcctagacctcctggat
Cas13an2 mismatch spacer library	KanR_RBS_mismatch_spacer_58	ACGATGGGGACATAGAACACCGTCTCTTGACcacgatagccgcgctgccGcgtcctgcagtGTTGTGAGACGggttcctagacctcctggat
Cas13an2 mismatch spacer library	KanR_RBS_mismatch_spacer_59	ACGATGGGGACATAGAACACCGTCTCTTGACcacgatagccgcgctgcctAgtcctgcagtGTTGTGAGACGggttcctagacctcctggat
Cas13an2 mismatch spacer library	KanR_RBS_mismatch_spacer_60	ACGATGGGGACATAGAACACCGTCTCTTGACcacgatagccgcgctgcctTgtcctgcagtGTTGTGAGACGggttcctagacctcctggat
Cas13an2 mismatch spacer library	KanR_RBS_mismatch_spacer_61	ACGATGGGGACATAGAACACCGTCTCTTGACcacgatagccgcgctgcctGgtcctgcagtGTTGTGAGACGggttcctagacctcctggat
Cas13an2 mismatch spacer library	KanR_RBS_mismatch_spacer_62	ACGATGGGGACATAGAACACCGTCTCTTGACcacgatagccgcgctgcctcAtcctgcagtGTTGTGAGACGggttcctagacctcctggat
Cas13an2 mismatch spacer library	KanR_RBS_mismatch_spacer_63	ACGATGGGGACATAGAACACCGTCTCTTGACcacgatagccgcgctgcctcTtcctgcagtGTTGTGAGACGggttcctagacctcctggat
Cas13an2 mismatch spacer library	KanR_RBS_mismatch_spacer_64	ACGATGGGGACATAGAACACCGTCTCTTGACcacgatagccgcgctgcctcCtcctgcagtGTTGTGAGACGggttcctagacctcctggat
Cas13an2 mismatch spacer library	KanR_RBS_mismatch_spacer_65	ACGATGGGGACATAGAACACCGTCTCTTGACcacgatagccgcgctgcctcgAcctgcagtGTTGTGAGACGggttcctagacctcctggat
Cas13an2 mismatch spacer library	KanR_RBS_mismatch_spacer_66	ACGATGGGGACATAGAACACCGTCTCTTGACcacgatagccgcgctgcctcgCcctgcagtGTTGTGAGACGggttcctagacctcctggat
Cas13an2 mismatch spacer library	KanR_RBS_mismatch_spacer_67	ACGATGGGGACATAGAACACCGTCTCTTGACcacgatagccgcgctgcctcgGcctgcagtGTTGTGAGACGggttcctagacctcctggat
Cas13an2 mismatch spacer library	KanR_RBS_mismatch_spacer_68	ACGATGGGGACATAGAACACCGTCTCTTGACcacgatagccgcgctgcctcgtActgcagtGTTGTGAGACGggttcctagacctcctggat
Cas13an2 mismatch spacer library	KanR_RBS_mismatch_spacer_69	ACGATGGGGACATAGAACACCGTCTCTTGACcacgatagccgcgctgcctcgtTctgcagtGTTGTGAGACGggttcctagacctcctggat
Cas13an2 mismatch spacer library	KanR_RBS_mismatch_spacer_70	ACGATGGGGACATAGAACACCGTCTCTTGACcacgatagccgcgctgcctcgtGctgcagtGTTGTGAGACGggttcctagacctcctggat
Cas13an2 mismatch spacer library	KanR_RBS_mismatch_spacer_71	ACGATGGGGACATAGAACACCGTCTCTTGACcacgatagccgcgctgcctcgtcAtgcagtGTTGTGAGACGggttcctagacctcctggat
Cas13an2 mismatch spacer library	KanR_RBS_mismatch_spacer_72	ACGATGGGGACATAGAACACCGTCTCTTGACcacgatagccgcgctgcctcgtcTtgcagtGTTGTGAGACGggttcctagacctcctggat
Cas13an2 mismatch spacer library	KanR_RBS_mismatch_spacer_73	ACGATGGGGACATAGAACACCGTCTCTTGACcacgatagccgcgctgcctcgtcGtgcagtGTTGTGAGACGggttcctagacctcctggat
Cas13an2 mismatch spacer library	KanR_RBS_mismatch_spacer_74	ACGATGGGGACATAGAACACCGTCTCTTGACcacgatagccgcgctgcctcgtccAgcagtGTTGTGAGACGggttcctagacctcctggat
Cas13an2 mismatch spacer library	KanR_RBS_mismatch_spacer_75	ACGATGGGGACATAGAACACCGTCTCTTGACcacgatagccgcgctgcctcgtccCgcagtGTTGTGAGACGggttcctagacctcctggat
Cas13an2 mismatch spacer library	KanR_RBS_mismatch_spacer_76	ACGATGGGGACATAGAACACCGTCTCTTGACcacgatagccgcgctgcctcgtccGgcagtGTTGTGAGACGggttcctagacctcctggat
Cas13an2 mismatch spacer library	KanR_RBS_mismatch_spacer_77	ACGATGGGGACATAGAACACCGTCTCTTGACcacgatagccgcgctgcctcgtcctAcagtGTTGTGAGACGggttcctagacctcctggat
Cas13an2 mismatch spacer library	KanR_RBS_mismatch_spacer_78	ACGATGGGGACATAGAACACCGTCTCTTGACcacgatagccgcgctgcctcgtcctTcagtGTTGTGAGACGggttcctagacctcctggat
Cas13an2 mismatch spacer library	KanR_RBS_mismatch_spacer_79	ACGATGGGGACATAGAACACCGTCTCTTGACcacgatagccgcgctgcctcgtcctCcagtGTTGTGAGACGggttcctagacctcctggat
Cas13an2 mismatch spacer library	KanR_RBS_mismatch_spacer_80	ACGATGGGGACATAGAACACCGTCTCTTGACcacgatagccgcgctgcctcgtcctgAagtGTTGTGAGACGggttcctagacctcctggat
Cas13an2 mismatch spacer library	KanR_RBS_mismatch_spacer_81	ACGATGGGGACATAGAACACCGTCTCTTGACcacgatagccgcgctgcctcgtcctgTagtGTTGTGAGACGggttcctagacctcctggat
Cas13an2 mismatch spacer library	KanR_RBS_mismatch_spacer_82	ACGATGGGGACATAGAACACCGTCTCTTGACcacgatagccgcgctgcctcgtcctgGagtGTTGTGAGACGggttcctagacctcctggat
Cas13an2 mismatch spacer library	KanR_RBS_mismatch_spacer_83	ACGATGGGGACATAGAACACCGTCTCTTGACcacgatagccgcgctgcctcgtcctgcTgtGTTGTGAGACGggttcctagacctcctggat
Cas13an2 mismatch spacer library	KanR_RBS_mismatch_spacer_84	ACGATGGGGACATAGAACACCGTCTCTTGACcacgatagccgcgctgcctcgtcctgcCgtGTTGTGAGACGggttcctagacctcctggat
Cas13an2 mismatch spacer library	KanR_RBS_mismatch_spacer_85	ACGATGGGGACATAGAACACCGTCTCTTGACcacgatagccgcgctgcctcgtcctgcGgtGTTGTGAGACGggttcctagacctcctggat
Cas13an2 mismatch spacer library	KanR_RBS_mismatch_spacer_86	ACGATGGGGACATAGAACACCGTCTCTTGACcacgatagccgcgctgcctcgtcctgcaAtGTTGTGAGACGggttcctagacctcctggat
Cas13an2 mismatch spacer library	KanR_RBS_mismatch_spacer_87	ACGATGGGGACATAGAACACCGTCTCTTGACcacgatagccgcgctgcctcgtcctgcaTtGTTGTGAGACGggttcctagacctcctggat
Cas13an2 mismatch spacer library	KanR_RBS_mismatch_spacer_88	ACGATGGGGACATAGAACACCGTCTCTTGACcacgatagccgcgctgcctcgtcctgcaCtGTTGTGAGACGggttcctagacctcctggat
Cas13an2 mismatch spacer library	KanR_RBS_mismatch_spacer_89	ACGATGGGGACATAGAACACCGTCTCTTGACcacgatagccgcgctgcctcgtcctgcagAGTTGTGAGACGggttcctagacctcctggat
Cas13an2 mismatch spacer library	KanR_RBS_mismatch_spacer_90	ACGATGGGGACATAGAACACCGTCTCTTGACcacgatagccgcgctgcctcgtcctgcagCGTTGTGAGACGggttcctagacctcctggat
Cas13an2 mismatch spacer library	KanR_RBS_mismatch_spacer_91	ACGATGGGGACATAGAACACCGTCTCTTGACcacgatagccgcgctgcctcgtcctgcagGGTTGTGAGACGggttcctagacctcctggat
Cas13an2 mismatch spacer library	KanR_RBS_mismatch_spacer_92	ACGATGGGGACATAGAACACCGTCTCTTGACacgatagccgcgctgcctcgtcctgcagtGTTGTGAGACGggttcctagacctcctggat
Cas13an2 mismatch spacer library	KanR_RBS_mismatch_spacer_93	ACGATGGGGACATAGAACACCGTCTCTTGACccgatagccgcgctgcctcgtcctgcagtGTTGTGAGACGggttcctagacctcctggat
Cas13an2 mismatch spacer library	KanR_RBS_mismatch_spacer_94	ACGATGGGGACATAGAACACCGTCTCTTGACcagatagccgcgctgcctcgtcctgcagtGTTGTGAGACGggttcctagacctcctggat
Cas13an2 mismatch spacer library	KanR_RBS_mismatch_spacer_95	ACGATGGGGACATAGAACACCGTCTCTTGACcacatagccgcgctgcctcgtcctgcagtGTTGTGAGACGggttcctagacctcctggat
Cas13an2 mismatch spacer library	KanR_RBS_mismatch_spacer_96	ACGATGGGGACATAGAACACCGTCTCTTGACcacgtagccgcgctgcctcgtcctgcagtGTTGTGAGACGggttcctagacctcctggat
Cas13an2 mismatch spacer library	KanR_RBS_mismatch_spacer_97	ACGATGGGGACATAGAACACCGTCTCTTGACcacgaagccgcgctgcctcgtcctgcagtGTTGTGAGACGggttcctagacctcctggat
Cas13an2 mismatch spacer library	KanR_RBS_mismatch_spacer_98	ACGATGGGGACATAGAACACCGTCTCTTGACcacgatgccgcgctgcctcgtcctgcagtGTTGTGAGACGggttcctagacctcctggat
Cas13an2 mismatch spacer library	KanR_RBS_mismatch_spacer_99	ACGATGGGGACATAGAACACCGTCTCTTGACcacgataccgcgctgcctcgtcctgcagtGTTGTGAGACGggttcctagacctcctggat
Cas13an2 mismatch spacer library	KanR_RBS_mismatch_spacer_100	ACGATGGGGACATAGAACACCGTCTCTTGACcacgatagcgcgctgcctcgtcctgcagtGTTGTGAGACGggttcctagacctcctggat
Cas13an2 mismatch spacer library	KanR_RBS_mismatch_spacer_101	ACGATGGGGACATAGAACACCGTCTCTTGACcacgatagcccgctgcctcgtcctgcagtGTTGTGAGACGggttcctagacctcctggat
Cas13an2 mismatch spacer library	KanR_RBS_mismatch_spacer_102	ACGATGGGGACATAGAACACCGTCTCTTGACcacgatagccggctgcctcgtcctgcagtGTTGTGAGACGggttcctagacctcctggat
Cas13an2 mismatch spacer library	KanR_RBS_mismatch_spacer_103	ACGATGGGGACATAGAACACCGTCTCTTGACcacgatagccgcctgcctcgtcctgcagtGTTGTGAGACGggttcctagacctcctggat
Cas13an2 mismatch spacer library	KanR_RBS_mismatch_spacer_104	ACGATGGGGACATAGAACACCGTCTCTTGACcacgatagccgcgtgcctcgtcctgcagtGTTGTGAGACGggttcctagacctcctggat
Cas13an2 mismatch spacer library	KanR_RBS_mismatch_spacer_105	ACGATGGGGACATAGAACACCGTCTCTTGACcacgatagccgcgcgcctcgtcctgcagtGTTGTGAGACGggttcctagacctcctggat
Cas13an2 mismatch spacer library	KanR_RBS_mismatch_spacer_106	ACGATGGGGACATAGAACACCGTCTCTTGACcacgatagccgcgctcctcgtcctgcagtGTTGTGAGACGggttcctagacctcctggat
Cas13an2 mismatch spacer library	KanR_RBS_mismatch_spacer_107	ACGATGGGGACATAGAACACCGTCTCTTGACcacgatagccgcgctgctcgtcctgcagtGTTGTGAGACGggttcctagacctcctggat
Cas13an2 mismatch spacer library	KanR_RBS_mismatch_spacer_108	ACGATGGGGACATAGAACACCGTCTCTTGACcacgatagccgcgctgcccgtcctgcagtGTTGTGAGACGggttcctagacctcctggat
Cas13an2 mismatch spacer library	KanR_RBS_mismatch_spacer_109	ACGATGGGGACATAGAACACCGTCTCTTGACcacgatagccgcgctgcctgtcctgcagtGTTGTGAGACGggttcctagacctcctggat
Cas13an2 mismatch spacer library	KanR_RBS_mismatch_spacer_110	ACGATGGGGACATAGAACACCGTCTCTTGACcacgatagccgcgctgcctctcctgcagtGTTGTGAGACGggttcctagacctcctggat
Cas13an2 mismatch spacer library	KanR_RBS_mismatch_spacer_111	ACGATGGGGACATAGAACACCGTCTCTTGACcacgatagccgcgctgcctcgcctgcagtGTTGTGAGACGggttcctagacctcctggat
Cas13an2 mismatch spacer library	KanR_RBS_mismatch_spacer_112	ACGATGGGGACATAGAACACCGTCTCTTGACcacgatagccgcgctgcctcgtctgcagtGTTGTGAGACGggttcctagacctcctggat
Cas13an2 mismatch spacer library	KanR_RBS_mismatch_spacer_113	ACGATGGGGACATAGAACACCGTCTCTTGACcacgatagccgcgctgcctcgtccgcagtGTTGTGAGACGggttcctagacctcctggat
Cas13an2 mismatch spacer library	KanR_RBS_mismatch_spacer_114	ACGATGGGGACATAGAACACCGTCTCTTGACcacgatagccgcgctgcctcgtcctcagtGTTGTGAGACGggttcctagacctcctggat
Cas13an2 mismatch spacer library	KanR_RBS_mismatch_spacer_115	ACGATGGGGACATAGAACACCGTCTCTTGACcacgatagccgcgctgcctcgtcctgagtGTTGTGAGACGggttcctagacctcctggat
Cas13an2 mismatch spacer library	KanR_RBS_mismatch_spacer_116	ACGATGGGGACATAGAACACCGTCTCTTGACcacgatagccgcgctgcctcgtcctgcgtGTTGTGAGACGggttcctagacctcctggat
Cas13an2 mismatch spacer library	KanR_RBS_mismatch_spacer_117	ACGATGGGGACATAGAACACCGTCTCTTGACcacgatagccgcgctgcctcgtcctgcatGTTGTGAGACGggttcctagacctcctggat
Cas13an2 mismatch spacer library	KanR_RBS_mismatch_spacer_118	ACGATGGGGACATAGAACACCGTCTCTTGACcacgatagccgcgctgcctcgtcctgcagGTTGTGAGACGggttcctagacctcctggat
Cas13an2 mismatch spacer library	KanR_RBS_mismatch_spacer_119	ACGATGGGGACATAGAACACCGTCTCTTGACATcgatagccgcgctgcctcgtcctgcagtGTTGTGAGACGggttcctagacctcctggat
Cas13an2 mismatch spacer library	KanR_RBS_mismatch_spacer_120	ACGATGGGGACATAGAACACCGTCTCTTGACACcgatagccgcgctgcctcgtcctgcagtGTTGTGAGACGggttcctagacctcctggat
Cas13an2 mismatch spacer library	KanR_RBS_mismatch_spacer_121	ACGATGGGGACATAGAACACCGTCTCTTGACAGcgatagccgcgctgcctcgtcctgcagtGTTGTGAGACGggttcctagacctcctggat
Cas13an2 mismatch spacer library	KanR_RBS_mismatch_spacer_122	ACGATGGGGACATAGAACACCGTCTCTTGACTTcgatagccgcgctgcctcgtcctgcagtGTTGTGAGACGggttcctagacctcctggat
Cas13an2 mismatch spacer library	KanR_RBS_mismatch_spacer_123	ACGATGGGGACATAGAACACCGTCTCTTGACTCcgatagccgcgctgcctcgtcctgcagtGTTGTGAGACGggttcctagacctcctggat
Cas13an2 mismatch spacer library	KanR_RBS_mismatch_spacer_124	ACGATGGGGACATAGAACACCGTCTCTTGACTGcgatagccgcgctgcctcgtcctgcagtGTTGTGAGACGggttcctagacctcctggat
Cas13an2 mismatch spacer library	KanR_RBS_mismatch_spacer_125	ACGATGGGGACATAGAACACCGTCTCTTGACGTcgatagccgcgctgcctcgtcctgcagtGTTGTGAGACGggttcctagacctcctggat
Cas13an2 mismatch spacer library	KanR_RBS_mismatch_spacer_126	ACGATGGGGACATAGAACACCGTCTCTTGACGCcgatagccgcgctgcctcgtcctgcagtGTTGTGAGACGggttcctagacctcctggat
Cas13an2 mismatch spacer library	KanR_RBS_mismatch_spacer_127	ACGATGGGGACATAGAACACCGTCTCTTGACGGcgatagccgcgctgcctcgtcctgcagtGTTGTGAGACGggttcctagacctcctggat
Cas13an2 mismatch spacer library	KanR_RBS_mismatch_spacer_128	ACGATGGGGACATAGAACACCGTCTCTTGACcTAgatagccgcgctgcctcgtcctgcagtGTTGTGAGACGggttcctagacctcctggat
Cas13an2 mismatch spacer library	KanR_RBS_mismatch_spacer_129	ACGATGGGGACATAGAACACCGTCTCTTGACcTTgatagccgcgctgcctcgtcctgcagtGTTGTGAGACGggttcctagacctcctggat
Cas13an2 mismatch spacer library	KanR_RBS_mismatch_spacer_130	ACGATGGGGACATAGAACACCGTCTCTTGACcTGgatagccgcgctgcctcgtcctgcagtGTTGTGAGACGggttcctagacctcctggat
Cas13an2 mismatch spacer library	KanR_RBS_mismatch_spacer_131	ACGATGGGGACATAGAACACCGTCTCTTGACcCAgatagccgcgctgcctcgtcctgcagtGTTGTGAGACGggttcctagacctcctggat
Cas13an2 mismatch spacer library	KanR_RBS_mismatch_spacer_132	ACGATGGGGACATAGAACACCGTCTCTTGACcCTgatagccgcgctgcctcgtcctgcagtGTTGTGAGACGggttcctagacctcctggat
Cas13an2 mismatch spacer library	KanR_RBS_mismatch_spacer_133	ACGATGGGGACATAGAACACCGTCTCTTGACcCGgatagccgcgctgcctcgtcctgcagtGTTGTGAGACGggttcctagacctcctggat
Cas13an2 mismatch spacer library	KanR_RBS_mismatch_spacer_134	ACGATGGGGACATAGAACACCGTCTCTTGACcGAgatagccgcgctgcctcgtcctgcagtGTTGTGAGACGggttcctagacctcctggat
Cas13an2 mismatch spacer library	KanR_RBS_mismatch_spacer_135	ACGATGGGGACATAGAACACCGTCTCTTGACcGTgatagccgcgctgcctcgtcctgcagtGTTGTGAGACGggttcctagacctcctggat
Cas13an2 mismatch spacer library	KanR_RBS_mismatch_spacer_136	ACGATGGGGACATAGAACACCGTCTCTTGACcGGgatagccgcgctgcctcgtcctgcagtGTTGTGAGACGggttcctagacctcctggat
Cas13an2 mismatch spacer library	KanR_RBS_mismatch_spacer_137	ACGATGGGGACATAGAACACCGTCTCTTGACcaAAatagccgcgctgcctcgtcctgcagtGTTGTGAGACGggttcctagacctcctggat
Cas13an2 mismatch spacer library	KanR_RBS_mismatch_spacer_138	ACGATGGGGACATAGAACACCGTCTCTTGACcaATatagccgcgctgcctcgtcctgcagtGTTGTGAGACGggttcctagacctcctggat
Cas13an2 mismatch spacer library	KanR_RBS_mismatch_spacer_139	ACGATGGGGACATAGAACACCGTCTCTTGACcaACatagccgcgctgcctcgtcctgcagtGTTGTGAGACGggttcctagacctcctggat
Cas13an2 mismatch spacer library	KanR_RBS_mismatch_spacer_140	ACGATGGGGACATAGAACACCGTCTCTTGACcaTAatagccgcgctgcctcgtcctgcagtGTTGTGAGACGggttcctagacctcctggat
Cas13an2 mismatch spacer library	KanR_RBS_mismatch_spacer_141	ACGATGGGGACATAGAACACCGTCTCTTGACcaTTatagccgcgctgcctcgtcctgcagtGTTGTGAGACGggttcctagacctcctggat
Cas13an2 mismatch spacer library	KanR_RBS_mismatch_spacer_142	ACGATGGGGACATAGAACACCGTCTCTTGACcaTCatagccgcgctgcctcgtcctgcagtGTTGTGAGACGggttcctagacctcctggat
Cas13an2 mismatch spacer library	KanR_RBS_mismatch_spacer_143	ACGATGGGGACATAGAACACCGTCTCTTGACcaGAatagccgcgctgcctcgtcctgcagtGTTGTGAGACGggttcctagacctcctggat
Cas13an2 mismatch spacer library	KanR_RBS_mismatch_spacer_144	ACGATGGGGACATAGAACACCGTCTCTTGACcaGTatagccgcgctgcctcgtcctgcagtGTTGTGAGACGggttcctagacctcctggat
Cas13an2 mismatch spacer library	KanR_RBS_mismatch_spacer_145	ACGATGGGGACATAGAACACCGTCTCTTGACcaGCatagccgcgctgcctcgtcctgcagtGTTGTGAGACGggttcctagacctcctggat
Cas13an2 mismatch spacer library	KanR_RBS_mismatch_spacer_146	ACGATGGGGACATAGAACACCGTCTCTTGACcacATtagccgcgctgcctcgtcctgcagtGTTGTGAGACGggttcctagacctcctggat
Cas13an2 mismatch spacer library	KanR_RBS_mismatch_spacer_147	ACGATGGGGACATAGAACACCGTCTCTTGACcacACtagccgcgctgcctcgtcctgcagtGTTGTGAGACGggttcctagacctcctggat
Cas13an2 mismatch spacer library	KanR_RBS_mismatch_spacer_148	ACGATGGGGACATAGAACACCGTCTCTTGACcacAGtagccgcgctgcctcgtcctgcagtGTTGTGAGACGggttcctagacctcctggat
Cas13an2 mismatch spacer library	KanR_RBS_mismatch_spacer_149	ACGATGGGGACATAGAACACCGTCTCTTGACcacTTtagccgcgctgcctcgtcctgcagtGTTGTGAGACGggttcctagacctcctggat
Cas13an2 mismatch spacer library	KanR_RBS_mismatch_spacer_150	ACGATGGGGACATAGAACACCGTCTCTTGACcacTCtagccgcgctgcctcgtcctgcagtGTTGTGAGACGggttcctagacctcctggat
Cas13an2 mismatch spacer library	KanR_RBS_mismatch_spacer_151	ACGATGGGGACATAGAACACCGTCTCTTGACcacTGtagccgcgctgcctcgtcctgcagtGTTGTGAGACGggttcctagacctcctggat
Cas13an2 mismatch spacer library	KanR_RBS_mismatch_spacer_152	ACGATGGGGACATAGAACACCGTCTCTTGACcacCTtagccgcgctgcctcgtcctgcagtGTTGTGAGACGggttcctagacctcctggat
Cas13an2 mismatch spacer library	KanR_RBS_mismatch_spacer_153	ACGATGGGGACATAGAACACCGTCTCTTGACcacCCtagccgcgctgcctcgtcctgcagtGTTGTGAGACGggttcctagacctcctggat
Cas13an2 mismatch spacer library	KanR_RBS_mismatch_spacer_154	ACGATGGGGACATAGAACACCGTCTCTTGACcacCGtagccgcgctgcctcgtcctgcagtGTTGTGAGACGggttcctagacctcctggat
Cas13an2 mismatch spacer library	KanR_RBS_mismatch_spacer_155	ACGATGGGGACATAGAACACCGTCTCTTGACcacgTAagccgcgctgcctcgtcctgcagtGTTGTGAGACGggttcctagacctcctggat
Cas13an2 mismatch spacer library	KanR_RBS_mismatch_spacer_156	ACGATGGGGACATAGAACACCGTCTCTTGACcacgTCagccgcgctgcctcgtcctgcagtGTTGTGAGACGggttcctagacctcctggat
Cas13an2 mismatch spacer library	KanR_RBS_mismatch_spacer_157	ACGATGGGGACATAGAACACCGTCTCTTGACcacgTGagccgcgctgcctcgtcctgcagtGTTGTGAGACGggttcctagacctcctggat
Cas13an2 mismatch spacer library	KanR_RBS_mismatch_spacer_158	ACGATGGGGACATAGAACACCGTCTCTTGACcacgCAagccgcgctgcctcgtcctgcagtGTTGTGAGACGggttcctagacctcctggat
Cas13an2 mismatch spacer library	KanR_RBS_mismatch_spacer_159	ACGATGGGGACATAGAACACCGTCTCTTGACcacgCCagccgcgctgcctcgtcctgcagtGTTGTGAGACGggttcctagacctcctggat
Cas13an2 mismatch spacer library	KanR_RBS_mismatch_spacer_160	ACGATGGGGACATAGAACACCGTCTCTTGACcacgCGagccgcgctgcctcgtcctgcagtGTTGTGAGACGggttcctagacctcctggat
Cas13an2 mismatch spacer library	KanR_RBS_mismatch_spacer_161	ACGATGGGGACATAGAACACCGTCTCTTGACcacgGAagccgcgctgcctcgtcctgcagtGTTGTGAGACGggttcctagacctcctggat
Cas13an2 mismatch spacer library	KanR_RBS_mismatch_spacer_162	ACGATGGGGACATAGAACACCGTCTCTTGACcacgGCagccgcgctgcctcgtcctgcagtGTTGTGAGACGggttcctagacctcctggat
Cas13an2 mismatch spacer library	KanR_RBS_mismatch_spacer_163	ACGATGGGGACATAGAACACCGTCTCTTGACcacgGGagccgcgctgcctcgtcctgcagtGTTGTGAGACGggttcctagacctcctggat
Cas13an2 mismatch spacer library	KanR_RBS_mismatch_spacer_164	ACGATGGGGACATAGAACACCGTCTCTTGACcacgaATgccgcgctgcctcgtcctgcagtGTTGTGAGACGggttcctagacctcctggat
Cas13an2 mismatch spacer library	KanR_RBS_mismatch_spacer_165	ACGATGGGGACATAGAACACCGTCTCTTGACcacgaACgccgcgctgcctcgtcctgcagtGTTGTGAGACGggttcctagacctcctggat
Cas13an2 mismatch spacer library	KanR_RBS_mismatch_spacer_166	ACGATGGGGACATAGAACACCGTCTCTTGACcacgaAGgccgcgctgcctcgtcctgcagtGTTGTGAGACGggttcctagacctcctggat
Cas13an2 mismatch spacer library	KanR_RBS_mismatch_spacer_167	ACGATGGGGACATAGAACACCGTCTCTTGACcacgaCTgccgcgctgcctcgtcctgcagtGTTGTGAGACGggttcctagacctcctggat
Cas13an2 mismatch spacer library	KanR_RBS_mismatch_spacer_168	ACGATGGGGACATAGAACACCGTCTCTTGACcacgaCCgccgcgctgcctcgtcctgcagtGTTGTGAGACGggttcctagacctcctggat
Cas13an2 mismatch spacer library	KanR_RBS_mismatch_spacer_169	ACGATGGGGACATAGAACACCGTCTCTTGACcacgaCGgccgcgctgcctcgtcctgcagtGTTGTGAGACGggttcctagacctcctggat
Cas13an2 mismatch spacer library	KanR_RBS_mismatch_spacer_170	ACGATGGGGACATAGAACACCGTCTCTTGACcacgaGTgccgcgctgcctcgtcctgcagtGTTGTGAGACGggttcctagacctcctggat
Cas13an2 mismatch spacer library	KanR_RBS_mismatch_spacer_171	ACGATGGGGACATAGAACACCGTCTCTTGACcacgaGCgccgcgctgcctcgtcctgcagtGTTGTGAGACGggttcctagacctcctggat
Cas13an2 mismatch spacer library	KanR_RBS_mismatch_spacer_172	ACGATGGGGACATAGAACACCGTCTCTTGACcacgaGGgccgcgctgcctcgtcctgcagtGTTGTGAGACGggttcctagacctcctggat
Cas13an2 mismatch spacer library	KanR_RBS_mismatch_spacer_173	ACGATGGGGACATAGAACACCGTCTCTTGACcacgatTAccgcgctgcctcgtcctgcagtGTTGTGAGACGggttcctagacctcctggat
Cas13an2 mismatch spacer library	KanR_RBS_mismatch_spacer_174	ACGATGGGGACATAGAACACCGTCTCTTGACcacgatTTccgcgctgcctcgtcctgcagtGTTGTGAGACGggttcctagacctcctggat
Cas13an2 mismatch spacer library	KanR_RBS_mismatch_spacer_175	ACGATGGGGACATAGAACACCGTCTCTTGACcacgatTCccgcgctgcctcgtcctgcagtGTTGTGAGACGggttcctagacctcctggat
Cas13an2 mismatch spacer library	KanR_RBS_mismatch_spacer_176	ACGATGGGGACATAGAACACCGTCTCTTGACcacgatCAccgcgctgcctcgtcctgcagtGTTGTGAGACGggttcctagacctcctggat
Cas13an2 mismatch spacer library	KanR_RBS_mismatch_spacer_177	ACGATGGGGACATAGAACACCGTCTCTTGACcacgatCTccgcgctgcctcgtcctgcagtGTTGTGAGACGggttcctagacctcctggat
Cas13an2 mismatch spacer library	KanR_RBS_mismatch_spacer_178	ACGATGGGGACATAGAACACCGTCTCTTGACcacgatCCccgcgctgcctcgtcctgcagtGTTGTGAGACGggttcctagacctcctggat
Cas13an2 mismatch spacer library	KanR_RBS_mismatch_spacer_179	ACGATGGGGACATAGAACACCGTCTCTTGACcacgatGAccgcgctgcctcgtcctgcagtGTTGTGAGACGggttcctagacctcctggat
Cas13an2 mismatch spacer library	KanR_RBS_mismatch_spacer_180	ACGATGGGGACATAGAACACCGTCTCTTGACcacgatGTccgcgctgcctcgtcctgcagtGTTGTGAGACGggttcctagacctcctggat
Cas13an2 mismatch spacer library	KanR_RBS_mismatch_spacer_181	ACGATGGGGACATAGAACACCGTCTCTTGACcacgatGCccgcgctgcctcgtcctgcagtGTTGTGAGACGggttcctagacctcctggat
Cas13an2 mismatch spacer library	KanR_RBS_mismatch_spacer_182	ACGATGGGGACATAGAACACCGTCTCTTGACcacgataAAcgcgctgcctcgtcctgcagtGTTGTGAGACGggttcctagacctcctggat
Cas13an2 mismatch spacer library	KanR_RBS_mismatch_spacer_183	ACGATGGGGACATAGAACACCGTCTCTTGACcacgataATcgcgctgcctcgtcctgcagtGTTGTGAGACGggttcctagacctcctggat
Cas13an2 mismatch spacer library	KanR_RBS_mismatch_spacer_184	ACGATGGGGACATAGAACACCGTCTCTTGACcacgataAGcgcgctgcctcgtcctgcagtGTTGTGAGACGggttcctagacctcctggat
Cas13an2 mismatch spacer library	KanR_RBS_mismatch_spacer_185	ACGATGGGGACATAGAACACCGTCTCTTGACcacgataTAcgcgctgcctcgtcctgcagtGTTGTGAGACGggttcctagacctcctggat
Cas13an2 mismatch spacer library	KanR_RBS_mismatch_spacer_186	ACGATGGGGACATAGAACACCGTCTCTTGACcacgataTTcgcgctgcctcgtcctgcagtGTTGTGAGACGggttcctagacctcctggat
Cas13an2 mismatch spacer library	KanR_RBS_mismatch_spacer_187	ACGATGGGGACATAGAACACCGTCTCTTGACcacgataTGcgcgctgcctcgtcctgcagtGTTGTGAGACGggttcctagacctcctggat
Cas13an2 mismatch spacer library	KanR_RBS_mismatch_spacer_188	ACGATGGGGACATAGAACACCGTCTCTTGACcacgataCAcgcgctgcctcgtcctgcagtGTTGTGAGACGggttcctagacctcctggat
Cas13an2 mismatch spacer library	KanR_RBS_mismatch_spacer_189	ACGATGGGGACATAGAACACCGTCTCTTGACcacgataCTcgcgctgcctcgtcctgcagtGTTGTGAGACGggttcctagacctcctggat
Cas13an2 mismatch spacer library	KanR_RBS_mismatch_spacer_190	ACGATGGGGACATAGAACACCGTCTCTTGACcacgataCGcgcgctgcctcgtcctgcagtGTTGTGAGACGggttcctagacctcctggat
Cas13an2 mismatch spacer library	KanR_RBS_mismatch_spacer_191	ACGATGGGGACATAGAACACCGTCTCTTGACcacgatagAAgcgctgcctcgtcctgcagtGTTGTGAGACGggttcctagacctcctggat
Cas13an2 mismatch spacer library	KanR_RBS_mismatch_spacer_192	ACGATGGGGACATAGAACACCGTCTCTTGACcacgatagATgcgctgcctcgtcctgcagtGTTGTGAGACGggttcctagacctcctggat
Cas13an2 mismatch spacer library	KanR_RBS_mismatch_spacer_193	ACGATGGGGACATAGAACACCGTCTCTTGACcacgatagAGgcgctgcctcgtcctgcagtGTTGTGAGACGggttcctagacctcctggat
Cas13an2 mismatch spacer library	KanR_RBS_mismatch_spacer_194	ACGATGGGGACATAGAACACCGTCTCTTGACcacgatagTAgcgctgcctcgtcctgcagtGTTGTGAGACGggttcctagacctcctggat
Cas13an2 mismatch spacer library	KanR_RBS_mismatch_spacer_195	ACGATGGGGACATAGAACACCGTCTCTTGACcacgatagTTgcgctgcctcgtcctgcagtGTTGTGAGACGggttcctagacctcctggat
Cas13an2 mismatch spacer library	KanR_RBS_mismatch_spacer_196	ACGATGGGGACATAGAACACCGTCTCTTGACcacgatagTGgcgctgcctcgtcctgcagtGTTGTGAGACGggttcctagacctcctggat
Cas13an2 mismatch spacer library	KanR_RBS_mismatch_spacer_197	ACGATGGGGACATAGAACACCGTCTCTTGACcacgatagGAgcgctgcctcgtcctgcagtGTTGTGAGACGggttcctagacctcctggat
Cas13an2 mismatch spacer library	KanR_RBS_mismatch_spacer_198	ACGATGGGGACATAGAACACCGTCTCTTGACcacgatagGTgcgctgcctcgtcctgcagtGTTGTGAGACGggttcctagacctcctggat
Cas13an2 mismatch spacer library	KanR_RBS_mismatch_spacer_199	ACGATGGGGACATAGAACACCGTCTCTTGACcacgatagGGgcgctgcctcgtcctgcagtGTTGTGAGACGggttcctagacctcctggat
Cas13an2 mismatch spacer library	KanR_RBS_mismatch_spacer_200	ACGATGGGGACATAGAACACCGTCTCTTGACcacgatagcAAcgctgcctcgtcctgcagtGTTGTGAGACGggttcctagacctcctggat
Cas13an2 mismatch spacer library	KanR_RBS_mismatch_spacer_201	ACGATGGGGACATAGAACACCGTCTCTTGACcacgatagcATcgctgcctcgtcctgcagtGTTGTGAGACGggttcctagacctcctggat
Cas13an2 mismatch spacer library	KanR_RBS_mismatch_spacer_202	ACGATGGGGACATAGAACACCGTCTCTTGACcacgatagcACcgctgcctcgtcctgcagtGTTGTGAGACGggttcctagacctcctggat
Cas13an2 mismatch spacer library	KanR_RBS_mismatch_spacer_203	ACGATGGGGACATAGAACACCGTCTCTTGACcacgatagcTAcgctgcctcgtcctgcagtGTTGTGAGACGggttcctagacctcctggat
Cas13an2 mismatch spacer library	KanR_RBS_mismatch_spacer_204	ACGATGGGGACATAGAACACCGTCTCTTGACcacgatagcTTcgctgcctcgtcctgcagtGTTGTGAGACGggttcctagacctcctggat
Cas13an2 mismatch spacer library	KanR_RBS_mismatch_spacer_205	ACGATGGGGACATAGAACACCGTCTCTTGACcacgatagcTCcgctgcctcgtcctgcagtGTTGTGAGACGggttcctagacctcctggat
Cas13an2 mismatch spacer library	KanR_RBS_mismatch_spacer_206	ACGATGGGGACATAGAACACCGTCTCTTGACcacgatagcGAcgctgcctcgtcctgcagtGTTGTGAGACGggttcctagacctcctggat
Cas13an2 mismatch spacer library	KanR_RBS_mismatch_spacer_207	ACGATGGGGACATAGAACACCGTCTCTTGACcacgatagcGTcgctgcctcgtcctgcagtGTTGTGAGACGggttcctagacctcctggat
Cas13an2 mismatch spacer library	KanR_RBS_mismatch_spacer_208	ACGATGGGGACATAGAACACCGTCTCTTGACcacgatagcGCcgctgcctcgtcctgcagtGTTGTGAGACGggttcctagacctcctggat
Cas13an2 mismatch spacer library	KanR_RBS_mismatch_spacer_209	ACGATGGGGACATAGAACACCGTCTCTTGACcacgatagccAAgctgcctcgtcctgcagtGTTGTGAGACGggttcctagacctcctggat
Cas13an2 mismatch spacer library	KanR_RBS_mismatch_spacer_210	ACGATGGGGACATAGAACACCGTCTCTTGACcacgatagccATgctgcctcgtcctgcagtGTTGTGAGACGggttcctagacctcctggat
Cas13an2 mismatch spacer library	KanR_RBS_mismatch_spacer_211	ACGATGGGGACATAGAACACCGTCTCTTGACcacgatagccAGgctgcctcgtcctgcagtGTTGTGAGACGggttcctagacctcctggat
Cas13an2 mismatch spacer library	KanR_RBS_mismatch_spacer_212	ACGATGGGGACATAGAACACCGTCTCTTGACcacgatagccTAgctgcctcgtcctgcagtGTTGTGAGACGggttcctagacctcctggat
Cas13an2 mismatch spacer library	KanR_RBS_mismatch_spacer_213	ACGATGGGGACATAGAACACCGTCTCTTGACcacgatagccTTgctgcctcgtcctgcagtGTTGTGAGACGggttcctagacctcctggat
Cas13an2 mismatch spacer library	KanR_RBS_mismatch_spacer_214	ACGATGGGGACATAGAACACCGTCTCTTGACcacgatagccTGgctgcctcgtcctgcagtGTTGTGAGACGggttcctagacctcctggat
Cas13an2 mismatch spacer library	KanR_RBS_mismatch_spacer_215	ACGATGGGGACATAGAACACCGTCTCTTGACcacgatagccCAgctgcctcgtcctgcagtGTTGTGAGACGggttcctagacctcctggat
Cas13an2 mismatch spacer library	KanR_RBS_mismatch_spacer_216	ACGATGGGGACATAGAACACCGTCTCTTGACcacgatagccCTgctgcctcgtcctgcagtGTTGTGAGACGggttcctagacctcctggat
Cas13an2 mismatch spacer library	KanR_RBS_mismatch_spacer_217	ACGATGGGGACATAGAACACCGTCTCTTGACcacgatagccCGgctgcctcgtcctgcagtGTTGTGAGACGggttcctagacctcctggat
Cas13an2 mismatch spacer library	KanR_RBS_mismatch_spacer_218	ACGATGGGGACATAGAACACCGTCTCTTGACcacgatagccgAActgcctcgtcctgcagtGTTGTGAGACGggttcctagacctcctggat
Cas13an2 mismatch spacer library	KanR_RBS_mismatch_spacer_219	ACGATGGGGACATAGAACACCGTCTCTTGACcacgatagccgATctgcctcgtcctgcagtGTTGTGAGACGggttcctagacctcctggat
Cas13an2 mismatch spacer library	KanR_RBS_mismatch_spacer_220	ACGATGGGGACATAGAACACCGTCTCTTGACcacgatagccgACctgcctcgtcctgcagtGTTGTGAGACGggttcctagacctcctggat
Cas13an2 mismatch spacer library	KanR_RBS_mismatch_spacer_221	ACGATGGGGACATAGAACACCGTCTCTTGACcacgatagccgTActgcctcgtcctgcagtGTTGTGAGACGggttcctagacctcctggat
Cas13an2 mismatch spacer library	KanR_RBS_mismatch_spacer_222	ACGATGGGGACATAGAACACCGTCTCTTGACcacgatagccgTTctgcctcgtcctgcagtGTTGTGAGACGggttcctagacctcctggat
Cas13an2 mismatch spacer library	KanR_RBS_mismatch_spacer_223	ACGATGGGGACATAGAACACCGTCTCTTGACcacgatagccgTCctgcctcgtcctgcagtGTTGTGAGACGggttcctagacctcctggat
Cas13an2 mismatch spacer library	KanR_RBS_mismatch_spacer_224	ACGATGGGGACATAGAACACCGTCTCTTGACcacgatagccgGActgcctcgtcctgcagtGTTGTGAGACGggttcctagacctcctggat
Cas13an2 mismatch spacer library	KanR_RBS_mismatch_spacer_225	ACGATGGGGACATAGAACACCGTCTCTTGACcacgatagccgGTctgcctcgtcctgcagtGTTGTGAGACGggttcctagacctcctggat
Cas13an2 mismatch spacer library	KanR_RBS_mismatch_spacer_226	ACGATGGGGACATAGAACACCGTCTCTTGACcacgatagccgGCctgcctcgtcctgcagtGTTGTGAGACGggttcctagacctcctggat
Cas13an2 mismatch spacer library	KanR_RBS_mismatch_spacer_227	ACGATGGGGACATAGAACACCGTCTCTTGACcacgatagccgcAAtgcctcgtcctgcagtGTTGTGAGACGggttcctagacctcctggat
Cas13an2 mismatch spacer library	KanR_RBS_mismatch_spacer_228	ACGATGGGGACATAGAACACCGTCTCTTGACcacgatagccgcATtgcctcgtcctgcagtGTTGTGAGACGggttcctagacctcctggat
Cas13an2 mismatch spacer library	KanR_RBS_mismatch_spacer_229	ACGATGGGGACATAGAACACCGTCTCTTGACcacgatagccgcAGtgcctcgtcctgcagtGTTGTGAGACGggttcctagacctcctggat
Cas13an2 mismatch spacer library	KanR_RBS_mismatch_spacer_230	ACGATGGGGACATAGAACACCGTCTCTTGACcacgatagccgcTAtgcctcgtcctgcagtGTTGTGAGACGggttcctagacctcctggat
Cas13an2 mismatch spacer library	KanR_RBS_mismatch_spacer_231	ACGATGGGGACATAGAACACCGTCTCTTGACcacgatagccgcTTtgcctcgtcctgcagtGTTGTGAGACGggttcctagacctcctggat
Cas13an2 mismatch spacer library	KanR_RBS_mismatch_spacer_232	ACGATGGGGACATAGAACACCGTCTCTTGACcacgatagccgcTGtgcctcgtcctgcagtGTTGTGAGACGggttcctagacctcctggat
Cas13an2 mismatch spacer library	KanR_RBS_mismatch_spacer_233	ACGATGGGGACATAGAACACCGTCTCTTGACcacgatagccgcCAtgcctcgtcctgcagtGTTGTGAGACGggttcctagacctcctggat
Cas13an2 mismatch spacer library	KanR_RBS_mismatch_spacer_234	ACGATGGGGACATAGAACACCGTCTCTTGACcacgatagccgcCTtgcctcgtcctgcagtGTTGTGAGACGggttcctagacctcctggat
Cas13an2 mismatch spacer library	KanR_RBS_mismatch_spacer_235	ACGATGGGGACATAGAACACCGTCTCTTGACcacgatagccgcCGtgcctcgtcctgcagtGTTGTGAGACGggttcctagacctcctggat
Cas13an2 mismatch spacer library	KanR_RBS_mismatch_spacer_236	ACGATGGGGACATAGAACACCGTCTCTTGACcacgatagccgcgAAgcctcgtcctgcagtGTTGTGAGACGggttcctagacctcctggat
Cas13an2 mismatch spacer library	KanR_RBS_mismatch_spacer_237	ACGATGGGGACATAGAACACCGTCTCTTGACcacgatagccgcgACgcctcgtcctgcagtGTTGTGAGACGggttcctagacctcctggat
Cas13an2 mismatch spacer library	KanR_RBS_mismatch_spacer_238	ACGATGGGGACATAGAACACCGTCTCTTGACcacgatagccgcgAGgcctcgtcctgcagtGTTGTGAGACGggttcctagacctcctggat
Cas13an2 mismatch spacer library	KanR_RBS_mismatch_spacer_239	ACGATGGGGACATAGAACACCGTCTCTTGACcacgatagccgcgTAgcctcgtcctgcagtGTTGTGAGACGggttcctagacctcctggat
Cas13an2 mismatch spacer library	KanR_RBS_mismatch_spacer_240	ACGATGGGGACATAGAACACCGTCTCTTGACcacgatagccgcgTCgcctcgtcctgcagtGTTGTGAGACGggttcctagacctcctggat
Cas13an2 mismatch spacer library	KanR_RBS_mismatch_spacer_241	ACGATGGGGACATAGAACACCGTCTCTTGACcacgatagccgcgTGgcctcgtcctgcagtGTTGTGAGACGggttcctagacctcctggat
Cas13an2 mismatch spacer library	KanR_RBS_mismatch_spacer_242	ACGATGGGGACATAGAACACCGTCTCTTGACcacgatagccgcgGAgcctcgtcctgcagtGTTGTGAGACGggttcctagacctcctggat
Cas13an2 mismatch spacer library	KanR_RBS_mismatch_spacer_243	ACGATGGGGACATAGAACACCGTCTCTTGACcacgatagccgcgGCgcctcgtcctgcagtGTTGTGAGACGggttcctagacctcctggat
Cas13an2 mismatch spacer library	KanR_RBS_mismatch_spacer_244	ACGATGGGGACATAGAACACCGTCTCTTGACcacgatagccgcgGGgcctcgtcctgcagtGTTGTGAGACGggttcctagacctcctggat
Cas13an2 mismatch spacer library	KanR_RBS_mismatch_spacer_245	ACGATGGGGACATAGAACACCGTCTCTTGACcacgatagccgcgcAAcctcgtcctgcagtGTTGTGAGACGggttcctagacctcctggat
Cas13an2 mismatch spacer library	KanR_RBS_mismatch_spacer_246	ACGATGGGGACATAGAACACCGTCTCTTGACcacgatagccgcgcATcctcgtcctgcagtGTTGTGAGACGggttcctagacctcctggat
Cas13an2 mismatch spacer library	KanR_RBS_mismatch_spacer_247	ACGATGGGGACATAGAACACCGTCTCTTGACcacgatagccgcgcACcctcgtcctgcagtGTTGTGAGACGggttcctagacctcctggat
Cas13an2 mismatch spacer library	KanR_RBS_mismatch_spacer_248	ACGATGGGGACATAGAACACCGTCTCTTGACcacgatagccgcgcCAcctcgtcctgcagtGTTGTGAGACGggttcctagacctcctggat
Cas13an2 mismatch spacer library	KanR_RBS_mismatch_spacer_249	ACGATGGGGACATAGAACACCGTCTCTTGACcacgatagccgcgcCTcctcgtcctgcagtGTTGTGAGACGggttcctagacctcctggat
Cas13an2 mismatch spacer library	KanR_RBS_mismatch_spacer_250	ACGATGGGGACATAGAACACCGTCTCTTGACcacgatagccgcgcCCcctcgtcctgcagtGTTGTGAGACGggttcctagacctcctggat
Cas13an2 mismatch spacer library	KanR_RBS_mismatch_spacer_251	ACGATGGGGACATAGAACACCGTCTCTTGACcacgatagccgcgcGAcctcgtcctgcagtGTTGTGAGACGggttcctagacctcctggat
Cas13an2 mismatch spacer library	KanR_RBS_mismatch_spacer_252	ACGATGGGGACATAGAACACCGTCTCTTGACcacgatagccgcgcGTcctcgtcctgcagtGTTGTGAGACGggttcctagacctcctggat
Cas13an2 mismatch spacer library	KanR_RBS_mismatch_spacer_253	ACGATGGGGACATAGAACACCGTCTCTTGACcacgatagccgcgcGCcctcgtcctgcagtGTTGTGAGACGggttcctagacctcctggat
Cas13an2 mismatch spacer library	KanR_RBS_mismatch_spacer_254	ACGATGGGGACATAGAACACCGTCTCTTGACcacgatagccgcgctAActcgtcctgcagtGTTGTGAGACGggttcctagacctcctggat
Cas13an2 mismatch spacer library	KanR_RBS_mismatch_spacer_255	ACGATGGGGACATAGAACACCGTCTCTTGACcacgatagccgcgctATctcgtcctgcagtGTTGTGAGACGggttcctagacctcctggat
Cas13an2 mismatch spacer library	KanR_RBS_mismatch_spacer_256	ACGATGGGGACATAGAACACCGTCTCTTGACcacgatagccgcgctAGctcgtcctgcagtGTTGTGAGACGggttcctagacctcctggat
Cas13an2 mismatch spacer library	KanR_RBS_mismatch_spacer_257	ACGATGGGGACATAGAACACCGTCTCTTGACcacgatagccgcgctTActcgtcctgcagtGTTGTGAGACGggttcctagacctcctggat
Cas13an2 mismatch spacer library	KanR_RBS_mismatch_spacer_258	ACGATGGGGACATAGAACACCGTCTCTTGACcacgatagccgcgctTTctcgtcctgcagtGTTGTGAGACGggttcctagacctcctggat
Cas13an2 mismatch spacer library	KanR_RBS_mismatch_spacer_259	ACGATGGGGACATAGAACACCGTCTCTTGACcacgatagccgcgctTGctcgtcctgcagtGTTGTGAGACGggttcctagacctcctggat
Cas13an2 mismatch spacer library	KanR_RBS_mismatch_spacer_260	ACGATGGGGACATAGAACACCGTCTCTTGACcacgatagccgcgctCActcgtcctgcagtGTTGTGAGACGggttcctagacctcctggat
Cas13an2 mismatch spacer library	KanR_RBS_mismatch_spacer_261	ACGATGGGGACATAGAACACCGTCTCTTGACcacgatagccgcgctCTctcgtcctgcagtGTTGTGAGACGggttcctagacctcctggat
Cas13an2 mismatch spacer library	KanR_RBS_mismatch_spacer_262	ACGATGGGGACATAGAACACCGTCTCTTGACcacgatagccgcgctCGctcgtcctgcagtGTTGTGAGACGggttcctagacctcctggat
Cas13an2 mismatch spacer library	KanR_RBS_mismatch_spacer_263	ACGATGGGGACATAGAACACCGTCTCTTGACcacgatagccgcgctgAAtcgtcctgcagtGTTGTGAGACGggttcctagacctcctggat
Cas13an2 mismatch spacer library	KanR_RBS_mismatch_spacer_264	ACGATGGGGACATAGAACACCGTCTCTTGACcacgatagccgcgctgATtcgtcctgcagtGTTGTGAGACGggttcctagacctcctggat
Cas13an2 mismatch spacer library	KanR_RBS_mismatch_spacer_265	ACGATGGGGACATAGAACACCGTCTCTTGACcacgatagccgcgctgAGtcgtcctgcagtGTTGTGAGACGggttcctagacctcctggat
Cas13an2 mismatch spacer library	KanR_RBS_mismatch_spacer_266	ACGATGGGGACATAGAACACCGTCTCTTGACcacgatagccgcgctgTAtcgtcctgcagtGTTGTGAGACGggttcctagacctcctggat
Cas13an2 mismatch spacer library	KanR_RBS_mismatch_spacer_267	ACGATGGGGACATAGAACACCGTCTCTTGACcacgatagccgcgctgTTtcgtcctgcagtGTTGTGAGACGggttcctagacctcctggat
Cas13an2 mismatch spacer library	KanR_RBS_mismatch_spacer_268	ACGATGGGGACATAGAACACCGTCTCTTGACcacgatagccgcgctgTGtcgtcctgcagtGTTGTGAGACGggttcctagacctcctggat
Cas13an2 mismatch spacer library	KanR_RBS_mismatch_spacer_269	ACGATGGGGACATAGAACACCGTCTCTTGACcacgatagccgcgctgGAtcgtcctgcagtGTTGTGAGACGggttcctagacctcctggat
Cas13an2 mismatch spacer library	KanR_RBS_mismatch_spacer_270	ACGATGGGGACATAGAACACCGTCTCTTGACcacgatagccgcgctgGTtcgtcctgcagtGTTGTGAGACGggttcctagacctcctggat
Cas13an2 mismatch spacer library	KanR_RBS_mismatch_spacer_271	ACGATGGGGACATAGAACACCGTCTCTTGACcacgatagccgcgctgGGtcgtcctgcagtGTTGTGAGACGggttcctagacctcctggat
Cas13an2 mismatch spacer library	KanR_RBS_mismatch_spacer_272	ACGATGGGGACATAGAACACCGTCTCTTGACcacgatagccgcgctgcAAcgtcctgcagtGTTGTGAGACGggttcctagacctcctggat
Cas13an2 mismatch spacer library	KanR_RBS_mismatch_spacer_273	ACGATGGGGACATAGAACACCGTCTCTTGACcacgatagccgcgctgcACcgtcctgcagtGTTGTGAGACGggttcctagacctcctggat
Cas13an2 mismatch spacer library	KanR_RBS_mismatch_spacer_274	ACGATGGGGACATAGAACACCGTCTCTTGACcacgatagccgcgctgcAGcgtcctgcagtGTTGTGAGACGggttcctagacctcctggat
Cas13an2 mismatch spacer library	KanR_RBS_mismatch_spacer_275	ACGATGGGGACATAGAACACCGTCTCTTGACcacgatagccgcgctgcTAcgtcctgcagtGTTGTGAGACGggttcctagacctcctggat
Cas13an2 mismatch spacer library	KanR_RBS_mismatch_spacer_276	ACGATGGGGACATAGAACACCGTCTCTTGACcacgatagccgcgctgcTCcgtcctgcagtGTTGTGAGACGggttcctagacctcctggat
Cas13an2 mismatch spacer library	KanR_RBS_mismatch_spacer_277	ACGATGGGGACATAGAACACCGTCTCTTGACcacgatagccgcgctgcTGcgtcctgcagtGTTGTGAGACGggttcctagacctcctggat
Cas13an2 mismatch spacer library	KanR_RBS_mismatch_spacer_278	ACGATGGGGACATAGAACACCGTCTCTTGACcacgatagccgcgctgcGAcgtcctgcagtGTTGTGAGACGggttcctagacctcctggat
Cas13an2 mismatch spacer library	KanR_RBS_mismatch_spacer_279	ACGATGGGGACATAGAACACCGTCTCTTGACcacgatagccgcgctgcGCcgtcctgcagtGTTGTGAGACGggttcctagacctcctggat
Cas13an2 mismatch spacer library	KanR_RBS_mismatch_spacer_280	ACGATGGGGACATAGAACACCGTCTCTTGACcacgatagccgcgctgcGGcgtcctgcagtGTTGTGAGACGggttcctagacctcctggat
Cas13an2 mismatch spacer library	KanR_RBS_mismatch_spacer_281	ACGATGGGGACATAGAACACCGTCTCTTGACcacgatagccgcgctgccAAgtcctgcagtGTTGTGAGACGggttcctagacctcctggat
Cas13an2 mismatch spacer library	KanR_RBS_mismatch_spacer_282	ACGATGGGGACATAGAACACCGTCTCTTGACcacgatagccgcgctgccATgtcctgcagtGTTGTGAGACGggttcctagacctcctggat
Cas13an2 mismatch spacer library	KanR_RBS_mismatch_spacer_283	ACGATGGGGACATAGAACACCGTCTCTTGACcacgatagccgcgctgccAGgtcctgcagtGTTGTGAGACGggttcctagacctcctggat
Cas13an2 mismatch spacer library	KanR_RBS_mismatch_spacer_284	ACGATGGGGACATAGAACACCGTCTCTTGACcacgatagccgcgctgccCAgtcctgcagtGTTGTGAGACGggttcctagacctcctggat
Cas13an2 mismatch spacer library	KanR_RBS_mismatch_spacer_285	ACGATGGGGACATAGAACACCGTCTCTTGACcacgatagccgcgctgccCTgtcctgcagtGTTGTGAGACGggttcctagacctcctggat
Cas13an2 mismatch spacer library	KanR_RBS_mismatch_spacer_286	ACGATGGGGACATAGAACACCGTCTCTTGACcacgatagccgcgctgccCGgtcctgcagtGTTGTGAGACGggttcctagacctcctggat
Cas13an2 mismatch spacer library	KanR_RBS_mismatch_spacer_287	ACGATGGGGACATAGAACACCGTCTCTTGACcacgatagccgcgctgccGAgtcctgcagtGTTGTGAGACGggttcctagacctcctggat
Cas13an2 mismatch spacer library	KanR_RBS_mismatch_spacer_288	ACGATGGGGACATAGAACACCGTCTCTTGACcacgatagccgcgctgccGTgtcctgcagtGTTGTGAGACGggttcctagacctcctggat
Cas13an2 mismatch spacer library	KanR_RBS_mismatch_spacer_289	ACGATGGGGACATAGAACACCGTCTCTTGACcacgatagccgcgctgccGGgtcctgcagtGTTGTGAGACGggttcctagacctcctggat
Cas13an2 mismatch spacer library	KanR_RBS_mismatch_spacer_290	ACGATGGGGACATAGAACACCGTCTCTTGACcacgatagccgcgctgcctAAtcctgcagtGTTGTGAGACGggttcctagacctcctggat
Cas13an2 mismatch spacer library	KanR_RBS_mismatch_spacer_291	ACGATGGGGACATAGAACACCGTCTCTTGACcacgatagccgcgctgcctATtcctgcagtGTTGTGAGACGggttcctagacctcctggat
Cas13an2 mismatch spacer library	KanR_RBS_mismatch_spacer_292	ACGATGGGGACATAGAACACCGTCTCTTGACcacgatagccgcgctgcctACtcctgcagtGTTGTGAGACGggttcctagacctcctggat
Cas13an2 mismatch spacer library	KanR_RBS_mismatch_spacer_293	ACGATGGGGACATAGAACACCGTCTCTTGACcacgatagccgcgctgcctTAtcctgcagtGTTGTGAGACGggttcctagacctcctggat
Cas13an2 mismatch spacer library	KanR_RBS_mismatch_spacer_294	ACGATGGGGACATAGAACACCGTCTCTTGACcacgatagccgcgctgcctTTtcctgcagtGTTGTGAGACGggttcctagacctcctggat
Cas13an2 mismatch spacer library	KanR_RBS_mismatch_spacer_295	ACGATGGGGACATAGAACACCGTCTCTTGACcacgatagccgcgctgcctTCtcctgcagtGTTGTGAGACGggttcctagacctcctggat
Cas13an2 mismatch spacer library	KanR_RBS_mismatch_spacer_296	ACGATGGGGACATAGAACACCGTCTCTTGACcacgatagccgcgctgcctGAtcctgcagtGTTGTGAGACGggttcctagacctcctggat
Cas13an2 mismatch spacer library	KanR_RBS_mismatch_spacer_297	ACGATGGGGACATAGAACACCGTCTCTTGACcacgatagccgcgctgcctGTtcctgcagtGTTGTGAGACGggttcctagacctcctggat
Cas13an2 mismatch spacer library	KanR_RBS_mismatch_spacer_298	ACGATGGGGACATAGAACACCGTCTCTTGACcacgatagccgcgctgcctGCtcctgcagtGTTGTGAGACGggttcctagacctcctggat
Cas13an2 mismatch spacer library	KanR_RBS_mismatch_spacer_299	ACGATGGGGACATAGAACACCGTCTCTTGACcacgatagccgcgctgcctcAAcctgcagtGTTGTGAGACGggttcctagacctcctggat
Cas13an2 mismatch spacer library	KanR_RBS_mismatch_spacer_300	ACGATGGGGACATAGAACACCGTCTCTTGACcacgatagccgcgctgcctcACcctgcagtGTTGTGAGACGggttcctagacctcctggat
Cas13an2 mismatch spacer library	KanR_RBS_mismatch_spacer_301	ACGATGGGGACATAGAACACCGTCTCTTGACcacgatagccgcgctgcctcAGcctgcagtGTTGTGAGACGggttcctagacctcctggat
Cas13an2 mismatch spacer library	KanR_RBS_mismatch_spacer_302	ACGATGGGGACATAGAACACCGTCTCTTGACcacgatagccgcgctgcctcTAcctgcagtGTTGTGAGACGggttcctagacctcctggat
Cas13an2 mismatch spacer library	KanR_RBS_mismatch_spacer_303	ACGATGGGGACATAGAACACCGTCTCTTGACcacgatagccgcgctgcctcTCcctgcagtGTTGTGAGACGggttcctagacctcctggat
Cas13an2 mismatch spacer library	KanR_RBS_mismatch_spacer_304	ACGATGGGGACATAGAACACCGTCTCTTGACcacgatagccgcgctgcctcTGcctgcagtGTTGTGAGACGggttcctagacctcctggat
Cas13an2 mismatch spacer library	KanR_RBS_mismatch_spacer_305	ACGATGGGGACATAGAACACCGTCTCTTGACcacgatagccgcgctgcctcCAcctgcagtGTTGTGAGACGggttcctagacctcctggat
Cas13an2 mismatch spacer library	KanR_RBS_mismatch_spacer_306	ACGATGGGGACATAGAACACCGTCTCTTGACcacgatagccgcgctgcctcCCcctgcagtGTTGTGAGACGggttcctagacctcctggat
Cas13an2 mismatch spacer library	KanR_RBS_mismatch_spacer_307	ACGATGGGGACATAGAACACCGTCTCTTGACcacgatagccgcgctgcctcCGcctgcagtGTTGTGAGACGggttcctagacctcctggat
Cas13an2 mismatch spacer library	KanR_RBS_mismatch_spacer_308	ACGATGGGGACATAGAACACCGTCTCTTGACcacgatagccgcgctgcctcgAActgcagtGTTGTGAGACGggttcctagacctcctggat
Cas13an2 mismatch spacer library	KanR_RBS_mismatch_spacer_309	ACGATGGGGACATAGAACACCGTCTCTTGACcacgatagccgcgctgcctcgATctgcagtGTTGTGAGACGggttcctagacctcctggat
Cas13an2 mismatch spacer library	KanR_RBS_mismatch_spacer_310	ACGATGGGGACATAGAACACCGTCTCTTGACcacgatagccgcgctgcctcgAGctgcagtGTTGTGAGACGggttcctagacctcctggat
Cas13an2 mismatch spacer library	KanR_RBS_mismatch_spacer_311	ACGATGGGGACATAGAACACCGTCTCTTGACcacgatagccgcgctgcctcgCActgcagtGTTGTGAGACGggttcctagacctcctggat
Cas13an2 mismatch spacer library	KanR_RBS_mismatch_spacer_312	ACGATGGGGACATAGAACACCGTCTCTTGACcacgatagccgcgctgcctcgCTctgcagtGTTGTGAGACGggttcctagacctcctggat
Cas13an2 mismatch spacer library	KanR_RBS_mismatch_spacer_313	ACGATGGGGACATAGAACACCGTCTCTTGACcacgatagccgcgctgcctcgCGctgcagtGTTGTGAGACGggttcctagacctcctggat
Cas13an2 mismatch spacer library	KanR_RBS_mismatch_spacer_314	ACGATGGGGACATAGAACACCGTCTCTTGACcacgatagccgcgctgcctcgGActgcagtGTTGTGAGACGggttcctagacctcctggat
Cas13an2 mismatch spacer library	KanR_RBS_mismatch_spacer_315	ACGATGGGGACATAGAACACCGTCTCTTGACcacgatagccgcgctgcctcgGTctgcagtGTTGTGAGACGggttcctagacctcctggat
Cas13an2 mismatch spacer library	KanR_RBS_mismatch_spacer_316	ACGATGGGGACATAGAACACCGTCTCTTGACcacgatagccgcgctgcctcgGGctgcagtGTTGTGAGACGggttcctagacctcctggat
Cas13an2 mismatch spacer library	KanR_RBS_mismatch_spacer_317	ACGATGGGGACATAGAACACCGTCTCTTGACcacgatagccgcgctgcctcgtAAtgcagtGTTGTGAGACGggttcctagacctcctggat
Cas13an2 mismatch spacer library	KanR_RBS_mismatch_spacer_318	ACGATGGGGACATAGAACACCGTCTCTTGACcacgatagccgcgctgcctcgtATtgcagtGTTGTGAGACGggttcctagacctcctggat
Cas13an2 mismatch spacer library	KanR_RBS_mismatch_spacer_319	ACGATGGGGACATAGAACACCGTCTCTTGACcacgatagccgcgctgcctcgtAGtgcagtGTTGTGAGACGggttcctagacctcctggat
Cas13an2 mismatch spacer library	KanR_RBS_mismatch_spacer_320	ACGATGGGGACATAGAACACCGTCTCTTGACcacgatagccgcgctgcctcgtTAtgcagtGTTGTGAGACGggttcctagacctcctggat
Cas13an2 mismatch spacer library	KanR_RBS_mismatch_spacer_321	ACGATGGGGACATAGAACACCGTCTCTTGACcacgatagccgcgctgcctcgtTTtgcagtGTTGTGAGACGggttcctagacctcctggat
Cas13an2 mismatch spacer library	KanR_RBS_mismatch_spacer_322	ACGATGGGGACATAGAACACCGTCTCTTGACcacgatagccgcgctgcctcgtTGtgcagtGTTGTGAGACGggttcctagacctcctggat
Cas13an2 mismatch spacer library	KanR_RBS_mismatch_spacer_323	ACGATGGGGACATAGAACACCGTCTCTTGACcacgatagccgcgctgcctcgtGAtgcagtGTTGTGAGACGggttcctagacctcctggat
Cas13an2 mismatch spacer library	KanR_RBS_mismatch_spacer_324	ACGATGGGGACATAGAACACCGTCTCTTGACcacgatagccgcgctgcctcgtGTtgcagtGTTGTGAGACGggttcctagacctcctggat
Cas13an2 mismatch spacer library	KanR_RBS_mismatch_spacer_325	ACGATGGGGACATAGAACACCGTCTCTTGACcacgatagccgcgctgcctcgtGGtgcagtGTTGTGAGACGggttcctagacctcctggat
Cas13an2 mismatch spacer library	KanR_RBS_mismatch_spacer_326	ACGATGGGGACATAGAACACCGTCTCTTGACcacgatagccgcgctgcctcgtcAAgcagtGTTGTGAGACGggttcctagacctcctggat
Cas13an2 mismatch spacer library	KanR_RBS_mismatch_spacer_327	ACGATGGGGACATAGAACACCGTCTCTTGACcacgatagccgcgctgcctcgtcACgcagtGTTGTGAGACGggttcctagacctcctggat
Cas13an2 mismatch spacer library	KanR_RBS_mismatch_spacer_328	ACGATGGGGACATAGAACACCGTCTCTTGACcacgatagccgcgctgcctcgtcAGgcagtGTTGTGAGACGggttcctagacctcctggat
Cas13an2 mismatch spacer library	KanR_RBS_mismatch_spacer_329	ACGATGGGGACATAGAACACCGTCTCTTGACcacgatagccgcgctgcctcgtcTAgcagtGTTGTGAGACGggttcctagacctcctggat
Cas13an2 mismatch spacer library	KanR_RBS_mismatch_spacer_330	ACGATGGGGACATAGAACACCGTCTCTTGACcacgatagccgcgctgcctcgtcTCgcagtGTTGTGAGACGggttcctagacctcctggat
Cas13an2 mismatch spacer library	KanR_RBS_mismatch_spacer_331	ACGATGGGGACATAGAACACCGTCTCTTGACcacgatagccgcgctgcctcgtcTGgcagtGTTGTGAGACGggttcctagacctcctggat
Cas13an2 mismatch spacer library	KanR_RBS_mismatch_spacer_332	ACGATGGGGACATAGAACACCGTCTCTTGACcacgatagccgcgctgcctcgtcGAgcagtGTTGTGAGACGggttcctagacctcctggat
Cas13an2 mismatch spacer library	KanR_RBS_mismatch_spacer_333	ACGATGGGGACATAGAACACCGTCTCTTGACcacgatagccgcgctgcctcgtcGCgcagtGTTGTGAGACGggttcctagacctcctggat
Cas13an2 mismatch spacer library	KanR_RBS_mismatch_spacer_334	ACGATGGGGACATAGAACACCGTCTCTTGACcacgatagccgcgctgcctcgtcGGgcagtGTTGTGAGACGggttcctagacctcctggat
Cas13an2 mismatch spacer library	KanR_RBS_mismatch_spacer_335	ACGATGGGGACATAGAACACCGTCTCTTGACcacgatagccgcgctgcctcgtccAAcagtGTTGTGAGACGggttcctagacctcctggat
Cas13an2 mismatch spacer library	KanR_RBS_mismatch_spacer_336	ACGATGGGGACATAGAACACCGTCTCTTGACcacgatagccgcgctgcctcgtccATcagtGTTGTGAGACGggttcctagacctcctggat
Cas13an2 mismatch spacer library	KanR_RBS_mismatch_spacer_337	ACGATGGGGACATAGAACACCGTCTCTTGACcacgatagccgcgctgcctcgtccACcagtGTTGTGAGACGggttcctagacctcctggat
Cas13an2 mismatch spacer library	KanR_RBS_mismatch_spacer_338	ACGATGGGGACATAGAACACCGTCTCTTGACcacgatagccgcgctgcctcgtccCAcagtGTTGTGAGACGggttcctagacctcctggat
Cas13an2 mismatch spacer library	KanR_RBS_mismatch_spacer_339	ACGATGGGGACATAGAACACCGTCTCTTGACcacgatagccgcgctgcctcgtccCTcagtGTTGTGAGACGggttcctagacctcctggat
Cas13an2 mismatch spacer library	KanR_RBS_mismatch_spacer_340	ACGATGGGGACATAGAACACCGTCTCTTGACcacgatagccgcgctgcctcgtccCCcagtGTTGTGAGACGggttcctagacctcctggat
Cas13an2 mismatch spacer library	KanR_RBS_mismatch_spacer_341	ACGATGGGGACATAGAACACCGTCTCTTGACcacgatagccgcgctgcctcgtccGAcagtGTTGTGAGACGggttcctagacctcctggat
Cas13an2 mismatch spacer library	KanR_RBS_mismatch_spacer_342	ACGATGGGGACATAGAACACCGTCTCTTGACcacgatagccgcgctgcctcgtccGTcagtGTTGTGAGACGggttcctagacctcctggat
Cas13an2 mismatch spacer library	KanR_RBS_mismatch_spacer_343	ACGATGGGGACATAGAACACCGTCTCTTGACcacgatagccgcgctgcctcgtccGCcagtGTTGTGAGACGggttcctagacctcctggat
Cas13an2 mismatch spacer library	KanR_RBS_mismatch_spacer_344	ACGATGGGGACATAGAACACCGTCTCTTGACcacgatagccgcgctgcctcgtcctAAagtGTTGTGAGACGggttcctagacctcctggat
Cas13an2 mismatch spacer library	KanR_RBS_mismatch_spacer_345	ACGATGGGGACATAGAACACCGTCTCTTGACcacgatagccgcgctgcctcgtcctATagtGTTGTGAGACGggttcctagacctcctggat
Cas13an2 mismatch spacer library	KanR_RBS_mismatch_spacer_346	ACGATGGGGACATAGAACACCGTCTCTTGACcacgatagccgcgctgcctcgtcctAGagtGTTGTGAGACGggttcctagacctcctggat
Cas13an2 mismatch spacer library	KanR_RBS_mismatch_spacer_347	ACGATGGGGACATAGAACACCGTCTCTTGACcacgatagccgcgctgcctcgtcctTAagtGTTGTGAGACGggttcctagacctcctggat
Cas13an2 mismatch spacer library	KanR_RBS_mismatch_spacer_348	ACGATGGGGACATAGAACACCGTCTCTTGACcacgatagccgcgctgcctcgtcctTTagtGTTGTGAGACGggttcctagacctcctggat
Cas13an2 mismatch spacer library	KanR_RBS_mismatch_spacer_349	ACGATGGGGACATAGAACACCGTCTCTTGACcacgatagccgcgctgcctcgtcctTGagtGTTGTGAGACGggttcctagacctcctggat
Cas13an2 mismatch spacer library	KanR_RBS_mismatch_spacer_350	ACGATGGGGACATAGAACACCGTCTCTTGACcacgatagccgcgctgcctcgtcctCAagtGTTGTGAGACGggttcctagacctcctggat
Cas13an2 mismatch spacer library	KanR_RBS_mismatch_spacer_351	ACGATGGGGACATAGAACACCGTCTCTTGACcacgatagccgcgctgcctcgtcctCTagtGTTGTGAGACGggttcctagacctcctggat
Cas13an2 mismatch spacer library	KanR_RBS_mismatch_spacer_352	ACGATGGGGACATAGAACACCGTCTCTTGACcacgatagccgcgctgcctcgtcctCGagtGTTGTGAGACGggttcctagacctcctggat
Cas13an2 mismatch spacer library	KanR_RBS_mismatch_spacer_353	ACGATGGGGACATAGAACACCGTCTCTTGACcacgatagccgcgctgcctcgtcctgATgtGTTGTGAGACGggttcctagacctcctggat
Cas13an2 mismatch spacer library	KanR_RBS_mismatch_spacer_354	ACGATGGGGACATAGAACACCGTCTCTTGACcacgatagccgcgctgcctcgtcctgACgtGTTGTGAGACGggttcctagacctcctggat
Cas13an2 mismatch spacer library	KanR_RBS_mismatch_spacer_355	ACGATGGGGACATAGAACACCGTCTCTTGACcacgatagccgcgctgcctcgtcctgAGgtGTTGTGAGACGggttcctagacctcctggat
Cas13an2 mismatch spacer library	KanR_RBS_mismatch_spacer_356	ACGATGGGGACATAGAACACCGTCTCTTGACcacgatagccgcgctgcctcgtcctgTTgtGTTGTGAGACGggttcctagacctcctggat
Cas13an2 mismatch spacer library	KanR_RBS_mismatch_spacer_357	ACGATGGGGACATAGAACACCGTCTCTTGACcacgatagccgcgctgcctcgtcctgTCgtGTTGTGAGACGggttcctagacctcctggat
Cas13an2 mismatch spacer library	KanR_RBS_mismatch_spacer_358	ACGATGGGGACATAGAACACCGTCTCTTGACcacgatagccgcgctgcctcgtcctgTGgtGTTGTGAGACGggttcctagacctcctggat
Cas13an2 mismatch spacer library	KanR_RBS_mismatch_spacer_359	ACGATGGGGACATAGAACACCGTCTCTTGACcacgatagccgcgctgcctcgtcctgGTgtGTTGTGAGACGggttcctagacctcctggat
Cas13an2 mismatch spacer library	KanR_RBS_mismatch_spacer_360	ACGATGGGGACATAGAACACCGTCTCTTGACcacgatagccgcgctgcctcgtcctgGCgtGTTGTGAGACGggttcctagacctcctggat
Cas13an2 mismatch spacer library	KanR_RBS_mismatch_spacer_361	ACGATGGGGACATAGAACACCGTCTCTTGACcacgatagccgcgctgcctcgtcctgGGgtGTTGTGAGACGggttcctagacctcctggat
Cas13an2 mismatch spacer library	KanR_RBS_mismatch_spacer_362	ACGATGGGGACATAGAACACCGTCTCTTGACcacgatagccgcgctgcctcgtcctgcTAtGTTGTGAGACGggttcctagacctcctggat
Cas13an2 mismatch spacer library	KanR_RBS_mismatch_spacer_363	ACGATGGGGACATAGAACACCGTCTCTTGACcacgatagccgcgctgcctcgtcctgcTTtGTTGTGAGACGggttcctagacctcctggat
Cas13an2 mismatch spacer library	KanR_RBS_mismatch_spacer_364	ACGATGGGGACATAGAACACCGTCTCTTGACcacgatagccgcgctgcctcgtcctgcTCtGTTGTGAGACGggttcctagacctcctggat
Cas13an2 mismatch spacer library	KanR_RBS_mismatch_spacer_365	ACGATGGGGACATAGAACACCGTCTCTTGACcacgatagccgcgctgcctcgtcctgcCAtGTTGTGAGACGggttcctagacctcctggat
Cas13an2 mismatch spacer library	KanR_RBS_mismatch_spacer_366	ACGATGGGGACATAGAACACCGTCTCTTGACcacgatagccgcgctgcctcgtcctgcCTtGTTGTGAGACGggttcctagacctcctggat
Cas13an2 mismatch spacer library	KanR_RBS_mismatch_spacer_367	ACGATGGGGACATAGAACACCGTCTCTTGACcacgatagccgcgctgcctcgtcctgcCCtGTTGTGAGACGggttcctagacctcctggat
Cas13an2 mismatch spacer library	KanR_RBS_mismatch_spacer_368	ACGATGGGGACATAGAACACCGTCTCTTGACcacgatagccgcgctgcctcgtcctgcGAtGTTGTGAGACGggttcctagacctcctggat
Cas13an2 mismatch spacer library	KanR_RBS_mismatch_spacer_369	ACGATGGGGACATAGAACACCGTCTCTTGACcacgatagccgcgctgcctcgtcctgcGTtGTTGTGAGACGggttcctagacctcctggat
Cas13an2 mismatch spacer library	KanR_RBS_mismatch_spacer_370	ACGATGGGGACATAGAACACCGTCTCTTGACcacgatagccgcgctgcctcgtcctgcGCtGTTGTGAGACGggttcctagacctcctggat
Cas13an2 mismatch spacer library	KanR_RBS_mismatch_spacer_371	ACGATGGGGACATAGAACACCGTCTCTTGACcacgatagccgcgctgcctcgtcctgcaAAGTTGTGAGACGggttcctagacctcctggat
Cas13an2 mismatch spacer library	KanR_RBS_mismatch_spacer_372	ACGATGGGGACATAGAACACCGTCTCTTGACcacgatagccgcgctgcctcgtcctgcaACGTTGTGAGACGggttcctagacctcctggat
Cas13an2 mismatch spacer library	KanR_RBS_mismatch_spacer_373	ACGATGGGGACATAGAACACCGTCTCTTGACcacgatagccgcgctgcctcgtcctgcaAGGTTGTGAGACGggttcctagacctcctggat
Cas13an2 mismatch spacer library	KanR_RBS_mismatch_spacer_374	ACGATGGGGACATAGAACACCGTCTCTTGACcacgatagccgcgctgcctcgtcctgcaTAGTTGTGAGACGggttcctagacctcctggat
Cas13an2 mismatch spacer library	KanR_RBS_mismatch_spacer_375	ACGATGGGGACATAGAACACCGTCTCTTGACcacgatagccgcgctgcctcgtcctgcaTCGTTGTGAGACGggttcctagacctcctggat
Cas13an2 mismatch spacer library	KanR_RBS_mismatch_spacer_376	ACGATGGGGACATAGAACACCGTCTCTTGACcacgatagccgcgctgcctcgtcctgcaTGGTTGTGAGACGggttcctagacctcctggat
Cas13an2 mismatch spacer library	KanR_RBS_mismatch_spacer_377	ACGATGGGGACATAGAACACCGTCTCTTGACcacgatagccgcgctgcctcgtcctgcaCAGTTGTGAGACGggttcctagacctcctggat
Cas13an2 mismatch spacer library	KanR_RBS_mismatch_spacer_378	ACGATGGGGACATAGAACACCGTCTCTTGACcacgatagccgcgctgcctcgtcctgcaCCGTTGTGAGACGggttcctagacctcctggat
Cas13an2 mismatch spacer library	KanR_RBS_mismatch_spacer_379	ACGATGGGGACATAGAACACCGTCTCTTGACcacgatagccgcgctgcctcgtcctgcaCGGTTGTGAGACGggttcctagacctcctggat
Cas13an2 mismatch spacer library	KanR_RBS_mismatch_spacer_380	ACGATGGGGACATAGAACACCGTCTCTTGACAcacgatagccgcgctgcctcgtcctgcagtGTTGTGAGACGggttcctagacctcctggat
Cas13an2 mismatch spacer library	KanR_RBS_mismatch_spacer_381	ACGATGGGGACATAGAACACCGTCTCTTGACTcacgatagccgcgctgcctcgtcctgcagtGTTGTGAGACGggttcctagacctcctggat
Cas13an2 mismatch spacer library	KanR_RBS_mismatch_spacer_382	ACGATGGGGACATAGAACACCGTCTCTTGACCcacgatagccgcgctgcctcgtcctgcagtGTTGTGAGACGggttcctagacctcctggat
Cas13an2 mismatch spacer library	KanR_RBS_mismatch_spacer_383	ACGATGGGGACATAGAACACCGTCTCTTGACGcacgatagccgcgctgcctcgtcctgcagtGTTGTGAGACGggttcctagacctcctggat
Cas13an2 mismatch spacer library	KanR_RBS_mismatch_spacer_384	ACGATGGGGACATAGAACACCGTCTCTTGACcAacgatagccgcgctgcctcgtcctgcagtGTTGTGAGACGggttcctagacctcctggat
Cas13an2 mismatch spacer library	KanR_RBS_mismatch_spacer_385	ACGATGGGGACATAGAACACCGTCTCTTGACcTacgatagccgcgctgcctcgtcctgcagtGTTGTGAGACGggttcctagacctcctggat
Cas13an2 mismatch spacer library	KanR_RBS_mismatch_spacer_386	ACGATGGGGACATAGAACACCGTCTCTTGACcGacgatagccgcgctgcctcgtcctgcagtGTTGTGAGACGggttcctagacctcctggat
Cas13an2 mismatch spacer library	KanR_RBS_mismatch_spacer_387	ACGATGGGGACATAGAACACCGTCTCTTGACcaTcgatagccgcgctgcctcgtcctgcagtGTTGTGAGACGggttcctagacctcctggat
Cas13an2 mismatch spacer library	KanR_RBS_mismatch_spacer_388	ACGATGGGGACATAGAACACCGTCTCTTGACcaCcgatagccgcgctgcctcgtcctgcagtGTTGTGAGACGggttcctagacctcctggat
Cas13an2 mismatch spacer library	KanR_RBS_mismatch_spacer_389	ACGATGGGGACATAGAACACCGTCTCTTGACcaGcgatagccgcgctgcctcgtcctgcagtGTTGTGAGACGggttcctagacctcctggat
Cas13an2 mismatch spacer library	KanR_RBS_mismatch_spacer_390	ACGATGGGGACATAGAACACCGTCTCTTGACcacAgatagccgcgctgcctcgtcctgcagtGTTGTGAGACGggttcctagacctcctggat
Cas13an2 mismatch spacer library	KanR_RBS_mismatch_spacer_391	ACGATGGGGACATAGAACACCGTCTCTTGACcacTgatagccgcgctgcctcgtcctgcagtGTTGTGAGACGggttcctagacctcctggat
Cas13an2 mismatch spacer library	KanR_RBS_mismatch_spacer_392	ACGATGGGGACATAGAACACCGTCTCTTGACcacGgatagccgcgctgcctcgtcctgcagtGTTGTGAGACGggttcctagacctcctggat
Cas13an2 mismatch spacer library	KanR_RBS_mismatch_spacer_393	ACGATGGGGACATAGAACACCGTCTCTTGACcacgAatagccgcgctgcctcgtcctgcagtGTTGTGAGACGggttcctagacctcctggat
Cas13an2 mismatch spacer library	KanR_RBS_mismatch_spacer_394	ACGATGGGGACATAGAACACCGTCTCTTGACcacgTatagccgcgctgcctcgtcctgcagtGTTGTGAGACGggttcctagacctcctggat
Cas13an2 mismatch spacer library	KanR_RBS_mismatch_spacer_395	ACGATGGGGACATAGAACACCGTCTCTTGACcacgCatagccgcgctgcctcgtcctgcagtGTTGTGAGACGggttcctagacctcctggat
Cas13an2 mismatch spacer library	KanR_RBS_mismatch_spacer_396	ACGATGGGGACATAGAACACCGTCTCTTGACcacgaTtagccgcgctgcctcgtcctgcagtGTTGTGAGACGggttcctagacctcctggat
Cas13an2 mismatch spacer library	KanR_RBS_mismatch_spacer_397	ACGATGGGGACATAGAACACCGTCTCTTGACcacgaCtagccgcgctgcctcgtcctgcagtGTTGTGAGACGggttcctagacctcctggat
Cas13an2 mismatch spacer library	KanR_RBS_mismatch_spacer_398	ACGATGGGGACATAGAACACCGTCTCTTGACcacgaGtagccgcgctgcctcgtcctgcagtGTTGTGAGACGggttcctagacctcctggat
Cas13an2 mismatch spacer library	KanR_RBS_mismatch_spacer_399	ACGATGGGGACATAGAACACCGTCTCTTGACcacgatAagccgcgctgcctcgtcctgcagtGTTGTGAGACGggttcctagacctcctggat
Cas13an2 mismatch spacer library	KanR_RBS_mismatch_spacer_400	ACGATGGGGACATAGAACACCGTCTCTTGACcacgatCagccgcgctgcctcgtcctgcagtGTTGTGAGACGggttcctagacctcctggat
Cas13an2 mismatch spacer library	KanR_RBS_mismatch_spacer_401	ACGATGGGGACATAGAACACCGTCTCTTGACcacgatGagccgcgctgcctcgtcctgcagtGTTGTGAGACGggttcctagacctcctggat
Cas13an2 mismatch spacer library	KanR_RBS_mismatch_spacer_402	ACGATGGGGACATAGAACACCGTCTCTTGACcacgataTgccgcgctgcctcgtcctgcagtGTTGTGAGACGggttcctagacctcctggat
Cas13an2 mismatch spacer library	KanR_RBS_mismatch_spacer_403	ACGATGGGGACATAGAACACCGTCTCTTGACcacgataCgccgcgctgcctcgtcctgcagtGTTGTGAGACGggttcctagacctcctggat
Cas13an2 mismatch spacer library	KanR_RBS_mismatch_spacer_404	ACGATGGGGACATAGAACACCGTCTCTTGACcacgataGgccgcgctgcctcgtcctgcagtGTTGTGAGACGggttcctagacctcctggat
Cas13an2 mismatch spacer library	KanR_RBS_mismatch_spacer_405	ACGATGGGGACATAGAACACCGTCTCTTGACcacgatagAccgcgctgcctcgtcctgcagtGTTGTGAGACGggttcctagacctcctggat
Cas13an2 mismatch spacer library	KanR_RBS_mismatch_spacer_406	ACGATGGGGACATAGAACACCGTCTCTTGACcacgatagTccgcgctgcctcgtcctgcagtGTTGTGAGACGggttcctagacctcctggat
Cas13an2 mismatch spacer library	KanR_RBS_mismatch_spacer_407	ACGATGGGGACATAGAACACCGTCTCTTGACcacgatagCccgcgctgcctcgtcctgcagtGTTGTGAGACGggttcctagacctcctggat
Cas13an2 mismatch spacer library	KanR_RBS_mismatch_spacer_408	ACGATGGGGACATAGAACACCGTCTCTTGACcacgatagcAcgcgctgcctcgtcctgcagtGTTGTGAGACGggttcctagacctcctggat
Cas13an2 mismatch spacer library	KanR_RBS_mismatch_spacer_409	ACGATGGGGACATAGAACACCGTCTCTTGACcacgatagcTcgcgctgcctcgtcctgcagtGTTGTGAGACGggttcctagacctcctggat
Cas13an2 mismatch spacer library	KanR_RBS_mismatch_spacer_410	ACGATGGGGACATAGAACACCGTCTCTTGACcacgatagcGcgcgctgcctcgtcctgcagtGTTGTGAGACGggttcctagacctcctggat
Cas13an2 mismatch spacer library	KanR_RBS_mismatch_spacer_411	ACGATGGGGACATAGAACACCGTCTCTTGACcacgatagccAgcgctgcctcgtcctgcagtGTTGTGAGACGggttcctagacctcctggat
Cas13an2 mismatch spacer library	KanR_RBS_mismatch_spacer_412	ACGATGGGGACATAGAACACCGTCTCTTGACcacgatagccTgcgctgcctcgtcctgcagtGTTGTGAGACGggttcctagacctcctggat
Cas13an2 mismatch spacer library	KanR_RBS_mismatch_spacer_413	ACGATGGGGACATAGAACACCGTCTCTTGACcacgatagccGgcgctgcctcgtcctgcagtGTTGTGAGACGggttcctagacctcctggat
Cas13an2 mismatch spacer library	KanR_RBS_mismatch_spacer_414	ACGATGGGGACATAGAACACCGTCTCTTGACcacgatagccgAcgctgcctcgtcctgcagtGTTGTGAGACGggttcctagacctcctggat
Cas13an2 mismatch spacer library	KanR_RBS_mismatch_spacer_415	ACGATGGGGACATAGAACACCGTCTCTTGACcacgatagccgTcgctgcctcgtcctgcagtGTTGTGAGACGggttcctagacctcctggat
Cas13an2 mismatch spacer library	KanR_RBS_mismatch_spacer_416	ACGATGGGGACATAGAACACCGTCTCTTGACcacgatagccgCcgctgcctcgtcctgcagtGTTGTGAGACGggttcctagacctcctggat
Cas13an2 mismatch spacer library	KanR_RBS_mismatch_spacer_417	ACGATGGGGACATAGAACACCGTCTCTTGACcacgatagccgcAgctgcctcgtcctgcagtGTTGTGAGACGggttcctagacctcctggat
Cas13an2 mismatch spacer library	KanR_RBS_mismatch_spacer_418	ACGATGGGGACATAGAACACCGTCTCTTGACcacgatagccgcTgctgcctcgtcctgcagtGTTGTGAGACGggttcctagacctcctggat
Cas13an2 mismatch spacer library	KanR_RBS_mismatch_spacer_419	ACGATGGGGACATAGAACACCGTCTCTTGACcacgatagccgcGgctgcctcgtcctgcagtGTTGTGAGACGggttcctagacctcctggat
Cas13an2 mismatch spacer library	KanR_RBS_mismatch_spacer_420	ACGATGGGGACATAGAACACCGTCTCTTGACcacgatagccgcgActgcctcgtcctgcagtGTTGTGAGACGggttcctagacctcctggat
Cas13an2 mismatch spacer library	KanR_RBS_mismatch_spacer_421	ACGATGGGGACATAGAACACCGTCTCTTGACcacgatagccgcgTctgcctcgtcctgcagtGTTGTGAGACGggttcctagacctcctggat
Cas13an2 mismatch spacer library	KanR_RBS_mismatch_spacer_422	ACGATGGGGACATAGAACACCGTCTCTTGACcacgatagccgcgCctgcctcgtcctgcagtGTTGTGAGACGggttcctagacctcctggat
Cas13an2 mismatch spacer library	KanR_RBS_mismatch_spacer_423	ACGATGGGGACATAGAACACCGTCTCTTGACcacgatagccgcgcAtgcctcgtcctgcagtGTTGTGAGACGggttcctagacctcctggat
Cas13an2 mismatch spacer library	KanR_RBS_mismatch_spacer_424	ACGATGGGGACATAGAACACCGTCTCTTGACcacgatagccgcgcTtgcctcgtcctgcagtGTTGTGAGACGggttcctagacctcctggat
Cas13an2 mismatch spacer library	KanR_RBS_mismatch_spacer_425	ACGATGGGGACATAGAACACCGTCTCTTGACcacgatagccgcgcGtgcctcgtcctgcagtGTTGTGAGACGggttcctagacctcctggat
Cas13an2 mismatch spacer library	KanR_RBS_mismatch_spacer_426	ACGATGGGGACATAGAACACCGTCTCTTGACcacgatagccgcgctAgcctcgtcctgcagtGTTGTGAGACGggttcctagacctcctggat
Cas13an2 mismatch spacer library	KanR_RBS_mismatch_spacer_427	ACGATGGGGACATAGAACACCGTCTCTTGACcacgatagccgcgctCgcctcgtcctgcagtGTTGTGAGACGggttcctagacctcctggat
Cas13an2 mismatch spacer library	KanR_RBS_mismatch_spacer_428	ACGATGGGGACATAGAACACCGTCTCTTGACcacgatagccgcgctGgcctcgtcctgcagtGTTGTGAGACGggttcctagacctcctggat
Cas13an2 mismatch spacer library	KanR_RBS_mismatch_spacer_429	ACGATGGGGACATAGAACACCGTCTCTTGACcacgatagccgcgctgAcctcgtcctgcagtGTTGTGAGACGggttcctagacctcctggat
Cas13an2 mismatch spacer library	KanR_RBS_mismatch_spacer_430	ACGATGGGGACATAGAACACCGTCTCTTGACcacgatagccgcgctgTcctcgtcctgcagtGTTGTGAGACGggttcctagacctcctggat
Cas13an2 mismatch spacer library	KanR_RBS_mismatch_spacer_431	ACGATGGGGACATAGAACACCGTCTCTTGACcacgatagccgcgctgCcctcgtcctgcagtGTTGTGAGACGggttcctagacctcctggat
Cas13an2 mismatch spacer library	KanR_RBS_mismatch_spacer_432	ACGATGGGGACATAGAACACCGTCTCTTGACcacgatagccgcgctgcActcgtcctgcagtGTTGTGAGACGggttcctagacctcctggat
Cas13an2 mismatch spacer library	KanR_RBS_mismatch_spacer_433	ACGATGGGGACATAGAACACCGTCTCTTGACcacgatagccgcgctgcTctcgtcctgcagtGTTGTGAGACGggttcctagacctcctggat
Cas13an2 mismatch spacer library	KanR_RBS_mismatch_spacer_434	ACGATGGGGACATAGAACACCGTCTCTTGACcacgatagccgcgctgcGctcgtcctgcagtGTTGTGAGACGggttcctagacctcctggat
Cas13an2 mismatch spacer library	KanR_RBS_mismatch_spacer_435	ACGATGGGGACATAGAACACCGTCTCTTGACcacgatagccgcgctgccAtcgtcctgcagtGTTGTGAGACGggttcctagacctcctggat
Cas13an2 mismatch spacer library	KanR_RBS_mismatch_spacer_436	ACGATGGGGACATAGAACACCGTCTCTTGACcacgatagccgcgctgccTtcgtcctgcagtGTTGTGAGACGggttcctagacctcctggat
Cas13an2 mismatch spacer library	KanR_RBS_mismatch_spacer_437	ACGATGGGGACATAGAACACCGTCTCTTGACcacgatagccgcgctgccGtcgtcctgcagtGTTGTGAGACGggttcctagacctcctggat
Cas13an2 mismatch spacer library	KanR_RBS_mismatch_spacer_438	ACGATGGGGACATAGAACACCGTCTCTTGACcacgatagccgcgctgcctAcgtcctgcagtGTTGTGAGACGggttcctagacctcctggat
Cas13an2 mismatch spacer library	KanR_RBS_mismatch_spacer_439	ACGATGGGGACATAGAACACCGTCTCTTGACcacgatagccgcgctgcctCcgtcctgcagtGTTGTGAGACGggttcctagacctcctggat
Cas13an2 mismatch spacer library	KanR_RBS_mismatch_spacer_440	ACGATGGGGACATAGAACACCGTCTCTTGACcacgatagccgcgctgcctGcgtcctgcagtGTTGTGAGACGggttcctagacctcctggat
Cas13an2 mismatch spacer library	KanR_RBS_mismatch_spacer_441	ACGATGGGGACATAGAACACCGTCTCTTGACcacgatagccgcgctgcctcAgtcctgcagtGTTGTGAGACGggttcctagacctcctggat
Cas13an2 mismatch spacer library	KanR_RBS_mismatch_spacer_442	ACGATGGGGACATAGAACACCGTCTCTTGACcacgatagccgcgctgcctcTgtcctgcagtGTTGTGAGACGggttcctagacctcctggat
Cas13an2 mismatch spacer library	KanR_RBS_mismatch_spacer_443	ACGATGGGGACATAGAACACCGTCTCTTGACcacgatagccgcgctgcctcGgtcctgcagtGTTGTGAGACGggttcctagacctcctggat
Cas13an2 mismatch spacer library	KanR_RBS_mismatch_spacer_444	ACGATGGGGACATAGAACACCGTCTCTTGACcacgatagccgcgctgcctcgAtcctgcagtGTTGTGAGACGggttcctagacctcctggat
Cas13an2 mismatch spacer library	KanR_RBS_mismatch_spacer_445	ACGATGGGGACATAGAACACCGTCTCTTGACcacgatagccgcgctgcctcgTtcctgcagtGTTGTGAGACGggttcctagacctcctggat
Cas13an2 mismatch spacer library	KanR_RBS_mismatch_spacer_446	ACGATGGGGACATAGAACACCGTCTCTTGACcacgatagccgcgctgcctcgCtcctgcagtGTTGTGAGACGggttcctagacctcctggat
Cas13an2 mismatch spacer library	KanR_RBS_mismatch_spacer_447	ACGATGGGGACATAGAACACCGTCTCTTGACcacgatagccgcgctgcctcgtAcctgcagtGTTGTGAGACGggttcctagacctcctggat
Cas13an2 mismatch spacer library	KanR_RBS_mismatch_spacer_448	ACGATGGGGACATAGAACACCGTCTCTTGACcacgatagccgcgctgcctcgtCcctgcagtGTTGTGAGACGggttcctagacctcctggat
Cas13an2 mismatch spacer library	KanR_RBS_mismatch_spacer_449	ACGATGGGGACATAGAACACCGTCTCTTGACcacgatagccgcgctgcctcgtGcctgcagtGTTGTGAGACGggttcctagacctcctggat
Cas13an2 mismatch spacer library	KanR_RBS_mismatch_spacer_450	ACGATGGGGACATAGAACACCGTCTCTTGACcacgatagccgcgctgcctcgtcActgcagtGTTGTGAGACGggttcctagacctcctggat
Cas13an2 mismatch spacer library	KanR_RBS_mismatch_spacer_451	ACGATGGGGACATAGAACACCGTCTCTTGACcacgatagccgcgctgcctcgtcTctgcagtGTTGTGAGACGggttcctagacctcctggat
Cas13an2 mismatch spacer library	KanR_RBS_mismatch_spacer_452	ACGATGGGGACATAGAACACCGTCTCTTGACcacgatagccgcgctgcctcgtcGctgcagtGTTGTGAGACGggttcctagacctcctggat
Cas13an2 mismatch spacer library	KanR_RBS_mismatch_spacer_453	ACGATGGGGACATAGAACACCGTCTCTTGACcacgatagccgcgctgcctcgtccAtgcagtGTTGTGAGACGggttcctagacctcctggat
Cas13an2 mismatch spacer library	KanR_RBS_mismatch_spacer_454	ACGATGGGGACATAGAACACCGTCTCTTGACcacgatagccgcgctgcctcgtccTtgcagtGTTGTGAGACGggttcctagacctcctggat
Cas13an2 mismatch spacer library	KanR_RBS_mismatch_spacer_455	ACGATGGGGACATAGAACACCGTCTCTTGACcacgatagccgcgctgcctcgtccGtgcagtGTTGTGAGACGggttcctagacctcctggat
Cas13an2 mismatch spacer library	KanR_RBS_mismatch_spacer_456	ACGATGGGGACATAGAACACCGTCTCTTGACcacgatagccgcgctgcctcgtcctAgcagtGTTGTGAGACGggttcctagacctcctggat
Cas13an2 mismatch spacer library	KanR_RBS_mismatch_spacer_457	ACGATGGGGACATAGAACACCGTCTCTTGACcacgatagccgcgctgcctcgtcctCgcagtGTTGTGAGACGggttcctagacctcctggat
Cas13an2 mismatch spacer library	KanR_RBS_mismatch_spacer_458	ACGATGGGGACATAGAACACCGTCTCTTGACcacgatagccgcgctgcctcgtcctGgcagtGTTGTGAGACGggttcctagacctcctggat
Cas13an2 mismatch spacer library	KanR_RBS_mismatch_spacer_459	ACGATGGGGACATAGAACACCGTCTCTTGACcacgatagccgcgctgcctcgtcctgAcagtGTTGTGAGACGggttcctagacctcctggat
Cas13an2 mismatch spacer library	KanR_RBS_mismatch_spacer_460	ACGATGGGGACATAGAACACCGTCTCTTGACcacgatagccgcgctgcctcgtcctgTcagtGTTGTGAGACGggttcctagacctcctggat
Cas13an2 mismatch spacer library	KanR_RBS_mismatch_spacer_461	ACGATGGGGACATAGAACACCGTCTCTTGACcacgatagccgcgctgcctcgtcctgCcagtGTTGTGAGACGggttcctagacctcctggat
Cas13an2 mismatch spacer library	KanR_RBS_mismatch_spacer_462	ACGATGGGGACATAGAACACCGTCTCTTGACcacgatagccgcgctgcctcgtcctgcAagtGTTGTGAGACGggttcctagacctcctggat
Cas13an2 mismatch spacer library	KanR_RBS_mismatch_spacer_463	ACGATGGGGACATAGAACACCGTCTCTTGACcacgatagccgcgctgcctcgtcctgcTagtGTTGTGAGACGggttcctagacctcctggat
Cas13an2 mismatch spacer library	KanR_RBS_mismatch_spacer_464	ACGATGGGGACATAGAACACCGTCTCTTGACcacgatagccgcgctgcctcgtcctgcGagtGTTGTGAGACGggttcctagacctcctggat
Cas13an2 mismatch spacer library	KanR_RBS_mismatch_spacer_465	ACGATGGGGACATAGAACACCGTCTCTTGACcacgatagccgcgctgcctcgtcctgcaTgtGTTGTGAGACGggttcctagacctcctggat
Cas13an2 mismatch spacer library	KanR_RBS_mismatch_spacer_466	ACGATGGGGACATAGAACACCGTCTCTTGACcacgatagccgcgctgcctcgtcctgcaCgtGTTGTGAGACGggttcctagacctcctggat
Cas13an2 mismatch spacer library	KanR_RBS_mismatch_spacer_467	ACGATGGGGACATAGAACACCGTCTCTTGACcacgatagccgcgctgcctcgtcctgcaGgtGTTGTGAGACGggttcctagacctcctggat
Cas13an2 mismatch spacer library	KanR_RBS_mismatch_spacer_468	ACGATGGGGACATAGAACACCGTCTCTTGACcacgatagccgcgctgcctcgtcctgcagAtGTTGTGAGACGggttcctagacctcctggat
Cas13an2 mismatch spacer library	KanR_RBS_mismatch_spacer_469	ACGATGGGGACATAGAACACCGTCTCTTGACcacgatagccgcgctgcctcgtcctgcagTtGTTGTGAGACGggttcctagacctcctggat
Cas13an2 mismatch spacer library	KanR_RBS_mismatch_spacer_470	ACGATGGGGACATAGAACACCGTCTCTTGACcacgatagccgcgctgcctcgtcctgcagCtGTTGTGAGACGggttcctagacctcctggat
Cas13an2 mismatch spacer library	KanR_RBS_mismatch_spacer_471	ACGATGGGGACATAGAACACCGTCTCTTGACcacgatagccgcgctgcctcgtcctgcagtAGTTGTGAGACGggttcctagacctcctggat
Cas13an2 mismatch spacer library	KanR_RBS_mismatch_spacer_472	ACGATGGGGACATAGAACACCGTCTCTTGACcacgatagccgcgctgcctcgtcctgcagtCGTTGTGAGACGggttcctagacctcctggat
Cas13an2 mismatch spacer library	KanR_RBS_mismatch_spacer_473	ACGATGGGGACATAGAACACCGTCTCTTGACcacgatagccgcgctgcctcgtcctgcagtGGTTGTGAGACGggttcctagacctcctggat
Cas13an2 mismatch spacer library	KanR_CDS_mismatch_spacer_1	AAGACGATCCGAGCCATTACCGTCTCTTGACAtcatgcgaaacgatcctcatcctgtctctGTTGTGAGACGggcatcggacccttataact	Oligo pools for Cas12an2 mismatch spacer assays. These oligos were amplified by PCR using "CDS_mismatch_library2_golden_gate" primers and the resulting product was used to replace BsmBi spacer of Cas13an2 via Golden Gate Assembly with BsmBi.
Cas13an2 mismatch spacer library	KanR_CDS_mismatch_spacer_2	AAGACGATCCGAGCCATTACCGTCTCTTGACTtcatgcgaaacgatcctcatcctgtctctGTTGTGAGACGggcatcggacccttataact
Cas13an2 mismatch spacer library	KanR_CDS_mismatch_spacer_3	AAGACGATCCGAGCCATTACCGTCTCTTGACCtcatgcgaaacgatcctcatcctgtctctGTTGTGAGACGggcatcggacccttataact
Cas13an2 mismatch spacer library	KanR_CDS_mismatch_spacer_4	AAGACGATCCGAGCCATTACCGTCTCTTGACGtcatgcgaaacgatcctcatcctgtctctGTTGTGAGACGggcatcggacccttataact
Cas13an2 mismatch spacer library	KanR_CDS_mismatch_spacer_5	AAGACGATCCGAGCCATTACCGTCTCTTGACaAcatgcgaaacgatcctcatcctgtctctGTTGTGAGACGggcatcggacccttataact
Cas13an2 mismatch spacer library	KanR_CDS_mismatch_spacer_6	AAGACGATCCGAGCCATTACCGTCTCTTGACaCcatgcgaaacgatcctcatcctgtctctGTTGTGAGACGggcatcggacccttataact
Cas13an2 mismatch spacer library	KanR_CDS_mismatch_spacer_7	AAGACGATCCGAGCCATTACCGTCTCTTGACaGcatgcgaaacgatcctcatcctgtctctGTTGTGAGACGggcatcggacccttataact
Cas13an2 mismatch spacer library	KanR_CDS_mismatch_spacer_8	AAGACGATCCGAGCCATTACCGTCTCTTGACatAatgcgaaacgatcctcatcctgtctctGTTGTGAGACGggcatcggacccttataact
Cas13an2 mismatch spacer library	KanR_CDS_mismatch_spacer_9	AAGACGATCCGAGCCATTACCGTCTCTTGACatTatgcgaaacgatcctcatcctgtctctGTTGTGAGACGggcatcggacccttataact
Cas13an2 mismatch spacer library	KanR_CDS_mismatch_spacer_10	AAGACGATCCGAGCCATTACCGTCTCTTGACatGatgcgaaacgatcctcatcctgtctctGTTGTGAGACGggcatcggacccttataact
Cas13an2 mismatch spacer library	KanR_CDS_mismatch_spacer_11	AAGACGATCCGAGCCATTACCGTCTCTTGACatcTtgcgaaacgatcctcatcctgtctctGTTGTGAGACGggcatcggacccttataact
Cas13an2 mismatch spacer library	KanR_CDS_mismatch_spacer_12	AAGACGATCCGAGCCATTACCGTCTCTTGACatcCtgcgaaacgatcctcatcctgtctctGTTGTGAGACGggcatcggacccttataact
Cas13an2 mismatch spacer library	KanR_CDS_mismatch_spacer_13	AAGACGATCCGAGCCATTACCGTCTCTTGACatcGtgcgaaacgatcctcatcctgtctctGTTGTGAGACGggcatcggacccttataact
Cas13an2 mismatch spacer library	KanR_CDS_mismatch_spacer_14	AAGACGATCCGAGCCATTACCGTCTCTTGACatcaAgcgaaacgatcctcatcctgtctctGTTGTGAGACGggcatcggacccttataact
Cas13an2 mismatch spacer library	KanR_CDS_mismatch_spacer_15	AAGACGATCCGAGCCATTACCGTCTCTTGACatcaCgcgaaacgatcctcatcctgtctctGTTGTGAGACGggcatcggacccttataact
Cas13an2 mismatch spacer library	KanR_CDS_mismatch_spacer_16	AAGACGATCCGAGCCATTACCGTCTCTTGACatcaGgcgaaacgatcctcatcctgtctctGTTGTGAGACGggcatcggacccttataact
Cas13an2 mismatch spacer library	KanR_CDS_mismatch_spacer_17	AAGACGATCCGAGCCATTACCGTCTCTTGACatcatAcgaaacgatcctcatcctgtctctGTTGTGAGACGggcatcggacccttataact
Cas13an2 mismatch spacer library	KanR_CDS_mismatch_spacer_18	AAGACGATCCGAGCCATTACCGTCTCTTGACatcatTcgaaacgatcctcatcctgtctctGTTGTGAGACGggcatcggacccttataact
Cas13an2 mismatch spacer library	KanR_CDS_mismatch_spacer_19	AAGACGATCCGAGCCATTACCGTCTCTTGACatcatCcgaaacgatcctcatcctgtctctGTTGTGAGACGggcatcggacccttataact
Cas13an2 mismatch spacer library	KanR_CDS_mismatch_spacer_20	AAGACGATCCGAGCCATTACCGTCTCTTGACatcatgAgaaacgatcctcatcctgtctctGTTGTGAGACGggcatcggacccttataact
Cas13an2 mismatch spacer library	KanR_CDS_mismatch_spacer_21	AAGACGATCCGAGCCATTACCGTCTCTTGACatcatgTgaaacgatcctcatcctgtctctGTTGTGAGACGggcatcggacccttataact
Cas13an2 mismatch spacer library	KanR_CDS_mismatch_spacer_22	AAGACGATCCGAGCCATTACCGTCTCTTGACatcatgGgaaacgatcctcatcctgtctctGTTGTGAGACGggcatcggacccttataact
Cas13an2 mismatch spacer library	KanR_CDS_mismatch_spacer_23	AAGACGATCCGAGCCATTACCGTCTCTTGACatcatgcAaaacgatcctcatcctgtctctGTTGTGAGACGggcatcggacccttataact
Cas13an2 mismatch spacer library	KanR_CDS_mismatch_spacer_24	AAGACGATCCGAGCCATTACCGTCTCTTGACatcatgcTaaacgatcctcatcctgtctctGTTGTGAGACGggcatcggacccttataact
Cas13an2 mismatch spacer library	KanR_CDS_mismatch_spacer_25	AAGACGATCCGAGCCATTACCGTCTCTTGACatcatgcCaaacgatcctcatcctgtctctGTTGTGAGACGggcatcggacccttataact
Cas13an2 mismatch spacer library	KanR_CDS_mismatch_spacer_26	AAGACGATCCGAGCCATTACCGTCTCTTGACatcatgcgTaacgatcctcatcctgtctctGTTGTGAGACGggcatcggacccttataact
Cas13an2 mismatch spacer library	KanR_CDS_mismatch_spacer_27	AAGACGATCCGAGCCATTACCGTCTCTTGACatcatgcgCaacgatcctcatcctgtctctGTTGTGAGACGggcatcggacccttataact
Cas13an2 mismatch spacer library	KanR_CDS_mismatch_spacer_28	AAGACGATCCGAGCCATTACCGTCTCTTGACatcatgcgGaacgatcctcatcctgtctctGTTGTGAGACGggcatcggacccttataact
Cas13an2 mismatch spacer library	KanR_CDS_mismatch_spacer_29	AAGACGATCCGAGCCATTACCGTCTCTTGACatcatgcgaTacgatcctcatcctgtctctGTTGTGAGACGggcatcggacccttataact
Cas13an2 mismatch spacer library	KanR_CDS_mismatch_spacer_30	AAGACGATCCGAGCCATTACCGTCTCTTGACatcatgcgaCacgatcctcatcctgtctctGTTGTGAGACGggcatcggacccttataact
Cas13an2 mismatch spacer library	KanR_CDS_mismatch_spacer_31	AAGACGATCCGAGCCATTACCGTCTCTTGACatcatgcgaGacgatcctcatcctgtctctGTTGTGAGACGggcatcggacccttataact
Cas13an2 mismatch spacer library	KanR_CDS_mismatch_spacer_32	AAGACGATCCGAGCCATTACCGTCTCTTGACatcatgcgaaTcgatcctcatcctgtctctGTTGTGAGACGggcatcggacccttataact
Cas13an2 mismatch spacer library	KanR_CDS_mismatch_spacer_33	AAGACGATCCGAGCCATTACCGTCTCTTGACatcatgcgaaCcgatcctcatcctgtctctGTTGTGAGACGggcatcggacccttataact
Cas13an2 mismatch spacer library	KanR_CDS_mismatch_spacer_34	AAGACGATCCGAGCCATTACCGTCTCTTGACatcatgcgaaGcgatcctcatcctgtctctGTTGTGAGACGggcatcggacccttataact
Cas13an2 mismatch spacer library	KanR_CDS_mismatch_spacer_35	AAGACGATCCGAGCCATTACCGTCTCTTGACatcatgcgaaaAgatcctcatcctgtctctGTTGTGAGACGggcatcggacccttataact
Cas13an2 mismatch spacer library	KanR_CDS_mismatch_spacer_36	AAGACGATCCGAGCCATTACCGTCTCTTGACatcatgcgaaaTgatcctcatcctgtctctGTTGTGAGACGggcatcggacccttataact
Cas13an2 mismatch spacer library	KanR_CDS_mismatch_spacer_37	AAGACGATCCGAGCCATTACCGTCTCTTGACatcatgcgaaaGgatcctcatcctgtctctGTTGTGAGACGggcatcggacccttataact
Cas13an2 mismatch spacer library	KanR_CDS_mismatch_spacer_38	AAGACGATCCGAGCCATTACCGTCTCTTGACatcatgcgaaacAatcctcatcctgtctctGTTGTGAGACGggcatcggacccttataact
Cas13an2 mismatch spacer library	KanR_CDS_mismatch_spacer_39	AAGACGATCCGAGCCATTACCGTCTCTTGACatcatgcgaaacTatcctcatcctgtctctGTTGTGAGACGggcatcggacccttataact
Cas13an2 mismatch spacer library	KanR_CDS_mismatch_spacer_40	AAGACGATCCGAGCCATTACCGTCTCTTGACatcatgcgaaacCatcctcatcctgtctctGTTGTGAGACGggcatcggacccttataact
Cas13an2 mismatch spacer library	KanR_CDS_mismatch_spacer_41	AAGACGATCCGAGCCATTACCGTCTCTTGACatcatgcgaaacgTtcctcatcctgtctctGTTGTGAGACGggcatcggacccttataact
Cas13an2 mismatch spacer library	KanR_CDS_mismatch_spacer_42	AAGACGATCCGAGCCATTACCGTCTCTTGACatcatgcgaaacgCtcctcatcctgtctctGTTGTGAGACGggcatcggacccttataact
Cas13an2 mismatch spacer library	KanR_CDS_mismatch_spacer_43	AAGACGATCCGAGCCATTACCGTCTCTTGACatcatgcgaaacgGtcctcatcctgtctctGTTGTGAGACGggcatcggacccttataact
Cas13an2 mismatch spacer library	KanR_CDS_mismatch_spacer_44	AAGACGATCCGAGCCATTACCGTCTCTTGACatcatgcgaaacgaAcctcatcctgtctctGTTGTGAGACGggcatcggacccttataact
Cas13an2 mismatch spacer library	KanR_CDS_mismatch_spacer_45	AAGACGATCCGAGCCATTACCGTCTCTTGACatcatgcgaaacgaCcctcatcctgtctctGTTGTGAGACGggcatcggacccttataact
Cas13an2 mismatch spacer library	KanR_CDS_mismatch_spacer_46	AAGACGATCCGAGCCATTACCGTCTCTTGACatcatgcgaaacgaGcctcatcctgtctctGTTGTGAGACGggcatcggacccttataact
Cas13an2 mismatch spacer library	KanR_CDS_mismatch_spacer_47	AAGACGATCCGAGCCATTACCGTCTCTTGACatcatgcgaaacgatActcatcctgtctctGTTGTGAGACGggcatcggacccttataact
Cas13an2 mismatch spacer library	KanR_CDS_mismatch_spacer_48	AAGACGATCCGAGCCATTACCGTCTCTTGACatcatgcgaaacgatTctcatcctgtctctGTTGTGAGACGggcatcggacccttataact
Cas13an2 mismatch spacer library	KanR_CDS_mismatch_spacer_49	AAGACGATCCGAGCCATTACCGTCTCTTGACatcatgcgaaacgatGctcatcctgtctctGTTGTGAGACGggcatcggacccttataact
Cas13an2 mismatch spacer library	KanR_CDS_mismatch_spacer_50	AAGACGATCCGAGCCATTACCGTCTCTTGACatcatgcgaaacgatcAtcatcctgtctctGTTGTGAGACGggcatcggacccttataact
Cas13an2 mismatch spacer library	KanR_CDS_mismatch_spacer_51	AAGACGATCCGAGCCATTACCGTCTCTTGACatcatgcgaaacgatcTtcatcctgtctctGTTGTGAGACGggcatcggacccttataact
Cas13an2 mismatch spacer library	KanR_CDS_mismatch_spacer_52	AAGACGATCCGAGCCATTACCGTCTCTTGACatcatgcgaaacgatcGtcatcctgtctctGTTGTGAGACGggcatcggacccttataact
Cas13an2 mismatch spacer library	KanR_CDS_mismatch_spacer_53	AAGACGATCCGAGCCATTACCGTCTCTTGACatcatgcgaaacgatccAcatcctgtctctGTTGTGAGACGggcatcggacccttataact
Cas13an2 mismatch spacer library	KanR_CDS_mismatch_spacer_54	AAGACGATCCGAGCCATTACCGTCTCTTGACatcatgcgaaacgatccCcatcctgtctctGTTGTGAGACGggcatcggacccttataact
Cas13an2 mismatch spacer library	KanR_CDS_mismatch_spacer_55	AAGACGATCCGAGCCATTACCGTCTCTTGACatcatgcgaaacgatccGcatcctgtctctGTTGTGAGACGggcatcggacccttataact
Cas13an2 mismatch spacer library	KanR_CDS_mismatch_spacer_56	AAGACGATCCGAGCCATTACCGTCTCTTGACatcatgcgaaacgatcctAatcctgtctctGTTGTGAGACGggcatcggacccttataact
Cas13an2 mismatch spacer library	KanR_CDS_mismatch_spacer_57	AAGACGATCCGAGCCATTACCGTCTCTTGACatcatgcgaaacgatcctTatcctgtctctGTTGTGAGACGggcatcggacccttataact
Cas13an2 mismatch spacer library	KanR_CDS_mismatch_spacer_58	AAGACGATCCGAGCCATTACCGTCTCTTGACatcatgcgaaacgatcctGatcctgtctctGTTGTGAGACGggcatcggacccttataact
Cas13an2 mismatch spacer library	KanR_CDS_mismatch_spacer_59	AAGACGATCCGAGCCATTACCGTCTCTTGACatcatgcgaaacgatcctcTtcctgtctctGTTGTGAGACGggcatcggacccttataact
Cas13an2 mismatch spacer library	KanR_CDS_mismatch_spacer_60	AAGACGATCCGAGCCATTACCGTCTCTTGACatcatgcgaaacgatcctcCtcctgtctctGTTGTGAGACGggcatcggacccttataact
Cas13an2 mismatch spacer library	KanR_CDS_mismatch_spacer_61	AAGACGATCCGAGCCATTACCGTCTCTTGACatcatgcgaaacgatcctcGtcctgtctctGTTGTGAGACGggcatcggacccttataact
Cas13an2 mismatch spacer library	KanR_CDS_mismatch_spacer_62	AAGACGATCCGAGCCATTACCGTCTCTTGACatcatgcgaaacgatcctcaAcctgtctctGTTGTGAGACGggcatcggacccttataact
Cas13an2 mismatch spacer library	KanR_CDS_mismatch_spacer_63	AAGACGATCCGAGCCATTACCGTCTCTTGACatcatgcgaaacgatcctcaCcctgtctctGTTGTGAGACGggcatcggacccttataact
Cas13an2 mismatch spacer library	KanR_CDS_mismatch_spacer_64	AAGACGATCCGAGCCATTACCGTCTCTTGACatcatgcgaaacgatcctcaGcctgtctctGTTGTGAGACGggcatcggacccttataact
Cas13an2 mismatch spacer library	KanR_CDS_mismatch_spacer_65	AAGACGATCCGAGCCATTACCGTCTCTTGACatcatgcgaaacgatcctcatActgtctctGTTGTGAGACGggcatcggacccttataact
Cas13an2 mismatch spacer library	KanR_CDS_mismatch_spacer_66	AAGACGATCCGAGCCATTACCGTCTCTTGACatcatgcgaaacgatcctcatTctgtctctGTTGTGAGACGggcatcggacccttataact
Cas13an2 mismatch spacer library	KanR_CDS_mismatch_spacer_67	AAGACGATCCGAGCCATTACCGTCTCTTGACatcatgcgaaacgatcctcatGctgtctctGTTGTGAGACGggcatcggacccttataact
Cas13an2 mismatch spacer library	KanR_CDS_mismatch_spacer_68	AAGACGATCCGAGCCATTACCGTCTCTTGACatcatgcgaaacgatcctcatcAtgtctctGTTGTGAGACGggcatcggacccttataact
Cas13an2 mismatch spacer library	KanR_CDS_mismatch_spacer_69	AAGACGATCCGAGCCATTACCGTCTCTTGACatcatgcgaaacgatcctcatcTtgtctctGTTGTGAGACGggcatcggacccttataact
Cas13an2 mismatch spacer library	KanR_CDS_mismatch_spacer_70	AAGACGATCCGAGCCATTACCGTCTCTTGACatcatgcgaaacgatcctcatcGtgtctctGTTGTGAGACGggcatcggacccttataact
Cas13an2 mismatch spacer library	KanR_CDS_mismatch_spacer_71	AAGACGATCCGAGCCATTACCGTCTCTTGACatcatgcgaaacgatcctcatccAgtctctGTTGTGAGACGggcatcggacccttataact
Cas13an2 mismatch spacer library	KanR_CDS_mismatch_spacer_72	AAGACGATCCGAGCCATTACCGTCTCTTGACatcatgcgaaacgatcctcatccCgtctctGTTGTGAGACGggcatcggacccttataact
Cas13an2 mismatch spacer library	KanR_CDS_mismatch_spacer_73	AAGACGATCCGAGCCATTACCGTCTCTTGACatcatgcgaaacgatcctcatccGgtctctGTTGTGAGACGggcatcggacccttataact
Cas13an2 mismatch spacer library	KanR_CDS_mismatch_spacer_74	AAGACGATCCGAGCCATTACCGTCTCTTGACatcatgcgaaacgatcctcatcctAtctctGTTGTGAGACGggcatcggacccttataact
Cas13an2 mismatch spacer library	KanR_CDS_mismatch_spacer_75	AAGACGATCCGAGCCATTACCGTCTCTTGACatcatgcgaaacgatcctcatcctTtctctGTTGTGAGACGggcatcggacccttataact
Cas13an2 mismatch spacer library	KanR_CDS_mismatch_spacer_76	AAGACGATCCGAGCCATTACCGTCTCTTGACatcatgcgaaacgatcctcatcctCtctctGTTGTGAGACGggcatcggacccttataact
Cas13an2 mismatch spacer library	KanR_CDS_mismatch_spacer_77	AAGACGATCCGAGCCATTACCGTCTCTTGACatcatgcgaaacgatcctcatcctgActctGTTGTGAGACGggcatcggacccttataact
Cas13an2 mismatch spacer library	KanR_CDS_mismatch_spacer_78	AAGACGATCCGAGCCATTACCGTCTCTTGACatcatgcgaaacgatcctcatcctgCctctGTTGTGAGACGggcatcggacccttataact
Cas13an2 mismatch spacer library	KanR_CDS_mismatch_spacer_79	AAGACGATCCGAGCCATTACCGTCTCTTGACatcatgcgaaacgatcctcatcctgGctctGTTGTGAGACGggcatcggacccttataact
Cas13an2 mismatch spacer library	KanR_CDS_mismatch_spacer_80	AAGACGATCCGAGCCATTACCGTCTCTTGACatcatgcgaaacgatcctcatcctgtAtctGTTGTGAGACGggcatcggacccttataact
Cas13an2 mismatch spacer library	KanR_CDS_mismatch_spacer_81	AAGACGATCCGAGCCATTACCGTCTCTTGACatcatgcgaaacgatcctcatcctgtTtctGTTGTGAGACGggcatcggacccttataact
Cas13an2 mismatch spacer library	KanR_CDS_mismatch_spacer_82	AAGACGATCCGAGCCATTACCGTCTCTTGACatcatgcgaaacgatcctcatcctgtGtctGTTGTGAGACGggcatcggacccttataact
Cas13an2 mismatch spacer library	KanR_CDS_mismatch_spacer_83	AAGACGATCCGAGCCATTACCGTCTCTTGACatcatgcgaaacgatcctcatcctgtcActGTTGTGAGACGggcatcggacccttataact
Cas13an2 mismatch spacer library	KanR_CDS_mismatch_spacer_84	AAGACGATCCGAGCCATTACCGTCTCTTGACatcatgcgaaacgatcctcatcctgtcCctGTTGTGAGACGggcatcggacccttataact
Cas13an2 mismatch spacer library	KanR_CDS_mismatch_spacer_85	AAGACGATCCGAGCCATTACCGTCTCTTGACatcatgcgaaacgatcctcatcctgtcGctGTTGTGAGACGggcatcggacccttataact
Cas13an2 mismatch spacer library	KanR_CDS_mismatch_spacer_86	AAGACGATCCGAGCCATTACCGTCTCTTGACatcatgcgaaacgatcctcatcctgtctAtGTTGTGAGACGggcatcggacccttataact
Cas13an2 mismatch spacer library	KanR_CDS_mismatch_spacer_87	AAGACGATCCGAGCCATTACCGTCTCTTGACatcatgcgaaacgatcctcatcctgtctTtGTTGTGAGACGggcatcggacccttataact
Cas13an2 mismatch spacer library	KanR_CDS_mismatch_spacer_88	AAGACGATCCGAGCCATTACCGTCTCTTGACatcatgcgaaacgatcctcatcctgtctGtGTTGTGAGACGggcatcggacccttataact
Cas13an2 mismatch spacer library	KanR_CDS_mismatch_spacer_89	AAGACGATCCGAGCCATTACCGTCTCTTGACatcatgcgaaacgatcctcatcctgtctcAGTTGTGAGACGggcatcggacccttataact
Cas13an2 mismatch spacer library	KanR_CDS_mismatch_spacer_90	AAGACGATCCGAGCCATTACCGTCTCTTGACatcatgcgaaacgatcctcatcctgtctcCGTTGTGAGACGggcatcggacccttataact
Cas13an2 mismatch spacer library	KanR_CDS_mismatch_spacer_91	AAGACGATCCGAGCCATTACCGTCTCTTGACatcatgcgaaacgatcctcatcctgtctcGGTTGTGAGACGggcatcggacccttataact
Cas13an2 mismatch spacer library	KanR_CDS_mismatch_spacer_92	AAGACGATCCGAGCCATTACCGTCTCTTGACtcatgcgaaacgatcctcatcctgtctctGTTGTGAGACGggcatcggacccttataact
Cas13an2 mismatch spacer library	KanR_CDS_mismatch_spacer_93	AAGACGATCCGAGCCATTACCGTCTCTTGACacatgcgaaacgatcctcatcctgtctctGTTGTGAGACGggcatcggacccttataact
Cas13an2 mismatch spacer library	KanR_CDS_mismatch_spacer_94	AAGACGATCCGAGCCATTACCGTCTCTTGACatatgcgaaacgatcctcatcctgtctctGTTGTGAGACGggcatcggacccttataact
Cas13an2 mismatch spacer library	KanR_CDS_mismatch_spacer_95	AAGACGATCCGAGCCATTACCGTCTCTTGACatctgcgaaacgatcctcatcctgtctctGTTGTGAGACGggcatcggacccttataact
Cas13an2 mismatch spacer library	KanR_CDS_mismatch_spacer_96	AAGACGATCCGAGCCATTACCGTCTCTTGACatcagcgaaacgatcctcatcctgtctctGTTGTGAGACGggcatcggacccttataact
Cas13an2 mismatch spacer library	KanR_CDS_mismatch_spacer_97	AAGACGATCCGAGCCATTACCGTCTCTTGACatcatcgaaacgatcctcatcctgtctctGTTGTGAGACGggcatcggacccttataact
Cas13an2 mismatch spacer library	KanR_CDS_mismatch_spacer_98	AAGACGATCCGAGCCATTACCGTCTCTTGACatcatggaaacgatcctcatcctgtctctGTTGTGAGACGggcatcggacccttataact
Cas13an2 mismatch spacer library	KanR_CDS_mismatch_spacer_99	AAGACGATCCGAGCCATTACCGTCTCTTGACatcatgcaaacgatcctcatcctgtctctGTTGTGAGACGggcatcggacccttataact
Cas13an2 mismatch spacer library	KanR_CDS_mismatch_spacer_100	AAGACGATCCGAGCCATTACCGTCTCTTGACatcatgcgaacgatcctcatcctgtctctGTTGTGAGACGggcatcggacccttataact
Cas13an2 mismatch spacer library	KanR_CDS_mismatch_spacer_101	AAGACGATCCGAGCCATTACCGTCTCTTGACatcatgcgaaagatcctcatcctgtctctGTTGTGAGACGggcatcggacccttataact
Cas13an2 mismatch spacer library	KanR_CDS_mismatch_spacer_102	AAGACGATCCGAGCCATTACCGTCTCTTGACatcatgcgaaacatcctcatcctgtctctGTTGTGAGACGggcatcggacccttataact
Cas13an2 mismatch spacer library	KanR_CDS_mismatch_spacer_103	AAGACGATCCGAGCCATTACCGTCTCTTGACatcatgcgaaacgtcctcatcctgtctctGTTGTGAGACGggcatcggacccttataact
Cas13an2 mismatch spacer library	KanR_CDS_mismatch_spacer_104	AAGACGATCCGAGCCATTACCGTCTCTTGACatcatgcgaaacgacctcatcctgtctctGTTGTGAGACGggcatcggacccttataact
Cas13an2 mismatch spacer library	KanR_CDS_mismatch_spacer_105	AAGACGATCCGAGCCATTACCGTCTCTTGACatcatgcgaaacgatctcatcctgtctctGTTGTGAGACGggcatcggacccttataact
Cas13an2 mismatch spacer library	KanR_CDS_mismatch_spacer_106	AAGACGATCCGAGCCATTACCGTCTCTTGACatcatgcgaaacgatcccatcctgtctctGTTGTGAGACGggcatcggacccttataact
Cas13an2 mismatch spacer library	KanR_CDS_mismatch_spacer_107	AAGACGATCCGAGCCATTACCGTCTCTTGACatcatgcgaaacgatcctatcctgtctctGTTGTGAGACGggcatcggacccttataact
Cas13an2 mismatch spacer library	KanR_CDS_mismatch_spacer_108	AAGACGATCCGAGCCATTACCGTCTCTTGACatcatgcgaaacgatcctctcctgtctctGTTGTGAGACGggcatcggacccttataact
Cas13an2 mismatch spacer library	KanR_CDS_mismatch_spacer_109	AAGACGATCCGAGCCATTACCGTCTCTTGACatcatgcgaaacgatcctcacctgtctctGTTGTGAGACGggcatcggacccttataact
Cas13an2 mismatch spacer library	KanR_CDS_mismatch_spacer_110	AAGACGATCCGAGCCATTACCGTCTCTTGACatcatgcgaaacgatcctcatctgtctctGTTGTGAGACGggcatcggacccttataact
Cas13an2 mismatch spacer library	KanR_CDS_mismatch_spacer_111	AAGACGATCCGAGCCATTACCGTCTCTTGACatcatgcgaaacgatcctcatccgtctctGTTGTGAGACGggcatcggacccttataact
Cas13an2 mismatch spacer library	KanR_CDS_mismatch_spacer_112	AAGACGATCCGAGCCATTACCGTCTCTTGACatcatgcgaaacgatcctcatccttctctGTTGTGAGACGggcatcggacccttataact
Cas13an2 mismatch spacer library	KanR_CDS_mismatch_spacer_113	AAGACGATCCGAGCCATTACCGTCTCTTGACatcatgcgaaacgatcctcatcctgctctGTTGTGAGACGggcatcggacccttataact
Cas13an2 mismatch spacer library	KanR_CDS_mismatch_spacer_114	AAGACGATCCGAGCCATTACCGTCTCTTGACatcatgcgaaacgatcctcatcctgttctGTTGTGAGACGggcatcggacccttataact
Cas13an2 mismatch spacer library	KanR_CDS_mismatch_spacer_115	AAGACGATCCGAGCCATTACCGTCTCTTGACatcatgcgaaacgatcctcatcctgtcctGTTGTGAGACGggcatcggacccttataact
Cas13an2 mismatch spacer library	KanR_CDS_mismatch_spacer_116	AAGACGATCCGAGCCATTACCGTCTCTTGACatcatgcgaaacgatcctcatcctgtcttGTTGTGAGACGggcatcggacccttataact
Cas13an2 mismatch spacer library	KanR_CDS_mismatch_spacer_117	AAGACGATCCGAGCCATTACCGTCTCTTGACatcatgcgaaacgatcctcatcctgtctcGTTGTGAGACGggcatcggacccttataact
Cas13an2 mismatch spacer library	KanR_CDS_mismatch_spacer_118	AAGACGATCCGAGCCATTACCGTCTCTTGACTAcatgcgaaacgatcctcatcctgtctctGTTGTGAGACGggcatcggacccttataact
Cas13an2 mismatch spacer library	KanR_CDS_mismatch_spacer_119	AAGACGATCCGAGCCATTACCGTCTCTTGACTCcatgcgaaacgatcctcatcctgtctctGTTGTGAGACGggcatcggacccttataact
Cas13an2 mismatch spacer library	KanR_CDS_mismatch_spacer_120	AAGACGATCCGAGCCATTACCGTCTCTTGACTGcatgcgaaacgatcctcatcctgtctctGTTGTGAGACGggcatcggacccttataact
Cas13an2 mismatch spacer library	KanR_CDS_mismatch_spacer_121	AAGACGATCCGAGCCATTACCGTCTCTTGACCAcatgcgaaacgatcctcatcctgtctctGTTGTGAGACGggcatcggacccttataact
Cas13an2 mismatch spacer library	KanR_CDS_mismatch_spacer_122	AAGACGATCCGAGCCATTACCGTCTCTTGACCCcatgcgaaacgatcctcatcctgtctctGTTGTGAGACGggcatcggacccttataact
Cas13an2 mismatch spacer library	KanR_CDS_mismatch_spacer_123	AAGACGATCCGAGCCATTACCGTCTCTTGACCGcatgcgaaacgatcctcatcctgtctctGTTGTGAGACGggcatcggacccttataact
Cas13an2 mismatch spacer library	KanR_CDS_mismatch_spacer_124	AAGACGATCCGAGCCATTACCGTCTCTTGACGAcatgcgaaacgatcctcatcctgtctctGTTGTGAGACGggcatcggacccttataact
Cas13an2 mismatch spacer library	KanR_CDS_mismatch_spacer_125	AAGACGATCCGAGCCATTACCGTCTCTTGACGCcatgcgaaacgatcctcatcctgtctctGTTGTGAGACGggcatcggacccttataact
Cas13an2 mismatch spacer library	KanR_CDS_mismatch_spacer_126	AAGACGATCCGAGCCATTACCGTCTCTTGACGGcatgcgaaacgatcctcatcctgtctctGTTGTGAGACGggcatcggacccttataact
Cas13an2 mismatch spacer library	KanR_CDS_mismatch_spacer_127	AAGACGATCCGAGCCATTACCGTCTCTTGACaAAatgcgaaacgatcctcatcctgtctctGTTGTGAGACGggcatcggacccttataact
Cas13an2 mismatch spacer library	KanR_CDS_mismatch_spacer_128	AAGACGATCCGAGCCATTACCGTCTCTTGACaATatgcgaaacgatcctcatcctgtctctGTTGTGAGACGggcatcggacccttataact
Cas13an2 mismatch spacer library	KanR_CDS_mismatch_spacer_129	AAGACGATCCGAGCCATTACCGTCTCTTGACaAGatgcgaaacgatcctcatcctgtctctGTTGTGAGACGggcatcggacccttataact
Cas13an2 mismatch spacer library	KanR_CDS_mismatch_spacer_130	AAGACGATCCGAGCCATTACCGTCTCTTGACaCAatgcgaaacgatcctcatcctgtctctGTTGTGAGACGggcatcggacccttataact
Cas13an2 mismatch spacer library	KanR_CDS_mismatch_spacer_131	AAGACGATCCGAGCCATTACCGTCTCTTGACaCTatgcgaaacgatcctcatcctgtctctGTTGTGAGACGggcatcggacccttataact
Cas13an2 mismatch spacer library	KanR_CDS_mismatch_spacer_132	AAGACGATCCGAGCCATTACCGTCTCTTGACaCGatgcgaaacgatcctcatcctgtctctGTTGTGAGACGggcatcggacccttataact
Cas13an2 mismatch spacer library	KanR_CDS_mismatch_spacer_133	AAGACGATCCGAGCCATTACCGTCTCTTGACaGAatgcgaaacgatcctcatcctgtctctGTTGTGAGACGggcatcggacccttataact
Cas13an2 mismatch spacer library	KanR_CDS_mismatch_spacer_134	AAGACGATCCGAGCCATTACCGTCTCTTGACaGTatgcgaaacgatcctcatcctgtctctGTTGTGAGACGggcatcggacccttataact
Cas13an2 mismatch spacer library	KanR_CDS_mismatch_spacer_135	AAGACGATCCGAGCCATTACCGTCTCTTGACaGGatgcgaaacgatcctcatcctgtctctGTTGTGAGACGggcatcggacccttataact
Cas13an2 mismatch spacer library	KanR_CDS_mismatch_spacer_136	AAGACGATCCGAGCCATTACCGTCTCTTGACatATtgcgaaacgatcctcatcctgtctctGTTGTGAGACGggcatcggacccttataact
Cas13an2 mismatch spacer library	KanR_CDS_mismatch_spacer_137	AAGACGATCCGAGCCATTACCGTCTCTTGACatACtgcgaaacgatcctcatcctgtctctGTTGTGAGACGggcatcggacccttataact
Cas13an2 mismatch spacer library	KanR_CDS_mismatch_spacer_138	AAGACGATCCGAGCCATTACCGTCTCTTGACatAGtgcgaaacgatcctcatcctgtctctGTTGTGAGACGggcatcggacccttataact
Cas13an2 mismatch spacer library	KanR_CDS_mismatch_spacer_139	AAGACGATCCGAGCCATTACCGTCTCTTGACatTTtgcgaaacgatcctcatcctgtctctGTTGTGAGACGggcatcggacccttataact
Cas13an2 mismatch spacer library	KanR_CDS_mismatch_spacer_140	AAGACGATCCGAGCCATTACCGTCTCTTGACatTCtgcgaaacgatcctcatcctgtctctGTTGTGAGACGggcatcggacccttataact
Cas13an2 mismatch spacer library	KanR_CDS_mismatch_spacer_141	AAGACGATCCGAGCCATTACCGTCTCTTGACatTGtgcgaaacgatcctcatcctgtctctGTTGTGAGACGggcatcggacccttataact
Cas13an2 mismatch spacer library	KanR_CDS_mismatch_spacer_142	AAGACGATCCGAGCCATTACCGTCTCTTGACatGTtgcgaaacgatcctcatcctgtctctGTTGTGAGACGggcatcggacccttataact
Cas13an2 mismatch spacer library	KanR_CDS_mismatch_spacer_143	AAGACGATCCGAGCCATTACCGTCTCTTGACatGCtgcgaaacgatcctcatcctgtctctGTTGTGAGACGggcatcggacccttataact
Cas13an2 mismatch spacer library	KanR_CDS_mismatch_spacer_144	AAGACGATCCGAGCCATTACCGTCTCTTGACatGGtgcgaaacgatcctcatcctgtctctGTTGTGAGACGggcatcggacccttataact
Cas13an2 mismatch spacer library	KanR_CDS_mismatch_spacer_145	AAGACGATCCGAGCCATTACCGTCTCTTGACatcTAgcgaaacgatcctcatcctgtctctGTTGTGAGACGggcatcggacccttataact
Cas13an2 mismatch spacer library	KanR_CDS_mismatch_spacer_146	AAGACGATCCGAGCCATTACCGTCTCTTGACatcTCgcgaaacgatcctcatcctgtctctGTTGTGAGACGggcatcggacccttataact
Cas13an2 mismatch spacer library	KanR_CDS_mismatch_spacer_147	AAGACGATCCGAGCCATTACCGTCTCTTGACatcTGgcgaaacgatcctcatcctgtctctGTTGTGAGACGggcatcggacccttataact
Cas13an2 mismatch spacer library	KanR_CDS_mismatch_spacer_148	AAGACGATCCGAGCCATTACCGTCTCTTGACatcCAgcgaaacgatcctcatcctgtctctGTTGTGAGACGggcatcggacccttataact
Cas13an2 mismatch spacer library	KanR_CDS_mismatch_spacer_149	AAGACGATCCGAGCCATTACCGTCTCTTGACatcCCgcgaaacgatcctcatcctgtctctGTTGTGAGACGggcatcggacccttataact
Cas13an2 mismatch spacer library	KanR_CDS_mismatch_spacer_150	AAGACGATCCGAGCCATTACCGTCTCTTGACatcCGgcgaaacgatcctcatcctgtctctGTTGTGAGACGggcatcggacccttataact
Cas13an2 mismatch spacer library	KanR_CDS_mismatch_spacer_151	AAGACGATCCGAGCCATTACCGTCTCTTGACatcGAgcgaaacgatcctcatcctgtctctGTTGTGAGACGggcatcggacccttataact
Cas13an2 mismatch spacer library	KanR_CDS_mismatch_spacer_152	AAGACGATCCGAGCCATTACCGTCTCTTGACatcGCgcgaaacgatcctcatcctgtctctGTTGTGAGACGggcatcggacccttataact
Cas13an2 mismatch spacer library	KanR_CDS_mismatch_spacer_153	AAGACGATCCGAGCCATTACCGTCTCTTGACatcGGgcgaaacgatcctcatcctgtctctGTTGTGAGACGggcatcggacccttataact
Cas13an2 mismatch spacer library	KanR_CDS_mismatch_spacer_154	AAGACGATCCGAGCCATTACCGTCTCTTGACatcaAAcgaaacgatcctcatcctgtctctGTTGTGAGACGggcatcggacccttataact
Cas13an2 mismatch spacer library	KanR_CDS_mismatch_spacer_155	AAGACGATCCGAGCCATTACCGTCTCTTGACatcaATcgaaacgatcctcatcctgtctctGTTGTGAGACGggcatcggacccttataact
Cas13an2 mismatch spacer library	KanR_CDS_mismatch_spacer_156	AAGACGATCCGAGCCATTACCGTCTCTTGACatcaACcgaaacgatcctcatcctgtctctGTTGTGAGACGggcatcggacccttataact
Cas13an2 mismatch spacer library	KanR_CDS_mismatch_spacer_157	AAGACGATCCGAGCCATTACCGTCTCTTGACatcaCAcgaaacgatcctcatcctgtctctGTTGTGAGACGggcatcggacccttataact
Cas13an2 mismatch spacer library	KanR_CDS_mismatch_spacer_158	AAGACGATCCGAGCCATTACCGTCTCTTGACatcaCTcgaaacgatcctcatcctgtctctGTTGTGAGACGggcatcggacccttataact
Cas13an2 mismatch spacer library	KanR_CDS_mismatch_spacer_159	AAGACGATCCGAGCCATTACCGTCTCTTGACatcaCCcgaaacgatcctcatcctgtctctGTTGTGAGACGggcatcggacccttataact
Cas13an2 mismatch spacer library	KanR_CDS_mismatch_spacer_160	AAGACGATCCGAGCCATTACCGTCTCTTGACatcaGAcgaaacgatcctcatcctgtctctGTTGTGAGACGggcatcggacccttataact
Cas13an2 mismatch spacer library	KanR_CDS_mismatch_spacer_161	AAGACGATCCGAGCCATTACCGTCTCTTGACatcaGTcgaaacgatcctcatcctgtctctGTTGTGAGACGggcatcggacccttataact
Cas13an2 mismatch spacer library	KanR_CDS_mismatch_spacer_162	AAGACGATCCGAGCCATTACCGTCTCTTGACatcaGCcgaaacgatcctcatcctgtctctGTTGTGAGACGggcatcggacccttataact
Cas13an2 mismatch spacer library	KanR_CDS_mismatch_spacer_163	AAGACGATCCGAGCCATTACCGTCTCTTGACatcatAAgaaacgatcctcatcctgtctctGTTGTGAGACGggcatcggacccttataact
Cas13an2 mismatch spacer library	KanR_CDS_mismatch_spacer_164	AAGACGATCCGAGCCATTACCGTCTCTTGACatcatATgaaacgatcctcatcctgtctctGTTGTGAGACGggcatcggacccttataact
Cas13an2 mismatch spacer library	KanR_CDS_mismatch_spacer_165	AAGACGATCCGAGCCATTACCGTCTCTTGACatcatAGgaaacgatcctcatcctgtctctGTTGTGAGACGggcatcggacccttataact
Cas13an2 mismatch spacer library	KanR_CDS_mismatch_spacer_166	AAGACGATCCGAGCCATTACCGTCTCTTGACatcatTAgaaacgatcctcatcctgtctctGTTGTGAGACGggcatcggacccttataact
Cas13an2 mismatch spacer library	KanR_CDS_mismatch_spacer_167	AAGACGATCCGAGCCATTACCGTCTCTTGACatcatTTgaaacgatcctcatcctgtctctGTTGTGAGACGggcatcggacccttataact
Cas13an2 mismatch spacer library	KanR_CDS_mismatch_spacer_168	AAGACGATCCGAGCCATTACCGTCTCTTGACatcatTGgaaacgatcctcatcctgtctctGTTGTGAGACGggcatcggacccttataact
Cas13an2 mismatch spacer library	KanR_CDS_mismatch_spacer_169	AAGACGATCCGAGCCATTACCGTCTCTTGACatcatCAgaaacgatcctcatcctgtctctGTTGTGAGACGggcatcggacccttataact
Cas13an2 mismatch spacer library	KanR_CDS_mismatch_spacer_170	AAGACGATCCGAGCCATTACCGTCTCTTGACatcatCTgaaacgatcctcatcctgtctctGTTGTGAGACGggcatcggacccttataact
Cas13an2 mismatch spacer library	KanR_CDS_mismatch_spacer_171	AAGACGATCCGAGCCATTACCGTCTCTTGACatcatCGgaaacgatcctcatcctgtctctGTTGTGAGACGggcatcggacccttataact
Cas13an2 mismatch spacer library	KanR_CDS_mismatch_spacer_172	AAGACGATCCGAGCCATTACCGTCTCTTGACatcatgAAaaacgatcctcatcctgtctctGTTGTGAGACGggcatcggacccttataact
Cas13an2 mismatch spacer library	KanR_CDS_mismatch_spacer_173	AAGACGATCCGAGCCATTACCGTCTCTTGACatcatgATaaacgatcctcatcctgtctctGTTGTGAGACGggcatcggacccttataact
Cas13an2 mismatch spacer library	KanR_CDS_mismatch_spacer_174	AAGACGATCCGAGCCATTACCGTCTCTTGACatcatgACaaacgatcctcatcctgtctctGTTGTGAGACGggcatcggacccttataact
Cas13an2 mismatch spacer library	KanR_CDS_mismatch_spacer_175	AAGACGATCCGAGCCATTACCGTCTCTTGACatcatgTAaaacgatcctcatcctgtctctGTTGTGAGACGggcatcggacccttataact
Cas13an2 mismatch spacer library	KanR_CDS_mismatch_spacer_176	AAGACGATCCGAGCCATTACCGTCTCTTGACatcatgTTaaacgatcctcatcctgtctctGTTGTGAGACGggcatcggacccttataact
Cas13an2 mismatch spacer library	KanR_CDS_mismatch_spacer_177	AAGACGATCCGAGCCATTACCGTCTCTTGACatcatgTCaaacgatcctcatcctgtctctGTTGTGAGACGggcatcggacccttataact
Cas13an2 mismatch spacer library	KanR_CDS_mismatch_spacer_178	AAGACGATCCGAGCCATTACCGTCTCTTGACatcatgGAaaacgatcctcatcctgtctctGTTGTGAGACGggcatcggacccttataact
Cas13an2 mismatch spacer library	KanR_CDS_mismatch_spacer_179	AAGACGATCCGAGCCATTACCGTCTCTTGACatcatgGTaaacgatcctcatcctgtctctGTTGTGAGACGggcatcggacccttataact
Cas13an2 mismatch spacer library	KanR_CDS_mismatch_spacer_180	AAGACGATCCGAGCCATTACCGTCTCTTGACatcatgGCaaacgatcctcatcctgtctctGTTGTGAGACGggcatcggacccttataact
Cas13an2 mismatch spacer library	KanR_CDS_mismatch_spacer_181	AAGACGATCCGAGCCATTACCGTCTCTTGACatcatgcATaacgatcctcatcctgtctctGTTGTGAGACGggcatcggacccttataact
Cas13an2 mismatch spacer library	KanR_CDS_mismatch_spacer_182	AAGACGATCCGAGCCATTACCGTCTCTTGACatcatgcACaacgatcctcatcctgtctctGTTGTGAGACGggcatcggacccttataact
Cas13an2 mismatch spacer library	KanR_CDS_mismatch_spacer_183	AAGACGATCCGAGCCATTACCGTCTCTTGACatcatgcAGaacgatcctcatcctgtctctGTTGTGAGACGggcatcggacccttataact
Cas13an2 mismatch spacer library	KanR_CDS_mismatch_spacer_184	AAGACGATCCGAGCCATTACCGTCTCTTGACatcatgcTTaacgatcctcatcctgtctctGTTGTGAGACGggcatcggacccttataact
Cas13an2 mismatch spacer library	KanR_CDS_mismatch_spacer_185	AAGACGATCCGAGCCATTACCGTCTCTTGACatcatgcTCaacgatcctcatcctgtctctGTTGTGAGACGggcatcggacccttataact
Cas13an2 mismatch spacer library	KanR_CDS_mismatch_spacer_186	AAGACGATCCGAGCCATTACCGTCTCTTGACatcatgcTGaacgatcctcatcctgtctctGTTGTGAGACGggcatcggacccttataact
Cas13an2 mismatch spacer library	KanR_CDS_mismatch_spacer_187	AAGACGATCCGAGCCATTACCGTCTCTTGACatcatgcCTaacgatcctcatcctgtctctGTTGTGAGACGggcatcggacccttataact
Cas13an2 mismatch spacer library	KanR_CDS_mismatch_spacer_188	AAGACGATCCGAGCCATTACCGTCTCTTGACatcatgcCCaacgatcctcatcctgtctctGTTGTGAGACGggcatcggacccttataact
Cas13an2 mismatch spacer library	KanR_CDS_mismatch_spacer_189	AAGACGATCCGAGCCATTACCGTCTCTTGACatcatgcCGaacgatcctcatcctgtctctGTTGTGAGACGggcatcggacccttataact
Cas13an2 mismatch spacer library	KanR_CDS_mismatch_spacer_190	AAGACGATCCGAGCCATTACCGTCTCTTGACatcatgcgTTacgatcctcatcctgtctctGTTGTGAGACGggcatcggacccttataact
Cas13an2 mismatch spacer library	KanR_CDS_mismatch_spacer_191	AAGACGATCCGAGCCATTACCGTCTCTTGACatcatgcgTCacgatcctcatcctgtctctGTTGTGAGACGggcatcggacccttataact
Cas13an2 mismatch spacer library	KanR_CDS_mismatch_spacer_192	AAGACGATCCGAGCCATTACCGTCTCTTGACatcatgcgTGacgatcctcatcctgtctctGTTGTGAGACGggcatcggacccttataact
Cas13an2 mismatch spacer library	KanR_CDS_mismatch_spacer_193	AAGACGATCCGAGCCATTACCGTCTCTTGACatcatgcgCTacgatcctcatcctgtctctGTTGTGAGACGggcatcggacccttataact
Cas13an2 mismatch spacer library	KanR_CDS_mismatch_spacer_194	AAGACGATCCGAGCCATTACCGTCTCTTGACatcatgcgCCacgatcctcatcctgtctctGTTGTGAGACGggcatcggacccttataact
Cas13an2 mismatch spacer library	KanR_CDS_mismatch_spacer_195	AAGACGATCCGAGCCATTACCGTCTCTTGACatcatgcgCGacgatcctcatcctgtctctGTTGTGAGACGggcatcggacccttataact
Cas13an2 mismatch spacer library	KanR_CDS_mismatch_spacer_196	AAGACGATCCGAGCCATTACCGTCTCTTGACatcatgcgGTacgatcctcatcctgtctctGTTGTGAGACGggcatcggacccttataact
Cas13an2 mismatch spacer library	KanR_CDS_mismatch_spacer_197	AAGACGATCCGAGCCATTACCGTCTCTTGACatcatgcgGCacgatcctcatcctgtctctGTTGTGAGACGggcatcggacccttataact
Cas13an2 mismatch spacer library	KanR_CDS_mismatch_spacer_198	AAGACGATCCGAGCCATTACCGTCTCTTGACatcatgcgGGacgatcctcatcctgtctctGTTGTGAGACGggcatcggacccttataact
Cas13an2 mismatch spacer library	KanR_CDS_mismatch_spacer_199	AAGACGATCCGAGCCATTACCGTCTCTTGACatcatgcgaTTcgatcctcatcctgtctctGTTGTGAGACGggcatcggacccttataact
Cas13an2 mismatch spacer library	KanR_CDS_mismatch_spacer_200	AAGACGATCCGAGCCATTACCGTCTCTTGACatcatgcgaTCcgatcctcatcctgtctctGTTGTGAGACGggcatcggacccttataact
Cas13an2 mismatch spacer library	KanR_CDS_mismatch_spacer_201	AAGACGATCCGAGCCATTACCGTCTCTTGACatcatgcgaTGcgatcctcatcctgtctctGTTGTGAGACGggcatcggacccttataact
Cas13an2 mismatch spacer library	KanR_CDS_mismatch_spacer_202	AAGACGATCCGAGCCATTACCGTCTCTTGACatcatgcgaCTcgatcctcatcctgtctctGTTGTGAGACGggcatcggacccttataact
Cas13an2 mismatch spacer library	KanR_CDS_mismatch_spacer_203	AAGACGATCCGAGCCATTACCGTCTCTTGACatcatgcgaCCcgatcctcatcctgtctctGTTGTGAGACGggcatcggacccttataact
Cas13an2 mismatch spacer library	KanR_CDS_mismatch_spacer_204	AAGACGATCCGAGCCATTACCGTCTCTTGACatcatgcgaCGcgatcctcatcctgtctctGTTGTGAGACGggcatcggacccttataact
Cas13an2 mismatch spacer library	KanR_CDS_mismatch_spacer_205	AAGACGATCCGAGCCATTACCGTCTCTTGACatcatgcgaGTcgatcctcatcctgtctctGTTGTGAGACGggcatcggacccttataact
Cas13an2 mismatch spacer library	KanR_CDS_mismatch_spacer_206	AAGACGATCCGAGCCATTACCGTCTCTTGACatcatgcgaGCcgatcctcatcctgtctctGTTGTGAGACGggcatcggacccttataact
Cas13an2 mismatch spacer library	KanR_CDS_mismatch_spacer_207	AAGACGATCCGAGCCATTACCGTCTCTTGACatcatgcgaGGcgatcctcatcctgtctctGTTGTGAGACGggcatcggacccttataact
Cas13an2 mismatch spacer library	KanR_CDS_mismatch_spacer_208	AAGACGATCCGAGCCATTACCGTCTCTTGACatcatgcgaaTAgatcctcatcctgtctctGTTGTGAGACGggcatcggacccttataact
Cas13an2 mismatch spacer library	KanR_CDS_mismatch_spacer_209	AAGACGATCCGAGCCATTACCGTCTCTTGACatcatgcgaaTTgatcctcatcctgtctctGTTGTGAGACGggcatcggacccttataact
Cas13an2 mismatch spacer library	KanR_CDS_mismatch_spacer_210	AAGACGATCCGAGCCATTACCGTCTCTTGACatcatgcgaaTGgatcctcatcctgtctctGTTGTGAGACGggcatcggacccttataact
Cas13an2 mismatch spacer library	KanR_CDS_mismatch_spacer_211	AAGACGATCCGAGCCATTACCGTCTCTTGACatcatgcgaaCAgatcctcatcctgtctctGTTGTGAGACGggcatcggacccttataact
Cas13an2 mismatch spacer library	KanR_CDS_mismatch_spacer_212	AAGACGATCCGAGCCATTACCGTCTCTTGACatcatgcgaaCTgatcctcatcctgtctctGTTGTGAGACGggcatcggacccttataact
Cas13an2 mismatch spacer library	KanR_CDS_mismatch_spacer_213	AAGACGATCCGAGCCATTACCGTCTCTTGACatcatgcgaaCGgatcctcatcctgtctctGTTGTGAGACGggcatcggacccttataact
Cas13an2 mismatch spacer library	KanR_CDS_mismatch_spacer_214	AAGACGATCCGAGCCATTACCGTCTCTTGACatcatgcgaaGAgatcctcatcctgtctctGTTGTGAGACGggcatcggacccttataact
Cas13an2 mismatch spacer library	KanR_CDS_mismatch_spacer_215	AAGACGATCCGAGCCATTACCGTCTCTTGACatcatgcgaaGTgatcctcatcctgtctctGTTGTGAGACGggcatcggacccttataact
Cas13an2 mismatch spacer library	KanR_CDS_mismatch_spacer_216	AAGACGATCCGAGCCATTACCGTCTCTTGACatcatgcgaaGGgatcctcatcctgtctctGTTGTGAGACGggcatcggacccttataact
Cas13an2 mismatch spacer library	KanR_CDS_mismatch_spacer_217	AAGACGATCCGAGCCATTACCGTCTCTTGACatcatgcgaaaAAatcctcatcctgtctctGTTGTGAGACGggcatcggacccttataact
Cas13an2 mismatch spacer library	KanR_CDS_mismatch_spacer_218	AAGACGATCCGAGCCATTACCGTCTCTTGACatcatgcgaaaATatcctcatcctgtctctGTTGTGAGACGggcatcggacccttataact
Cas13an2 mismatch spacer library	KanR_CDS_mismatch_spacer_219	AAGACGATCCGAGCCATTACCGTCTCTTGACatcatgcgaaaACatcctcatcctgtctctGTTGTGAGACGggcatcggacccttataact
Cas13an2 mismatch spacer library	KanR_CDS_mismatch_spacer_220	AAGACGATCCGAGCCATTACCGTCTCTTGACatcatgcgaaaTAatcctcatcctgtctctGTTGTGAGACGggcatcggacccttataact
Cas13an2 mismatch spacer library	KanR_CDS_mismatch_spacer_221	AAGACGATCCGAGCCATTACCGTCTCTTGACatcatgcgaaaTTatcctcatcctgtctctGTTGTGAGACGggcatcggacccttataact
Cas13an2 mismatch spacer library	KanR_CDS_mismatch_spacer_222	AAGACGATCCGAGCCATTACCGTCTCTTGACatcatgcgaaaTCatcctcatcctgtctctGTTGTGAGACGggcatcggacccttataact
Cas13an2 mismatch spacer library	KanR_CDS_mismatch_spacer_223	AAGACGATCCGAGCCATTACCGTCTCTTGACatcatgcgaaaGAatcctcatcctgtctctGTTGTGAGACGggcatcggacccttataact
Cas13an2 mismatch spacer library	KanR_CDS_mismatch_spacer_224	AAGACGATCCGAGCCATTACCGTCTCTTGACatcatgcgaaaGTatcctcatcctgtctctGTTGTGAGACGggcatcggacccttataact
Cas13an2 mismatch spacer library	KanR_CDS_mismatch_spacer_225	AAGACGATCCGAGCCATTACCGTCTCTTGACatcatgcgaaaGCatcctcatcctgtctctGTTGTGAGACGggcatcggacccttataact
Cas13an2 mismatch spacer library	KanR_CDS_mismatch_spacer_226	AAGACGATCCGAGCCATTACCGTCTCTTGACatcatgcgaaacATtcctcatcctgtctctGTTGTGAGACGggcatcggacccttataact
Cas13an2 mismatch spacer library	KanR_CDS_mismatch_spacer_227	AAGACGATCCGAGCCATTACCGTCTCTTGACatcatgcgaaacACtcctcatcctgtctctGTTGTGAGACGggcatcggacccttataact
Cas13an2 mismatch spacer library	KanR_CDS_mismatch_spacer_228	AAGACGATCCGAGCCATTACCGTCTCTTGACatcatgcgaaacAGtcctcatcctgtctctGTTGTGAGACGggcatcggacccttataact
Cas13an2 mismatch spacer library	KanR_CDS_mismatch_spacer_229	AAGACGATCCGAGCCATTACCGTCTCTTGACatcatgcgaaacTTtcctcatcctgtctctGTTGTGAGACGggcatcggacccttataact
Cas13an2 mismatch spacer library	KanR_CDS_mismatch_spacer_230	AAGACGATCCGAGCCATTACCGTCTCTTGACatcatgcgaaacTCtcctcatcctgtctctGTTGTGAGACGggcatcggacccttataact
Cas13an2 mismatch spacer library	KanR_CDS_mismatch_spacer_231	AAGACGATCCGAGCCATTACCGTCTCTTGACatcatgcgaaacTGtcctcatcctgtctctGTTGTGAGACGggcatcggacccttataact
Cas13an2 mismatch spacer library	KanR_CDS_mismatch_spacer_232	AAGACGATCCGAGCCATTACCGTCTCTTGACatcatgcgaaacCTtcctcatcctgtctctGTTGTGAGACGggcatcggacccttataact
Cas13an2 mismatch spacer library	KanR_CDS_mismatch_spacer_233	AAGACGATCCGAGCCATTACCGTCTCTTGACatcatgcgaaacCCtcctcatcctgtctctGTTGTGAGACGggcatcggacccttataact
Cas13an2 mismatch spacer library	KanR_CDS_mismatch_spacer_234	AAGACGATCCGAGCCATTACCGTCTCTTGACatcatgcgaaacCGtcctcatcctgtctctGTTGTGAGACGggcatcggacccttataact
Cas13an2 mismatch spacer library	KanR_CDS_mismatch_spacer_235	AAGACGATCCGAGCCATTACCGTCTCTTGACatcatgcgaaacgTAcctcatcctgtctctGTTGTGAGACGggcatcggacccttataact
Cas13an2 mismatch spacer library	KanR_CDS_mismatch_spacer_236	AAGACGATCCGAGCCATTACCGTCTCTTGACatcatgcgaaacgTCcctcatcctgtctctGTTGTGAGACGggcatcggacccttataact
Cas13an2 mismatch spacer library	KanR_CDS_mismatch_spacer_237	AAGACGATCCGAGCCATTACCGTCTCTTGACatcatgcgaaacgTGcctcatcctgtctctGTTGTGAGACGggcatcggacccttataact
Cas13an2 mismatch spacer library	KanR_CDS_mismatch_spacer_238	AAGACGATCCGAGCCATTACCGTCTCTTGACatcatgcgaaacgCAcctcatcctgtctctGTTGTGAGACGggcatcggacccttataact
Cas13an2 mismatch spacer library	KanR_CDS_mismatch_spacer_239	AAGACGATCCGAGCCATTACCGTCTCTTGACatcatgcgaaacgCCcctcatcctgtctctGTTGTGAGACGggcatcggacccttataact
Cas13an2 mismatch spacer library	KanR_CDS_mismatch_spacer_240	AAGACGATCCGAGCCATTACCGTCTCTTGACatcatgcgaaacgCGcctcatcctgtctctGTTGTGAGACGggcatcggacccttataact
Cas13an2 mismatch spacer library	KanR_CDS_mismatch_spacer_241	AAGACGATCCGAGCCATTACCGTCTCTTGACatcatgcgaaacgGAcctcatcctgtctctGTTGTGAGACGggcatcggacccttataact
Cas13an2 mismatch spacer library	KanR_CDS_mismatch_spacer_242	AAGACGATCCGAGCCATTACCGTCTCTTGACatcatgcgaaacgGCcctcatcctgtctctGTTGTGAGACGggcatcggacccttataact
Cas13an2 mismatch spacer library	KanR_CDS_mismatch_spacer_243	AAGACGATCCGAGCCATTACCGTCTCTTGACatcatgcgaaacgGGcctcatcctgtctctGTTGTGAGACGggcatcggacccttataact
Cas13an2 mismatch spacer library	KanR_CDS_mismatch_spacer_244	AAGACGATCCGAGCCATTACCGTCTCTTGACatcatgcgaaacgaAActcatcctgtctctGTTGTGAGACGggcatcggacccttataact
Cas13an2 mismatch spacer library	KanR_CDS_mismatch_spacer_245	AAGACGATCCGAGCCATTACCGTCTCTTGACatcatgcgaaacgaATctcatcctgtctctGTTGTGAGACGggcatcggacccttataact
Cas13an2 mismatch spacer library	KanR_CDS_mismatch_spacer_246	AAGACGATCCGAGCCATTACCGTCTCTTGACatcatgcgaaacgaAGctcatcctgtctctGTTGTGAGACGggcatcggacccttataact
Cas13an2 mismatch spacer library	KanR_CDS_mismatch_spacer_247	AAGACGATCCGAGCCATTACCGTCTCTTGACatcatgcgaaacgaCActcatcctgtctctGTTGTGAGACGggcatcggacccttataact
Cas13an2 mismatch spacer library	KanR_CDS_mismatch_spacer_248	AAGACGATCCGAGCCATTACCGTCTCTTGACatcatgcgaaacgaCTctcatcctgtctctGTTGTGAGACGggcatcggacccttataact
Cas13an2 mismatch spacer library	KanR_CDS_mismatch_spacer_249	AAGACGATCCGAGCCATTACCGTCTCTTGACatcatgcgaaacgaCGctcatcctgtctctGTTGTGAGACGggcatcggacccttataact
Cas13an2 mismatch spacer library	KanR_CDS_mismatch_spacer_250	AAGACGATCCGAGCCATTACCGTCTCTTGACatcatgcgaaacgaGActcatcctgtctctGTTGTGAGACGggcatcggacccttataact
Cas13an2 mismatch spacer library	KanR_CDS_mismatch_spacer_251	AAGACGATCCGAGCCATTACCGTCTCTTGACatcatgcgaaacgaGTctcatcctgtctctGTTGTGAGACGggcatcggacccttataact
Cas13an2 mismatch spacer library	KanR_CDS_mismatch_spacer_252	AAGACGATCCGAGCCATTACCGTCTCTTGACatcatgcgaaacgaGGctcatcctgtctctGTTGTGAGACGggcatcggacccttataact
Cas13an2 mismatch spacer library	KanR_CDS_mismatch_spacer_253	AAGACGATCCGAGCCATTACCGTCTCTTGACatcatgcgaaacgatAAtcatcctgtctctGTTGTGAGACGggcatcggacccttataact
Cas13an2 mismatch spacer library	KanR_CDS_mismatch_spacer_254	AAGACGATCCGAGCCATTACCGTCTCTTGACatcatgcgaaacgatATtcatcctgtctctGTTGTGAGACGggcatcggacccttataact
Cas13an2 mismatch spacer library	KanR_CDS_mismatch_spacer_255	AAGACGATCCGAGCCATTACCGTCTCTTGACatcatgcgaaacgatAGtcatcctgtctctGTTGTGAGACGggcatcggacccttataact
Cas13an2 mismatch spacer library	KanR_CDS_mismatch_spacer_256	AAGACGATCCGAGCCATTACCGTCTCTTGACatcatgcgaaacgatTAtcatcctgtctctGTTGTGAGACGggcatcggacccttataact
Cas13an2 mismatch spacer library	KanR_CDS_mismatch_spacer_257	AAGACGATCCGAGCCATTACCGTCTCTTGACatcatgcgaaacgatTTtcatcctgtctctGTTGTGAGACGggcatcggacccttataact
Cas13an2 mismatch spacer library	KanR_CDS_mismatch_spacer_258	AAGACGATCCGAGCCATTACCGTCTCTTGACatcatgcgaaacgatTGtcatcctgtctctGTTGTGAGACGggcatcggacccttataact
Cas13an2 mismatch spacer library	KanR_CDS_mismatch_spacer_259	AAGACGATCCGAGCCATTACCGTCTCTTGACatcatgcgaaacgatGAtcatcctgtctctGTTGTGAGACGggcatcggacccttataact
Cas13an2 mismatch spacer library	KanR_CDS_mismatch_spacer_260	AAGACGATCCGAGCCATTACCGTCTCTTGACatcatgcgaaacgatGTtcatcctgtctctGTTGTGAGACGggcatcggacccttataact
Cas13an2 mismatch spacer library	KanR_CDS_mismatch_spacer_261	AAGACGATCCGAGCCATTACCGTCTCTTGACatcatgcgaaacgatGGtcatcctgtctctGTTGTGAGACGggcatcggacccttataact
Cas13an2 mismatch spacer library	KanR_CDS_mismatch_spacer_262	AAGACGATCCGAGCCATTACCGTCTCTTGACatcatgcgaaacgatcAAcatcctgtctctGTTGTGAGACGggcatcggacccttataact
Cas13an2 mismatch spacer library	KanR_CDS_mismatch_spacer_263	AAGACGATCCGAGCCATTACCGTCTCTTGACatcatgcgaaacgatcACcatcctgtctctGTTGTGAGACGggcatcggacccttataact
Cas13an2 mismatch spacer library	KanR_CDS_mismatch_spacer_264	AAGACGATCCGAGCCATTACCGTCTCTTGACatcatgcgaaacgatcAGcatcctgtctctGTTGTGAGACGggcatcggacccttataact
Cas13an2 mismatch spacer library	KanR_CDS_mismatch_spacer_265	AAGACGATCCGAGCCATTACCGTCTCTTGACatcatgcgaaacgatcTAcatcctgtctctGTTGTGAGACGggcatcggacccttataact
Cas13an2 mismatch spacer library	KanR_CDS_mismatch_spacer_266	AAGACGATCCGAGCCATTACCGTCTCTTGACatcatgcgaaacgatcTCcatcctgtctctGTTGTGAGACGggcatcggacccttataact
Cas13an2 mismatch spacer library	KanR_CDS_mismatch_spacer_267	AAGACGATCCGAGCCATTACCGTCTCTTGACatcatgcgaaacgatcTGcatcctgtctctGTTGTGAGACGggcatcggacccttataact
Cas13an2 mismatch spacer library	KanR_CDS_mismatch_spacer_268	AAGACGATCCGAGCCATTACCGTCTCTTGACatcatgcgaaacgatcGAcatcctgtctctGTTGTGAGACGggcatcggacccttataact
Cas13an2 mismatch spacer library	KanR_CDS_mismatch_spacer_269	AAGACGATCCGAGCCATTACCGTCTCTTGACatcatgcgaaacgatcGCcatcctgtctctGTTGTGAGACGggcatcggacccttataact
Cas13an2 mismatch spacer library	KanR_CDS_mismatch_spacer_270	AAGACGATCCGAGCCATTACCGTCTCTTGACatcatgcgaaacgatcGGcatcctgtctctGTTGTGAGACGggcatcggacccttataact
Cas13an2 mismatch spacer library	KanR_CDS_mismatch_spacer_271	AAGACGATCCGAGCCATTACCGTCTCTTGACatcatgcgaaacgatccAAatcctgtctctGTTGTGAGACGggcatcggacccttataact
Cas13an2 mismatch spacer library	KanR_CDS_mismatch_spacer_272	AAGACGATCCGAGCCATTACCGTCTCTTGACatcatgcgaaacgatccATatcctgtctctGTTGTGAGACGggcatcggacccttataact
Cas13an2 mismatch spacer library	KanR_CDS_mismatch_spacer_273	AAGACGATCCGAGCCATTACCGTCTCTTGACatcatgcgaaacgatccAGatcctgtctctGTTGTGAGACGggcatcggacccttataact
Cas13an2 mismatch spacer library	KanR_CDS_mismatch_spacer_274	AAGACGATCCGAGCCATTACCGTCTCTTGACatcatgcgaaacgatccCAatcctgtctctGTTGTGAGACGggcatcggacccttataact
Cas13an2 mismatch spacer library	KanR_CDS_mismatch_spacer_275	AAGACGATCCGAGCCATTACCGTCTCTTGACatcatgcgaaacgatccCTatcctgtctctGTTGTGAGACGggcatcggacccttataact
Cas13an2 mismatch spacer library	KanR_CDS_mismatch_spacer_276	AAGACGATCCGAGCCATTACCGTCTCTTGACatcatgcgaaacgatccCGatcctgtctctGTTGTGAGACGggcatcggacccttataact
Cas13an2 mismatch spacer library	KanR_CDS_mismatch_spacer_277	AAGACGATCCGAGCCATTACCGTCTCTTGACatcatgcgaaacgatccGAatcctgtctctGTTGTGAGACGggcatcggacccttataact
Cas13an2 mismatch spacer library	KanR_CDS_mismatch_spacer_278	AAGACGATCCGAGCCATTACCGTCTCTTGACatcatgcgaaacgatccGTatcctgtctctGTTGTGAGACGggcatcggacccttataact
Cas13an2 mismatch spacer library	KanR_CDS_mismatch_spacer_279	AAGACGATCCGAGCCATTACCGTCTCTTGACatcatgcgaaacgatccGGatcctgtctctGTTGTGAGACGggcatcggacccttataact
Cas13an2 mismatch spacer library	KanR_CDS_mismatch_spacer_280	AAGACGATCCGAGCCATTACCGTCTCTTGACatcatgcgaaacgatcctATtcctgtctctGTTGTGAGACGggcatcggacccttataact
Cas13an2 mismatch spacer library	KanR_CDS_mismatch_spacer_281	AAGACGATCCGAGCCATTACCGTCTCTTGACatcatgcgaaacgatcctACtcctgtctctGTTGTGAGACGggcatcggacccttataact
Cas13an2 mismatch spacer library	KanR_CDS_mismatch_spacer_282	AAGACGATCCGAGCCATTACCGTCTCTTGACatcatgcgaaacgatcctAGtcctgtctctGTTGTGAGACGggcatcggacccttataact
Cas13an2 mismatch spacer library	KanR_CDS_mismatch_spacer_283	AAGACGATCCGAGCCATTACCGTCTCTTGACatcatgcgaaacgatcctTTtcctgtctctGTTGTGAGACGggcatcggacccttataact
Cas13an2 mismatch spacer library	KanR_CDS_mismatch_spacer_284	AAGACGATCCGAGCCATTACCGTCTCTTGACatcatgcgaaacgatcctTCtcctgtctctGTTGTGAGACGggcatcggacccttataact
Cas13an2 mismatch spacer library	KanR_CDS_mismatch_spacer_285	AAGACGATCCGAGCCATTACCGTCTCTTGACatcatgcgaaacgatcctTGtcctgtctctGTTGTGAGACGggcatcggacccttataact
Cas13an2 mismatch spacer library	KanR_CDS_mismatch_spacer_286	AAGACGATCCGAGCCATTACCGTCTCTTGACatcatgcgaaacgatcctGTtcctgtctctGTTGTGAGACGggcatcggacccttataact
Cas13an2 mismatch spacer library	KanR_CDS_mismatch_spacer_287	AAGACGATCCGAGCCATTACCGTCTCTTGACatcatgcgaaacgatcctGCtcctgtctctGTTGTGAGACGggcatcggacccttataact
Cas13an2 mismatch spacer library	KanR_CDS_mismatch_spacer_288	AAGACGATCCGAGCCATTACCGTCTCTTGACatcatgcgaaacgatcctGGtcctgtctctGTTGTGAGACGggcatcggacccttataact
Cas13an2 mismatch spacer library	KanR_CDS_mismatch_spacer_289	AAGACGATCCGAGCCATTACCGTCTCTTGACatcatgcgaaacgatcctcTAcctgtctctGTTGTGAGACGggcatcggacccttataact
Cas13an2 mismatch spacer library	KanR_CDS_mismatch_spacer_290	AAGACGATCCGAGCCATTACCGTCTCTTGACatcatgcgaaacgatcctcTCcctgtctctGTTGTGAGACGggcatcggacccttataact
Cas13an2 mismatch spacer library	KanR_CDS_mismatch_spacer_291	AAGACGATCCGAGCCATTACCGTCTCTTGACatcatgcgaaacgatcctcTGcctgtctctGTTGTGAGACGggcatcggacccttataact
Cas13an2 mismatch spacer library	KanR_CDS_mismatch_spacer_292	AAGACGATCCGAGCCATTACCGTCTCTTGACatcatgcgaaacgatcctcCAcctgtctctGTTGTGAGACGggcatcggacccttataact
Cas13an2 mismatch spacer library	KanR_CDS_mismatch_spacer_293	AAGACGATCCGAGCCATTACCGTCTCTTGACatcatgcgaaacgatcctcCCcctgtctctGTTGTGAGACGggcatcggacccttataact
Cas13an2 mismatch spacer library	KanR_CDS_mismatch_spacer_294	AAGACGATCCGAGCCATTACCGTCTCTTGACatcatgcgaaacgatcctcCGcctgtctctGTTGTGAGACGggcatcggacccttataact
Cas13an2 mismatch spacer library	KanR_CDS_mismatch_spacer_295	AAGACGATCCGAGCCATTACCGTCTCTTGACatcatgcgaaacgatcctcGAcctgtctctGTTGTGAGACGggcatcggacccttataact
Cas13an2 mismatch spacer library	KanR_CDS_mismatch_spacer_296	AAGACGATCCGAGCCATTACCGTCTCTTGACatcatgcgaaacgatcctcGCcctgtctctGTTGTGAGACGggcatcggacccttataact
Cas13an2 mismatch spacer library	KanR_CDS_mismatch_spacer_297	AAGACGATCCGAGCCATTACCGTCTCTTGACatcatgcgaaacgatcctcGGcctgtctctGTTGTGAGACGggcatcggacccttataact
Cas13an2 mismatch spacer library	KanR_CDS_mismatch_spacer_298	AAGACGATCCGAGCCATTACCGTCTCTTGACatcatgcgaaacgatcctcaAActgtctctGTTGTGAGACGggcatcggacccttataact
Cas13an2 mismatch spacer library	KanR_CDS_mismatch_spacer_299	AAGACGATCCGAGCCATTACCGTCTCTTGACatcatgcgaaacgatcctcaATctgtctctGTTGTGAGACGggcatcggacccttataact
Cas13an2 mismatch spacer library	KanR_CDS_mismatch_spacer_300	AAGACGATCCGAGCCATTACCGTCTCTTGACatcatgcgaaacgatcctcaAGctgtctctGTTGTGAGACGggcatcggacccttataact
Cas13an2 mismatch spacer library	KanR_CDS_mismatch_spacer_301	AAGACGATCCGAGCCATTACCGTCTCTTGACatcatgcgaaacgatcctcaCActgtctctGTTGTGAGACGggcatcggacccttataact
Cas13an2 mismatch spacer library	KanR_CDS_mismatch_spacer_302	AAGACGATCCGAGCCATTACCGTCTCTTGACatcatgcgaaacgatcctcaCTctgtctctGTTGTGAGACGggcatcggacccttataact
Cas13an2 mismatch spacer library	KanR_CDS_mismatch_spacer_303	AAGACGATCCGAGCCATTACCGTCTCTTGACatcatgcgaaacgatcctcaCGctgtctctGTTGTGAGACGggcatcggacccttataact
Cas13an2 mismatch spacer library	KanR_CDS_mismatch_spacer_304	AAGACGATCCGAGCCATTACCGTCTCTTGACatcatgcgaaacgatcctcaGActgtctctGTTGTGAGACGggcatcggacccttataact
Cas13an2 mismatch spacer library	KanR_CDS_mismatch_spacer_305	AAGACGATCCGAGCCATTACCGTCTCTTGACatcatgcgaaacgatcctcaGTctgtctctGTTGTGAGACGggcatcggacccttataact
Cas13an2 mismatch spacer library	KanR_CDS_mismatch_spacer_306	AAGACGATCCGAGCCATTACCGTCTCTTGACatcatgcgaaacgatcctcaGGctgtctctGTTGTGAGACGggcatcggacccttataact
Cas13an2 mismatch spacer library	KanR_CDS_mismatch_spacer_307	AAGACGATCCGAGCCATTACCGTCTCTTGACatcatgcgaaacgatcctcatAAtgtctctGTTGTGAGACGggcatcggacccttataact
Cas13an2 mismatch spacer library	KanR_CDS_mismatch_spacer_308	AAGACGATCCGAGCCATTACCGTCTCTTGACatcatgcgaaacgatcctcatATtgtctctGTTGTGAGACGggcatcggacccttataact
Cas13an2 mismatch spacer library	KanR_CDS_mismatch_spacer_309	AAGACGATCCGAGCCATTACCGTCTCTTGACatcatgcgaaacgatcctcatAGtgtctctGTTGTGAGACGggcatcggacccttataact
Cas13an2 mismatch spacer library	KanR_CDS_mismatch_spacer_310	AAGACGATCCGAGCCATTACCGTCTCTTGACatcatgcgaaacgatcctcatTAtgtctctGTTGTGAGACGggcatcggacccttataact
Cas13an2 mismatch spacer library	KanR_CDS_mismatch_spacer_311	AAGACGATCCGAGCCATTACCGTCTCTTGACatcatgcgaaacgatcctcatTTtgtctctGTTGTGAGACGggcatcggacccttataact
Cas13an2 mismatch spacer library	KanR_CDS_mismatch_spacer_312	AAGACGATCCGAGCCATTACCGTCTCTTGACatcatgcgaaacgatcctcatTGtgtctctGTTGTGAGACGggcatcggacccttataact
Cas13an2 mismatch spacer library	KanR_CDS_mismatch_spacer_313	AAGACGATCCGAGCCATTACCGTCTCTTGACatcatgcgaaacgatcctcatGAtgtctctGTTGTGAGACGggcatcggacccttataact
Cas13an2 mismatch spacer library	KanR_CDS_mismatch_spacer_314	AAGACGATCCGAGCCATTACCGTCTCTTGACatcatgcgaaacgatcctcatGTtgtctctGTTGTGAGACGggcatcggacccttataact
Cas13an2 mismatch spacer library	KanR_CDS_mismatch_spacer_315	AAGACGATCCGAGCCATTACCGTCTCTTGACatcatgcgaaacgatcctcatGGtgtctctGTTGTGAGACGggcatcggacccttataact
Cas13an2 mismatch spacer library	KanR_CDS_mismatch_spacer_316	AAGACGATCCGAGCCATTACCGTCTCTTGACatcatgcgaaacgatcctcatcAAgtctctGTTGTGAGACGggcatcggacccttataact
Cas13an2 mismatch spacer library	KanR_CDS_mismatch_spacer_317	AAGACGATCCGAGCCATTACCGTCTCTTGACatcatgcgaaacgatcctcatcACgtctctGTTGTGAGACGggcatcggacccttataact
Cas13an2 mismatch spacer library	KanR_CDS_mismatch_spacer_318	AAGACGATCCGAGCCATTACCGTCTCTTGACatcatgcgaaacgatcctcatcAGgtctctGTTGTGAGACGggcatcggacccttataact
Cas13an2 mismatch spacer library	KanR_CDS_mismatch_spacer_319	AAGACGATCCGAGCCATTACCGTCTCTTGACatcatgcgaaacgatcctcatcTAgtctctGTTGTGAGACGggcatcggacccttataact
Cas13an2 mismatch spacer library	KanR_CDS_mismatch_spacer_320	AAGACGATCCGAGCCATTACCGTCTCTTGACatcatgcgaaacgatcctcatcTCgtctctGTTGTGAGACGggcatcggacccttataact
Cas13an2 mismatch spacer library	KanR_CDS_mismatch_spacer_321	AAGACGATCCGAGCCATTACCGTCTCTTGACatcatgcgaaacgatcctcatcTGgtctctGTTGTGAGACGggcatcggacccttataact
Cas13an2 mismatch spacer library	KanR_CDS_mismatch_spacer_322	AAGACGATCCGAGCCATTACCGTCTCTTGACatcatgcgaaacgatcctcatcGAgtctctGTTGTGAGACGggcatcggacccttataact
Cas13an2 mismatch spacer library	KanR_CDS_mismatch_spacer_323	AAGACGATCCGAGCCATTACCGTCTCTTGACatcatgcgaaacgatcctcatcGCgtctctGTTGTGAGACGggcatcggacccttataact
Cas13an2 mismatch spacer library	KanR_CDS_mismatch_spacer_324	AAGACGATCCGAGCCATTACCGTCTCTTGACatcatgcgaaacgatcctcatcGGgtctctGTTGTGAGACGggcatcggacccttataact
Cas13an2 mismatch spacer library	KanR_CDS_mismatch_spacer_325	AAGACGATCCGAGCCATTACCGTCTCTTGACatcatgcgaaacgatcctcatccAAtctctGTTGTGAGACGggcatcggacccttataact
Cas13an2 mismatch spacer library	KanR_CDS_mismatch_spacer_326	AAGACGATCCGAGCCATTACCGTCTCTTGACatcatgcgaaacgatcctcatccATtctctGTTGTGAGACGggcatcggacccttataact
Cas13an2 mismatch spacer library	KanR_CDS_mismatch_spacer_327	AAGACGATCCGAGCCATTACCGTCTCTTGACatcatgcgaaacgatcctcatccACtctctGTTGTGAGACGggcatcggacccttataact
Cas13an2 mismatch spacer library	KanR_CDS_mismatch_spacer_328	AAGACGATCCGAGCCATTACCGTCTCTTGACatcatgcgaaacgatcctcatccCAtctctGTTGTGAGACGggcatcggacccttataact
Cas13an2 mismatch spacer library	KanR_CDS_mismatch_spacer_329	AAGACGATCCGAGCCATTACCGTCTCTTGACatcatgcgaaacgatcctcatccCTtctctGTTGTGAGACGggcatcggacccttataact
Cas13an2 mismatch spacer library	KanR_CDS_mismatch_spacer_330	AAGACGATCCGAGCCATTACCGTCTCTTGACatcatgcgaaacgatcctcatccCCtctctGTTGTGAGACGggcatcggacccttataact
Cas13an2 mismatch spacer library	KanR_CDS_mismatch_spacer_331	AAGACGATCCGAGCCATTACCGTCTCTTGACatcatgcgaaacgatcctcatccGAtctctGTTGTGAGACGggcatcggacccttataact
Cas13an2 mismatch spacer library	KanR_CDS_mismatch_spacer_332	AAGACGATCCGAGCCATTACCGTCTCTTGACatcatgcgaaacgatcctcatccGTtctctGTTGTGAGACGggcatcggacccttataact
Cas13an2 mismatch spacer library	KanR_CDS_mismatch_spacer_333	AAGACGATCCGAGCCATTACCGTCTCTTGACatcatgcgaaacgatcctcatccGCtctctGTTGTGAGACGggcatcggacccttataact
Cas13an2 mismatch spacer library	KanR_CDS_mismatch_spacer_334	AAGACGATCCGAGCCATTACCGTCTCTTGACatcatgcgaaacgatcctcatcctAActctGTTGTGAGACGggcatcggacccttataact
Cas13an2 mismatch spacer library	KanR_CDS_mismatch_spacer_335	AAGACGATCCGAGCCATTACCGTCTCTTGACatcatgcgaaacgatcctcatcctACctctGTTGTGAGACGggcatcggacccttataact
Cas13an2 mismatch spacer library	KanR_CDS_mismatch_spacer_336	AAGACGATCCGAGCCATTACCGTCTCTTGACatcatgcgaaacgatcctcatcctAGctctGTTGTGAGACGggcatcggacccttataact
Cas13an2 mismatch spacer library	KanR_CDS_mismatch_spacer_337	AAGACGATCCGAGCCATTACCGTCTCTTGACatcatgcgaaacgatcctcatcctTActctGTTGTGAGACGggcatcggacccttataact
Cas13an2 mismatch spacer library	KanR_CDS_mismatch_spacer_338	AAGACGATCCGAGCCATTACCGTCTCTTGACatcatgcgaaacgatcctcatcctTCctctGTTGTGAGACGggcatcggacccttataact
Cas13an2 mismatch spacer library	KanR_CDS_mismatch_spacer_339	AAGACGATCCGAGCCATTACCGTCTCTTGACatcatgcgaaacgatcctcatcctTGctctGTTGTGAGACGggcatcggacccttataact
Cas13an2 mismatch spacer library	KanR_CDS_mismatch_spacer_340	AAGACGATCCGAGCCATTACCGTCTCTTGACatcatgcgaaacgatcctcatcctCActctGTTGTGAGACGggcatcggacccttataact
Cas13an2 mismatch spacer library	KanR_CDS_mismatch_spacer_341	AAGACGATCCGAGCCATTACCGTCTCTTGACatcatgcgaaacgatcctcatcctCCctctGTTGTGAGACGggcatcggacccttataact
Cas13an2 mismatch spacer library	KanR_CDS_mismatch_spacer_342	AAGACGATCCGAGCCATTACCGTCTCTTGACatcatgcgaaacgatcctcatcctCGctctGTTGTGAGACGggcatcggacccttataact
Cas13an2 mismatch spacer library	KanR_CDS_mismatch_spacer_343	AAGACGATCCGAGCCATTACCGTCTCTTGACatcatgcgaaacgatcctcatcctgAAtctGTTGTGAGACGggcatcggacccttataact
Cas13an2 mismatch spacer library	KanR_CDS_mismatch_spacer_344	AAGACGATCCGAGCCATTACCGTCTCTTGACatcatgcgaaacgatcctcatcctgATtctGTTGTGAGACGggcatcggacccttataact
Cas13an2 mismatch spacer library	KanR_CDS_mismatch_spacer_345	AAGACGATCCGAGCCATTACCGTCTCTTGACatcatgcgaaacgatcctcatcctgAGtctGTTGTGAGACGggcatcggacccttataact
Cas13an2 mismatch spacer library	KanR_CDS_mismatch_spacer_346	AAGACGATCCGAGCCATTACCGTCTCTTGACatcatgcgaaacgatcctcatcctgCAtctGTTGTGAGACGggcatcggacccttataact
Cas13an2 mismatch spacer library	KanR_CDS_mismatch_spacer_347	AAGACGATCCGAGCCATTACCGTCTCTTGACatcatgcgaaacgatcctcatcctgCTtctGTTGTGAGACGggcatcggacccttataact
Cas13an2 mismatch spacer library	KanR_CDS_mismatch_spacer_348	AAGACGATCCGAGCCATTACCGTCTCTTGACatcatgcgaaacgatcctcatcctgCGtctGTTGTGAGACGggcatcggacccttataact
Cas13an2 mismatch spacer library	KanR_CDS_mismatch_spacer_349	AAGACGATCCGAGCCATTACCGTCTCTTGACatcatgcgaaacgatcctcatcctgGAtctGTTGTGAGACGggcatcggacccttataact
Cas13an2 mismatch spacer library	KanR_CDS_mismatch_spacer_350	AAGACGATCCGAGCCATTACCGTCTCTTGACatcatgcgaaacgatcctcatcctgGTtctGTTGTGAGACGggcatcggacccttataact
Cas13an2 mismatch spacer library	KanR_CDS_mismatch_spacer_351	AAGACGATCCGAGCCATTACCGTCTCTTGACatcatgcgaaacgatcctcatcctgGGtctGTTGTGAGACGggcatcggacccttataact
Cas13an2 mismatch spacer library	KanR_CDS_mismatch_spacer_352	AAGACGATCCGAGCCATTACCGTCTCTTGACatcatgcgaaacgatcctcatcctgtAActGTTGTGAGACGggcatcggacccttataact
Cas13an2 mismatch spacer library	KanR_CDS_mismatch_spacer_353	AAGACGATCCGAGCCATTACCGTCTCTTGACatcatgcgaaacgatcctcatcctgtACctGTTGTGAGACGggcatcggacccttataact
Cas13an2 mismatch spacer library	KanR_CDS_mismatch_spacer_354	AAGACGATCCGAGCCATTACCGTCTCTTGACatcatgcgaaacgatcctcatcctgtAGctGTTGTGAGACGggcatcggacccttataact
Cas13an2 mismatch spacer library	KanR_CDS_mismatch_spacer_355	AAGACGATCCGAGCCATTACCGTCTCTTGACatcatgcgaaacgatcctcatcctgtTActGTTGTGAGACGggcatcggacccttataact
Cas13an2 mismatch spacer library	KanR_CDS_mismatch_spacer_356	AAGACGATCCGAGCCATTACCGTCTCTTGACatcatgcgaaacgatcctcatcctgtTCctGTTGTGAGACGggcatcggacccttataact
Cas13an2 mismatch spacer library	KanR_CDS_mismatch_spacer_357	AAGACGATCCGAGCCATTACCGTCTCTTGACatcatgcgaaacgatcctcatcctgtTGctGTTGTGAGACGggcatcggacccttataact
Cas13an2 mismatch spacer library	KanR_CDS_mismatch_spacer_358	AAGACGATCCGAGCCATTACCGTCTCTTGACatcatgcgaaacgatcctcatcctgtGActGTTGTGAGACGggcatcggacccttataact
Cas13an2 mismatch spacer library	KanR_CDS_mismatch_spacer_359	AAGACGATCCGAGCCATTACCGTCTCTTGACatcatgcgaaacgatcctcatcctgtGCctGTTGTGAGACGggcatcggacccttataact
Cas13an2 mismatch spacer library	KanR_CDS_mismatch_spacer_360	AAGACGATCCGAGCCATTACCGTCTCTTGACatcatgcgaaacgatcctcatcctgtGGctGTTGTGAGACGggcatcggacccttataact
Cas13an2 mismatch spacer library	KanR_CDS_mismatch_spacer_361	AAGACGATCCGAGCCATTACCGTCTCTTGACatcatgcgaaacgatcctcatcctgtcAAtGTTGTGAGACGggcatcggacccttataact
Cas13an2 mismatch spacer library	KanR_CDS_mismatch_spacer_362	AAGACGATCCGAGCCATTACCGTCTCTTGACatcatgcgaaacgatcctcatcctgtcATtGTTGTGAGACGggcatcggacccttataact
Cas13an2 mismatch spacer library	KanR_CDS_mismatch_spacer_363	AAGACGATCCGAGCCATTACCGTCTCTTGACatcatgcgaaacgatcctcatcctgtcAGtGTTGTGAGACGggcatcggacccttataact
Cas13an2 mismatch spacer library	KanR_CDS_mismatch_spacer_364	AAGACGATCCGAGCCATTACCGTCTCTTGACatcatgcgaaacgatcctcatcctgtcCAtGTTGTGAGACGggcatcggacccttataact
Cas13an2 mismatch spacer library	KanR_CDS_mismatch_spacer_365	AAGACGATCCGAGCCATTACCGTCTCTTGACatcatgcgaaacgatcctcatcctgtcCTtGTTGTGAGACGggcatcggacccttataact
Cas13an2 mismatch spacer library	KanR_CDS_mismatch_spacer_366	AAGACGATCCGAGCCATTACCGTCTCTTGACatcatgcgaaacgatcctcatcctgtcCGtGTTGTGAGACGggcatcggacccttataact
Cas13an2 mismatch spacer library	KanR_CDS_mismatch_spacer_367	AAGACGATCCGAGCCATTACCGTCTCTTGACatcatgcgaaacgatcctcatcctgtcGAtGTTGTGAGACGggcatcggacccttataact
Cas13an2 mismatch spacer library	KanR_CDS_mismatch_spacer_368	AAGACGATCCGAGCCATTACCGTCTCTTGACatcatgcgaaacgatcctcatcctgtcGTtGTTGTGAGACGggcatcggacccttataact
Cas13an2 mismatch spacer library	KanR_CDS_mismatch_spacer_369	AAGACGATCCGAGCCATTACCGTCTCTTGACatcatgcgaaacgatcctcatcctgtcGGtGTTGTGAGACGggcatcggacccttataact
Cas13an2 mismatch spacer library	KanR_CDS_mismatch_spacer_370	AAGACGATCCGAGCCATTACCGTCTCTTGACatcatgcgaaacgatcctcatcctgtctAAGTTGTGAGACGggcatcggacccttataact
Cas13an2 mismatch spacer library	KanR_CDS_mismatch_spacer_371	AAGACGATCCGAGCCATTACCGTCTCTTGACatcatgcgaaacgatcctcatcctgtctACGTTGTGAGACGggcatcggacccttataact
Cas13an2 mismatch spacer library	KanR_CDS_mismatch_spacer_372	AAGACGATCCGAGCCATTACCGTCTCTTGACatcatgcgaaacgatcctcatcctgtctAGGTTGTGAGACGggcatcggacccttataact
Cas13an2 mismatch spacer library	KanR_CDS_mismatch_spacer_373	AAGACGATCCGAGCCATTACCGTCTCTTGACatcatgcgaaacgatcctcatcctgtctTAGTTGTGAGACGggcatcggacccttataact
Cas13an2 mismatch spacer library	KanR_CDS_mismatch_spacer_374	AAGACGATCCGAGCCATTACCGTCTCTTGACatcatgcgaaacgatcctcatcctgtctTCGTTGTGAGACGggcatcggacccttataact
Cas13an2 mismatch spacer library	KanR_CDS_mismatch_spacer_375	AAGACGATCCGAGCCATTACCGTCTCTTGACatcatgcgaaacgatcctcatcctgtctTGGTTGTGAGACGggcatcggacccttataact
Cas13an2 mismatch spacer library	KanR_CDS_mismatch_spacer_376	AAGACGATCCGAGCCATTACCGTCTCTTGACatcatgcgaaacgatcctcatcctgtctGAGTTGTGAGACGggcatcggacccttataact
Cas13an2 mismatch spacer library	KanR_CDS_mismatch_spacer_377	AAGACGATCCGAGCCATTACCGTCTCTTGACatcatgcgaaacgatcctcatcctgtctGCGTTGTGAGACGggcatcggacccttataact
Cas13an2 mismatch spacer library	KanR_CDS_mismatch_spacer_378	AAGACGATCCGAGCCATTACCGTCTCTTGACatcatgcgaaacgatcctcatcctgtctGGGTTGTGAGACGggcatcggacccttataact
Cas13an2 mismatch spacer library	KanR_CDS_mismatch_spacer_379	AAGACGATCCGAGCCATTACCGTCTCTTGACAtcatgcgaaacgatcctcatcctgtctctGTTGTGAGACGggcatcggacccttataact
Cas13an2 mismatch spacer library	KanR_CDS_mismatch_spacer_380	AAGACGATCCGAGCCATTACCGTCTCTTGACTatcatgcgaaacgatcctcatcctgtctctGTTGTGAGACGggcatcggacccttataact
Cas13an2 mismatch spacer library	KanR_CDS_mismatch_spacer_381	AAGACGATCCGAGCCATTACCGTCTCTTGACAtcatgcgaaacgatcctcatcctgtctctGTTGTGAGACGggcatcggacccttataact
Cas13an2 mismatch spacer library	KanR_CDS_mismatch_spacer_382	AAGACGATCCGAGCCATTACCGTCTCTTGACGatcatgcgaaacgatcctcatcctgtctctGTTGTGAGACGggcatcggacccttataact
Cas13an2 mismatch spacer library	KanR_CDS_mismatch_spacer_383	AAGACGATCCGAGCCATTACCGTCTCTTGACaTtcatgcgaaacgatcctcatcctgtctctGTTGTGAGACGggcatcggacccttataact
Cas13an2 mismatch spacer library	KanR_CDS_mismatch_spacer_384	AAGACGATCCGAGCCATTACCGTCTCTTGACaCtcatgcgaaacgatcctcatcctgtctctGTTGTGAGACGggcatcggacccttataact
Cas13an2 mismatch spacer library	KanR_CDS_mismatch_spacer_385	AAGACGATCCGAGCCATTACCGTCTCTTGACaGtcatgcgaaacgatcctcatcctgtctctGTTGTGAGACGggcatcggacccttataact
Cas13an2 mismatch spacer library	KanR_CDS_mismatch_spacer_386	AAGACGATCCGAGCCATTACCGTCTCTTGACatAcatgcgaaacgatcctcatcctgtctctGTTGTGAGACGggcatcggacccttataact
Cas13an2 mismatch spacer library	KanR_CDS_mismatch_spacer_387	AAGACGATCCGAGCCATTACCGTCTCTTGACatCcatgcgaaacgatcctcatcctgtctctGTTGTGAGACGggcatcggacccttataact
Cas13an2 mismatch spacer library	KanR_CDS_mismatch_spacer_388	AAGACGATCCGAGCCATTACCGTCTCTTGACatGcatgcgaaacgatcctcatcctgtctctGTTGTGAGACGggcatcggacccttataact
Cas13an2 mismatch spacer library	KanR_CDS_mismatch_spacer_389	AAGACGATCCGAGCCATTACCGTCTCTTGACatcAatgcgaaacgatcctcatcctgtctctGTTGTGAGACGggcatcggacccttataact
Cas13an2 mismatch spacer library	KanR_CDS_mismatch_spacer_390	AAGACGATCCGAGCCATTACCGTCTCTTGACatcTatgcgaaacgatcctcatcctgtctctGTTGTGAGACGggcatcggacccttataact
Cas13an2 mismatch spacer library	KanR_CDS_mismatch_spacer_391	AAGACGATCCGAGCCATTACCGTCTCTTGACatcGatgcgaaacgatcctcatcctgtctctGTTGTGAGACGggcatcggacccttataact
Cas13an2 mismatch spacer library	KanR_CDS_mismatch_spacer_392	AAGACGATCCGAGCCATTACCGTCTCTTGACatcaTtgcgaaacgatcctcatcctgtctctGTTGTGAGACGggcatcggacccttataact
Cas13an2 mismatch spacer library	KanR_CDS_mismatch_spacer_393	AAGACGATCCGAGCCATTACCGTCTCTTGACatcaCtgcgaaacgatcctcatcctgtctctGTTGTGAGACGggcatcggacccttataact
Cas13an2 mismatch spacer library	KanR_CDS_mismatch_spacer_394	AAGACGATCCGAGCCATTACCGTCTCTTGACatcaGtgcgaaacgatcctcatcctgtctctGTTGTGAGACGggcatcggacccttataact
Cas13an2 mismatch spacer library	KanR_CDS_mismatch_spacer_395	AAGACGATCCGAGCCATTACCGTCTCTTGACatcatAgcgaaacgatcctcatcctgtctctGTTGTGAGACGggcatcggacccttataact
Cas13an2 mismatch spacer library	KanR_CDS_mismatch_spacer_396	AAGACGATCCGAGCCATTACCGTCTCTTGACatcatCgcgaaacgatcctcatcctgtctctGTTGTGAGACGggcatcggacccttataact
Cas13an2 mismatch spacer library	KanR_CDS_mismatch_spacer_397	AAGACGATCCGAGCCATTACCGTCTCTTGACatcatGgcgaaacgatcctcatcctgtctctGTTGTGAGACGggcatcggacccttataact
Cas13an2 mismatch spacer library	KanR_CDS_mismatch_spacer_398	AAGACGATCCGAGCCATTACCGTCTCTTGACatcatgAcgaaacgatcctcatcctgtctctGTTGTGAGACGggcatcggacccttataact
Cas13an2 mismatch spacer library	KanR_CDS_mismatch_spacer_399	AAGACGATCCGAGCCATTACCGTCTCTTGACatcatgTcgaaacgatcctcatcctgtctctGTTGTGAGACGggcatcggacccttataact
Cas13an2 mismatch spacer library	KanR_CDS_mismatch_spacer_400	AAGACGATCCGAGCCATTACCGTCTCTTGACatcatgCcgaaacgatcctcatcctgtctctGTTGTGAGACGggcatcggacccttataact
Cas13an2 mismatch spacer library	KanR_CDS_mismatch_spacer_401	AAGACGATCCGAGCCATTACCGTCTCTTGACatcatgcAgaaacgatcctcatcctgtctctGTTGTGAGACGggcatcggacccttataact
Cas13an2 mismatch spacer library	KanR_CDS_mismatch_spacer_402	AAGACGATCCGAGCCATTACCGTCTCTTGACatcatgcTgaaacgatcctcatcctgtctctGTTGTGAGACGggcatcggacccttataact
Cas13an2 mismatch spacer library	KanR_CDS_mismatch_spacer_403	AAGACGATCCGAGCCATTACCGTCTCTTGACatcatgcGgaaacgatcctcatcctgtctctGTTGTGAGACGggcatcggacccttataact
Cas13an2 mismatch spacer library	KanR_CDS_mismatch_spacer_404	AAGACGATCCGAGCCATTACCGTCTCTTGACatcatgcgAaaacgatcctcatcctgtctctGTTGTGAGACGggcatcggacccttataact
Cas13an2 mismatch spacer library	KanR_CDS_mismatch_spacer_405	AAGACGATCCGAGCCATTACCGTCTCTTGACatcatgcgTaaacgatcctcatcctgtctctGTTGTGAGACGggcatcggacccttataact
Cas13an2 mismatch spacer library	KanR_CDS_mismatch_spacer_406	AAGACGATCCGAGCCATTACCGTCTCTTGACatcatgcgCaaacgatcctcatcctgtctctGTTGTGAGACGggcatcggacccttataact
Cas13an2 mismatch spacer library	KanR_CDS_mismatch_spacer_407	AAGACGATCCGAGCCATTACCGTCTCTTGACatcatgcgaTaacgatcctcatcctgtctctGTTGTGAGACGggcatcggacccttataact
Cas13an2 mismatch spacer library	KanR_CDS_mismatch_spacer_408	AAGACGATCCGAGCCATTACCGTCTCTTGACatcatgcgaCaacgatcctcatcctgtctctGTTGTGAGACGggcatcggacccttataact
Cas13an2 mismatch spacer library	KanR_CDS_mismatch_spacer_409	AAGACGATCCGAGCCATTACCGTCTCTTGACatcatgcgaGaacgatcctcatcctgtctctGTTGTGAGACGggcatcggacccttataact
Cas13an2 mismatch spacer library	KanR_CDS_mismatch_spacer_410	AAGACGATCCGAGCCATTACCGTCTCTTGACatcatgcgaaTacgatcctcatcctgtctctGTTGTGAGACGggcatcggacccttataact
Cas13an2 mismatch spacer library	KanR_CDS_mismatch_spacer_411	AAGACGATCCGAGCCATTACCGTCTCTTGACatcatgcgaaCacgatcctcatcctgtctctGTTGTGAGACGggcatcggacccttataact
Cas13an2 mismatch spacer library	KanR_CDS_mismatch_spacer_412	AAGACGATCCGAGCCATTACCGTCTCTTGACatcatgcgaaGacgatcctcatcctgtctctGTTGTGAGACGggcatcggacccttataact
Cas13an2 mismatch spacer library	KanR_CDS_mismatch_spacer_413	AAGACGATCCGAGCCATTACCGTCTCTTGACatcatgcgaaaTcgatcctcatcctgtctctGTTGTGAGACGggcatcggacccttataact
Cas13an2 mismatch spacer library	KanR_CDS_mismatch_spacer_414	AAGACGATCCGAGCCATTACCGTCTCTTGACatcatgcgaaaCcgatcctcatcctgtctctGTTGTGAGACGggcatcggacccttataact
Cas13an2 mismatch spacer library	KanR_CDS_mismatch_spacer_415	AAGACGATCCGAGCCATTACCGTCTCTTGACatcatgcgaaaGcgatcctcatcctgtctctGTTGTGAGACGggcatcggacccttataact
Cas13an2 mismatch spacer library	KanR_CDS_mismatch_spacer_416	AAGACGATCCGAGCCATTACCGTCTCTTGACatcatgcgaaacAgatcctcatcctgtctctGTTGTGAGACGggcatcggacccttataact
Cas13an2 mismatch spacer library	KanR_CDS_mismatch_spacer_417	AAGACGATCCGAGCCATTACCGTCTCTTGACatcatgcgaaacTgatcctcatcctgtctctGTTGTGAGACGggcatcggacccttataact
Cas13an2 mismatch spacer library	KanR_CDS_mismatch_spacer_418	AAGACGATCCGAGCCATTACCGTCTCTTGACatcatgcgaaacGgatcctcatcctgtctctGTTGTGAGACGggcatcggacccttataact
Cas13an2 mismatch spacer library	KanR_CDS_mismatch_spacer_419	AAGACGATCCGAGCCATTACCGTCTCTTGACatcatgcgaaacgAatcctcatcctgtctctGTTGTGAGACGggcatcggacccttataact
Cas13an2 mismatch spacer library	KanR_CDS_mismatch_spacer_420	AAGACGATCCGAGCCATTACCGTCTCTTGACatcatgcgaaacgTatcctcatcctgtctctGTTGTGAGACGggcatcggacccttataact
Cas13an2 mismatch spacer library	KanR_CDS_mismatch_spacer_421	AAGACGATCCGAGCCATTACCGTCTCTTGACatcatgcgaaacgCatcctcatcctgtctctGTTGTGAGACGggcatcggacccttataact
Cas13an2 mismatch spacer library	KanR_CDS_mismatch_spacer_422	AAGACGATCCGAGCCATTACCGTCTCTTGACatcatgcgaaacgaTtcctcatcctgtctctGTTGTGAGACGggcatcggacccttataact
Cas13an2 mismatch spacer library	KanR_CDS_mismatch_spacer_423	AAGACGATCCGAGCCATTACCGTCTCTTGACatcatgcgaaacgaCtcctcatcctgtctctGTTGTGAGACGggcatcggacccttataact
Cas13an2 mismatch spacer library	KanR_CDS_mismatch_spacer_424	AAGACGATCCGAGCCATTACCGTCTCTTGACatcatgcgaaacgaGtcctcatcctgtctctGTTGTGAGACGggcatcggacccttataact
Cas13an2 mismatch spacer library	KanR_CDS_mismatch_spacer_425	AAGACGATCCGAGCCATTACCGTCTCTTGACatcatgcgaaacgatAcctcatcctgtctctGTTGTGAGACGggcatcggacccttataact
Cas13an2 mismatch spacer library	KanR_CDS_mismatch_spacer_426	AAGACGATCCGAGCCATTACCGTCTCTTGACatcatgcgaaacgatCcctcatcctgtctctGTTGTGAGACGggcatcggacccttataact
Cas13an2 mismatch spacer library	KanR_CDS_mismatch_spacer_427	AAGACGATCCGAGCCATTACCGTCTCTTGACatcatgcgaaacgatGcctcatcctgtctctGTTGTGAGACGggcatcggacccttataact
Cas13an2 mismatch spacer library	KanR_CDS_mismatch_spacer_428	AAGACGATCCGAGCCATTACCGTCTCTTGACatcatgcgaaacgatcActcatcctgtctctGTTGTGAGACGggcatcggacccttataact
Cas13an2 mismatch spacer library	KanR_CDS_mismatch_spacer_429	AAGACGATCCGAGCCATTACCGTCTCTTGACatcatgcgaaacgatcTctcatcctgtctctGTTGTGAGACGggcatcggacccttataact
Cas13an2 mismatch spacer library	KanR_CDS_mismatch_spacer_430	AAGACGATCCGAGCCATTACCGTCTCTTGACatcatgcgaaacgatcGctcatcctgtctctGTTGTGAGACGggcatcggacccttataact
Cas13an2 mismatch spacer library	KanR_CDS_mismatch_spacer_431	AAGACGATCCGAGCCATTACCGTCTCTTGACatcatgcgaaacgatccAtcatcctgtctctGTTGTGAGACGggcatcggacccttataact
Cas13an2 mismatch spacer library	KanR_CDS_mismatch_spacer_432	AAGACGATCCGAGCCATTACCGTCTCTTGACatcatgcgaaacgatccTtcatcctgtctctGTTGTGAGACGggcatcggacccttataact
Cas13an2 mismatch spacer library	KanR_CDS_mismatch_spacer_433	AAGACGATCCGAGCCATTACCGTCTCTTGACatcatgcgaaacgatccGtcatcctgtctctGTTGTGAGACGggcatcggacccttataact
Cas13an2 mismatch spacer library	KanR_CDS_mismatch_spacer_434	AAGACGATCCGAGCCATTACCGTCTCTTGACatcatgcgaaacgatcctAcatcctgtctctGTTGTGAGACGggcatcggacccttataact
Cas13an2 mismatch spacer library	KanR_CDS_mismatch_spacer_435	AAGACGATCCGAGCCATTACCGTCTCTTGACatcatgcgaaacgatcctCcatcctgtctctGTTGTGAGACGggcatcggacccttataact
Cas13an2 mismatch spacer library	KanR_CDS_mismatch_spacer_436	AAGACGATCCGAGCCATTACCGTCTCTTGACatcatgcgaaacgatcctGcatcctgtctctGTTGTGAGACGggcatcggacccttataact
Cas13an2 mismatch spacer library	KanR_CDS_mismatch_spacer_437	AAGACGATCCGAGCCATTACCGTCTCTTGACatcatgcgaaacgatcctcAatcctgtctctGTTGTGAGACGggcatcggacccttataact
Cas13an2 mismatch spacer library	KanR_CDS_mismatch_spacer_438	AAGACGATCCGAGCCATTACCGTCTCTTGACatcatgcgaaacgatcctcTatcctgtctctGTTGTGAGACGggcatcggacccttataact
Cas13an2 mismatch spacer library	KanR_CDS_mismatch_spacer_439	AAGACGATCCGAGCCATTACCGTCTCTTGACatcatgcgaaacgatcctcGatcctgtctctGTTGTGAGACGggcatcggacccttataact
Cas13an2 mismatch spacer library	KanR_CDS_mismatch_spacer_440	AAGACGATCCGAGCCATTACCGTCTCTTGACatcatgcgaaacgatcctcaTtcctgtctctGTTGTGAGACGggcatcggacccttataact
Cas13an2 mismatch spacer library	KanR_CDS_mismatch_spacer_441	AAGACGATCCGAGCCATTACCGTCTCTTGACatcatgcgaaacgatcctcaCtcctgtctctGTTGTGAGACGggcatcggacccttataact
Cas13an2 mismatch spacer library	KanR_CDS_mismatch_spacer_442	AAGACGATCCGAGCCATTACCGTCTCTTGACatcatgcgaaacgatcctcaGtcctgtctctGTTGTGAGACGggcatcggacccttataact
Cas13an2 mismatch spacer library	KanR_CDS_mismatch_spacer_443	AAGACGATCCGAGCCATTACCGTCTCTTGACatcatgcgaaacgatcctcatAcctgtctctGTTGTGAGACGggcatcggacccttataact
Cas13an2 mismatch spacer library	KanR_CDS_mismatch_spacer_444	AAGACGATCCGAGCCATTACCGTCTCTTGACatcatgcgaaacgatcctcatCcctgtctctGTTGTGAGACGggcatcggacccttataact
Cas13an2 mismatch spacer library	KanR_CDS_mismatch_spacer_445	AAGACGATCCGAGCCATTACCGTCTCTTGACatcatgcgaaacgatcctcatGcctgtctctGTTGTGAGACGggcatcggacccttataact
Cas13an2 mismatch spacer library	KanR_CDS_mismatch_spacer_446	AAGACGATCCGAGCCATTACCGTCTCTTGACatcatgcgaaacgatcctcatcActgtctctGTTGTGAGACGggcatcggacccttataact
Cas13an2 mismatch spacer library	KanR_CDS_mismatch_spacer_447	AAGACGATCCGAGCCATTACCGTCTCTTGACatcatgcgaaacgatcctcatcTctgtctctGTTGTGAGACGggcatcggacccttataact
Cas13an2 mismatch spacer library	KanR_CDS_mismatch_spacer_448	AAGACGATCCGAGCCATTACCGTCTCTTGACatcatgcgaaacgatcctcatcGctgtctctGTTGTGAGACGggcatcggacccttataact
Cas13an2 mismatch spacer library	KanR_CDS_mismatch_spacer_449	AAGACGATCCGAGCCATTACCGTCTCTTGACatcatgcgaaacgatcctcatccAtgtctctGTTGTGAGACGggcatcggacccttataact
Cas13an2 mismatch spacer library	KanR_CDS_mismatch_spacer_450	AAGACGATCCGAGCCATTACCGTCTCTTGACatcatgcgaaacgatcctcatccTtgtctctGTTGTGAGACGggcatcggacccttataact
Cas13an2 mismatch spacer library	KanR_CDS_mismatch_spacer_451	AAGACGATCCGAGCCATTACCGTCTCTTGACatcatgcgaaacgatcctcatccGtgtctctGTTGTGAGACGggcatcggacccttataact
Cas13an2 mismatch spacer library	KanR_CDS_mismatch_spacer_452	AAGACGATCCGAGCCATTACCGTCTCTTGACatcatgcgaaacgatcctcatcctAgtctctGTTGTGAGACGggcatcggacccttataact
Cas13an2 mismatch spacer library	KanR_CDS_mismatch_spacer_453	AAGACGATCCGAGCCATTACCGTCTCTTGACatcatgcgaaacgatcctcatcctCgtctctGTTGTGAGACGggcatcggacccttataact
Cas13an2 mismatch spacer library	KanR_CDS_mismatch_spacer_454	AAGACGATCCGAGCCATTACCGTCTCTTGACatcatgcgaaacgatcctcatcctGgtctctGTTGTGAGACGggcatcggacccttataact
Cas13an2 mismatch spacer library	KanR_CDS_mismatch_spacer_455	AAGACGATCCGAGCCATTACCGTCTCTTGACatcatgcgaaacgatcctcatcctgAtctctGTTGTGAGACGggcatcggacccttataact
Cas13an2 mismatch spacer library	KanR_CDS_mismatch_spacer_456	AAGACGATCCGAGCCATTACCGTCTCTTGACatcatgcgaaacgatcctcatcctgTtctctGTTGTGAGACGggcatcggacccttataact
Cas13an2 mismatch spacer library	KanR_CDS_mismatch_spacer_457	AAGACGATCCGAGCCATTACCGTCTCTTGACatcatgcgaaacgatcctcatcctgCtctctGTTGTGAGACGggcatcggacccttataact
Cas13an2 mismatch spacer library	KanR_CDS_mismatch_spacer_458	AAGACGATCCGAGCCATTACCGTCTCTTGACatcatgcgaaacgatcctcatcctgtActctGTTGTGAGACGggcatcggacccttataact
Cas13an2 mismatch spacer library	KanR_CDS_mismatch_spacer_459	AAGACGATCCGAGCCATTACCGTCTCTTGACatcatgcgaaacgatcctcatcctgtCctctGTTGTGAGACGggcatcggacccttataact
Cas13an2 mismatch spacer library	KanR_CDS_mismatch_spacer_460	AAGACGATCCGAGCCATTACCGTCTCTTGACatcatgcgaaacgatcctcatcctgtGctctGTTGTGAGACGggcatcggacccttataact
Cas13an2 mismatch spacer library	KanR_CDS_mismatch_spacer_461	AAGACGATCCGAGCCATTACCGTCTCTTGACatcatgcgaaacgatcctcatcctgtcAtctGTTGTGAGACGggcatcggacccttataact
Cas13an2 mismatch spacer library	KanR_CDS_mismatch_spacer_462	AAGACGATCCGAGCCATTACCGTCTCTTGACatcatgcgaaacgatcctcatcctgtcTtctGTTGTGAGACGggcatcggacccttataact
Cas13an2 mismatch spacer library	KanR_CDS_mismatch_spacer_463	AAGACGATCCGAGCCATTACCGTCTCTTGACatcatgcgaaacgatcctcatcctgtcGtctGTTGTGAGACGggcatcggacccttataact
Cas13an2 mismatch spacer library	KanR_CDS_mismatch_spacer_464	AAGACGATCCGAGCCATTACCGTCTCTTGACatcatgcgaaacgatcctcatcctgtctActGTTGTGAGACGggcatcggacccttataact
Cas13an2 mismatch spacer library	KanR_CDS_mismatch_spacer_465	AAGACGATCCGAGCCATTACCGTCTCTTGACatcatgcgaaacgatcctcatcctgtctCctGTTGTGAGACGggcatcggacccttataact
Cas13an2 mismatch spacer library	KanR_CDS_mismatch_spacer_466	AAGACGATCCGAGCCATTACCGTCTCTTGACatcatgcgaaacgatcctcatcctgtctGctGTTGTGAGACGggcatcggacccttataact
Cas13an2 mismatch spacer library	KanR_CDS_mismatch_spacer_467	AAGACGATCCGAGCCATTACCGTCTCTTGACatcatgcgaaacgatcctcatcctgtctcAtGTTGTGAGACGggcatcggacccttataact
Cas13an2 mismatch spacer library	KanR_CDS_mismatch_spacer_468	AAGACGATCCGAGCCATTACCGTCTCTTGACatcatgcgaaacgatcctcatcctgtctcTtGTTGTGAGACGggcatcggacccttataact
Cas13an2 mismatch spacer library	KanR_CDS_mismatch_spacer_469	AAGACGATCCGAGCCATTACCGTCTCTTGACatcatgcgaaacgatcctcatcctgtctcGtGTTGTGAGACGggcatcggacccttataact
Cas13an2 mismatch spacer library	KanR_CDS_mismatch_spacer_470	AAGACGATCCGAGCCATTACCGTCTCTTGACatcatgcgaaacgatcctcatcctgtctctAGTTGTGAGACGggcatcggacccttataact
Cas13an2 mismatch spacer library	KanR_CDS_mismatch_spacer_471	AAGACGATCCGAGCCATTACCGTCTCTTGACatcatgcgaaacgatcctcatcctgtctctCGTTGTGAGACGggcatcggacccttataact
Cas13an2 mismatch spacer library	KanR_CDS_mismatch_spacer_472	AAGACGATCCGAGCCATTACCGTCTCTTGACatcatgcgaaacgatcctcatcctgtctctGGTTGTGAGACGggcatcggacccttataact
Cas13an8 phage assay spacer oligos	mRFP_CDS_1_forward	tgacAACTCTTTGATAACGTCTTCGCTACTCGCCA	Oligo pairs containing phage targeting spacers. PNK treated and annealed oligo pairs were used to replace the BsmBi spacer of Cas13an8 via Golden Gate Assembly with BsmBi.
Cas13an8 phage assay spacer oligos	mRFP_CDS_1_reverse	caacTGGCGAGTAGCGAAGACGTTATCAAAGAGTT
Cas13an8 phage assay spacer oligos	T4_mcp_CDS_1_forward	tgacTCAAAAGTTCAGCTTTAGTTTTGATAGTCAT
Cas13an8 phage assay spacer oligos	T4_mcp_CDS_1_reverse	caacATGACTATCAAAACTAAAGCTGAACTTTTGA
Cas13an8 phage assay spacer oligos	T4_DNAP_CDS_1_forward	tgacCTGTTTCAATAGAGATATAAAATTCTTTCAT
Cas13an8 phage assay spacer oligos	T4_DNAP_CDS_1_reverse	caacATGAAAGAATTTTATATCTCTATTGAAACAG
Cas13an8 phage assay spacer oligos	T5_pol_CDS_1_forward	tgacTTAGAGCTTTATCAACTACTGCGATTTTCAA
Cas13an8 phage assay spacer oligos	T5_pol_CDS_1_reverse	caacTTGAAAATCGCAGTAGTTGATAAAGCTCTAA
Cas13an8 phage assay spacer oligos	T5_mcp_reverseBS_1_forward	tgacCTTCTTTCAGCTTATTAATATCAATAGTCAT
Cas13an8 phage assay spacer oligos	T5_mcp_reverseBS_1_reverse	caacATGACTATTGATATTAATAAGCTGAAAGAAG
Cas13an8 phage assay spacer oligos	T7_reverseNAP_CDS_1_forward	tgacAGTCGTTCTTAGCGATGTTAATCGTGTTCAT
Cas13an8 phage assay spacer oligos	T7_reverseNAP_CDS_1_reverse	caacATGAACACGATTAACATCGCTAAGAACGACT
Cas13an8 phage assay spacer oligos	T7_mcp_CDS_1_forward	tgacCCATTTGCTGTCCACCAGTCATGCTAGCCAT
Cas13an8 phage assay spacer oligos	T7_mcp_CDS_1_reverse	caacATGGCTAGCATGACTGGTGGACAGCAAATGG
Cas13an8 phage assay spacer oligos	N4_DNAP_CDS_1_forward	tgacTACCCTCATTGTTGAATGTAATGTGACGCAT
Cas13an8 phage assay spacer oligos	N4_DNAP_CDS_1_reverse	caacATGCGTCACATTACATTCAACAATGAGGGTA
Cas13an8 phage assay spacer oligos	N4_mcp_CDS_1_forward	tgacGACCGTCAGTAGGAGCGTTATAGTTCAACAT
Cas13an8 phage assay spacer oligos	N4_mcp_CDS_1_reverse	caacATGTTGAACTATAACGCTCCTACTGACGGTC
Cas13an8 phage assay spacer oligos	SUSP1_DNAP_CDS_1_forward	tgacAGTGCAAGTTTTCAAAATCTACGTTTTCCAT
Cas13an8 phage assay spacer oligos	SUSP1_DNAP_CDS_1_reverse	caacATGGAAAACGTAGATTTTGAAAACTTGCACT
Cas13an8 phage assay spacer oligos	SUSP1_mcp_CDS_1_forward	tgacGGAAAAATCTGCTTTTTTCAGAATTAGTTAA
Cas13an8 phage assay spacer oligos	SUSP1_mcp_CDS_1_reverse	caacTTAACTAATTCTGAAAAAAGCAGATTTTTCC
Cas13an8 phage assay spacer oligos	EdH4_DNAP_CDS_1_forward	tgacATGACTCAAAATCGAAAGACCACATGCTCAT
Cas13an8 phage assay spacer oligos	EdH4_DNAP_CDS_1_reverse	caacATGAGCATGTGGTCTTTCGATTTTGAGTCAT
Cas13an8 phage assay spacer oligos	EdH4_mcp_CDS_1_forward	tgacCATACTCGACTGGATACACGGCTCTATTCAC
Cas13an8 phage assay spacer oligos	EdH4_mcp_CDS_1_reverse	caacGTGAATAGAGCCGTGTATCCAGTCGAGTATG
Cas13an8 phage assay spacer oligos	MM02_DNAP_CDS_1_forward	tgacTCTGTTCAACCGTTAAGTAAAATTCTTTCAT
Cas13an8 phage assay spacer oligos	MM02_DNAP_CDS_1_reverse	caacATGAAAGAATTTTACTTAACGGTTGAACAGA
Cas13an8 phage assay spacer oligos	MM02_mcp_CDS_1_forward	tgacCGAGCTGAGCTTTAGTTTTGATAGTAGTCAT
Cas13an8 phage assay spacer oligos	MM02_mcp_CDS_1_reverse	caacATGACTACTATCAAAACTAAAGCTCAGCTCG
Cas13an8 phage assay spacer oligos	M13_II_CDS_1_forward	tgacACGGTAATCGTAAAACTAGCATGTCAATCAT
Cas13an8 phage assay spacer oligos	M13_II_CDS_1_reverse	caacATGATTGACATGCTAGTTTTACGATTACCGT
Cas13an8 phage assay spacer oligos	M13_VIII_CDS_1_forward	tgacCAGAGGCTTTGAGGACTAAAGACTTTTTCAT
Cas13an8 phage assay spacer oligos	M13_VIII_CDS_1_reverse	caacATGAAAAAGTCTTTAGTCCTCAAAGCCTCTG
Cas13an8 phage assay spacer oligos	PTXU04_DNAP_CDS_1_forward	tgacCTATGTCGTAGGTGTAATCGCGAGCATCCAT
Cas13an8 phage assay spacer oligos	PTXU04_DNAP_CDS_1_reverse	caacATGGATGCTCGCGATTACACCTACGACATAG
Cas13an8 phage assay spacer oligos	PTXU04_mcp_CDS_1_forward	tgacGACGCTCAACGCCCCACAATTGACCTGCCAT
Cas13an8 phage assay spacer oligos	PTXU04_mcp_CDS_1_reverse	caacATGGCAGGTCAATTGTGGGGCGTTGAGCGTC
Cas13an8 phage assay spacer oligos	MS2_cp_CDS_1_forward	tgacCGAGAACGAACTGAGTAAAGTTAGAAGCCAT
Cas13an8 phage assay spacer oligos	MS2_cp_CDS_1_reverse	caacATGGCTTCTAACTTTACTCAGTTCGTTCTCG
Cas13an8 phage assay spacer oligos	MS2_L_CDS_1_forward	tgacCTGCGATTGCTGAGGGAATCGGGTTTCCAT
Cas13an8 phage assay spacer oligos	MS2_L_CDS_1_reverse	caacATGGAAACCCGATTCCCTCAGCAATCGCAG
Cas13an8 phage assay spacer oligos	Goslar_MCPG2_forward	tgacCCTGTTGGCTAAGAAGGGTTTTATCATTCAT
Cas13an8 phage assay spacer oligos	Goslar_MCPG2_reverse	caacATGAATGATAAAACCCTTCTTAGCCAACAGG
Cas13an8 phage assay spacer oligos	Goslar_ChmA_1_forward	tgacCGTTACCGTTATTACGTACGTCTAAGCCCAT
Cas13an8 phage assay spacer oligos	Goslar_ChmA_1_reverse	caacATGGGCTTAGACGTACGTAATAACGGTAACG
Cas13an8 phage assay spacer oligos	G17_00321_CDS_1_forward	tgacCCCATTTGGATTCATTTAGTAGTTGTGACAT
Cas13an8 phage assay spacer oligos	G17_00321_CDS_1_reverse	caacATGTCACAACTACTAAATGAATCCAAATGGG
Cas13an8 phage assay spacer oligos	G17_0314_CDS_1_forward	tgacGTTTACGTTCCATATAAGCATCGATATACAT
Cas13an8 phage assay spacer oligos	G17_0314_CDS_1_reverse	caacATGTATATCGATGCTTATATGGAACGTAAAC
Cas13an8 phage assay spacer oligos	T4_soc_CDS_1_forward	tgacTGATATTAACATAACCGCGAGTACTAGCCAT
Cas13an8 phage assay spacer oligos	T4_soc_CDS_1_reverse	caacATGGCTAGTACTCGCGGTTATGTTAATATCA
Cas13an8 phage assay spacer oligos	T4_mcp_CDS_2_forward	tgacATGACTATCAAAACTAAAGCTGAACTTTTGA
Cas13an8 phage assay spacer oligos	T4_mcp_CDS_2_reverse	caacTCAAAAGTTCAGCTTTAGTTTTGATAGTCAT
Cas13an8 phage assay spacer oligos	T4_DNAP_CDS_2_forward	tgacATGAAAGAATTTTATATCTCTATTGAAACAG
Cas13an8 phage assay spacer oligos	T4_DNAP_CDS_2_reverse	caacCTGTTTCAATAGAGATATAAAATTCTTTCAT
