# Supplementary material for: Structure Guided Discovery of Ancestral CRISPR-Cas13 Ribonucleases
Source: Science. Author manuscript; Available in PMC 2025 Jun 13. (PMC12165695; doi:10.1126/science.adq0553)
Supplement: Yoon et al Supplementary Tables 1-12 [file NIHMS2074710-supplement-Yoon_et_al_Supplementary_Tables_1-12.zip]

Archive with 1 entries (1 files):
- science.adq0553_tables_s1_to_s12.xlsx
