# Supplementary material for: Structure Guided Discovery of Ancestral CRISPR-Cas13 Ribonucleases
Source: Science. Author manuscript; Available in PMC 2025 Jun 13. (PMC12165695; doi:10.1126/science.adq0553)
Supplement: Yoon et al Supplementary Tables 1-12 [file NIHMS2074710-supplement-Yoon_et_al_Supplementary_Tables_1-12.zip › science.adq0553_tables_s1_to_s12.xlsx]

## Sheet: Descriptions
Table S1. DALI hits from clustered AlphaFold Database using known Cas13 HEPN structures as queries.
Table S2. Cas13 DALI hits filtered for dimeric HEPN domains.
Table S3. Cas13an sequences found in this study.
Table S4. Summary of Cas13an spacer analysis.
Table S5. Full results of Cas13an spacer BLAST searches against IMGVR.
Table S6. Sequences and clade designation of sequences used for Cas13 phylogenetic analysis in Figure 1C.
Table S7. DALI hits of Cas13an HEPN1 and HEPN2 domains from clustered AlphaFold Database.
Table S8. Annotation of DALI hits of Cas13an HEPN1 and HEPN2 domains.
Table S9. Sequences and clade designation of sequences used for Cas13an HEPN1 and HEPN2 phylogenetic analysis in Figure 1E.
Table S10. Spacer sequences used for in vivo assays (GFP and phage spacers).
Table S11. Sequences used for in vitro assays in this study.
Table S12. Spacer library used for mismatch tolerance assays against kanR.

## Sheet: Table S1
QUERY	TARGET ID	TARGET AFDB MODEL	TARGET UNIPROT ID	DALI Z-Score	RMSD	ALIGNMENT LENGTH	TARGET LENGTH	PAIRWISE ID %	UNIPROT DESCRIPTION
5XWY_Cas13a	C82U-A	AF-A0A842DDT5-F1-model_v4.pdb	A0A842DDT5	25.2	2.5	316	1062	28	MOLECULE: UNCHARACTERIZED PROTEIN;
5XWY_Cas13a	YV1b-A	AF-A0A4R1YWY2-F1-model_v4.pdb	A0A4R1YWY2	17.5	2.9	335	1276	19	MOLECULE: UNCHARACTERIZED PROTEIN;
5XWY_Cas13a	0gCE-A	AF-A0A2M8UBK0-F1-model_v4.pdb	A0A2M8UBK0	14.4	3	331	987	17	MOLECULE: UNCHARACTERIZED PROTEIN;
5XWY_Cas13a	GnB5-A	AF-A0A6S6TQB3-F1-model_v4.pdb	A0A6S6TQB3	13.1	4.2	282	809	10	MOLECULE: UNCHARACTERIZED PROTEIN;
5XWY_Cas13a	W3Fy-A	AF-A0A7C5SD50-F1-model_v4.pdb	A0A7C5SD50	10.2	4.2	224	449	7	MOLECULE: UNCHARACTERIZED PROTEIN;
5XWY_Cas13a	5ZC4-A	AF-A0A0E2V7K8-F1-model_v4.pdb	A0A0E2V7K8	9.7	4.7	292	1111	10	MOLECULE: UNCHARACTERIZED PROTEIN;
5XWY_Cas13a	WRD3-A	AF-A0A4S1ZD93-F1-model_v4.pdb	A0A4S1ZD93	8.6	4.7	219	1265	11	MOLECULE: UNCHARACTERIZED PROTEIN;
5XWY_Cas13a	Dd1j-A	AF-E9HS57-F1-model_v4.pdb	E9HS57	7.7	5.3	204	371	14	MOLECULE: UNCHARACTERIZED PROTEIN;
5XWY_Cas13a	OQ2v-A	AF-A0A1H7LH09-F1-model_v4.pdb	A0A1H7LH09	7.6	4.4	251	944	14	MOLECULE: UNCHARACTERIZED PROTEIN;
5XWY_Cas13a	U13W-A	AF-A2FHK3-F1-model_v4.pdb	A2FHK3	7.5	2.5	110	198	6	MOLECULE: UNCHARACTERIZED PROTEIN;
5XWY_Cas13a	2AFX-A	AF-A0A1R4G542-F1-model_v4.pdb	A0A1R4G542	7.2	3	118	181	8	MOLECULE: UNCHARACTERIZED PROTEIN;
5XWY_Cas13a	BeAK-A	AF-A0A0K1W3F8-F1-model_v4.pdb	A0A0K1W3F8	7.2	2.8	101	257	5	MOLECULE: UNCHARACTERIZED PROTEIN;
5XWY_Cas13a	Dr6w-A	AF-A0A3N4K025-F1-model_v4.pdb	A0A3N4K025	7.1	7	136	784	7	MOLECULE: UNCHARACTERIZED PROTEIN;
5XWY_Cas13a	LH8i-A	AF-A0A7Y2D319-F1-model_v4.pdb	A0A7Y2D319	7	2.5	97	130	7	MOLECULE: UNCHARACTERIZED PROTEIN;
5XWY_Cas13a	GJAa-A	AF-A0A5M8P998-F1-model_v4.pdb	A0A5M8P998	6.9	5	163	577	10	MOLECULE: UNCHARACTERIZED PROTEIN;
5XWY_Cas13a	V656-A	AF-E9GBY7-F1-model_v4.pdb	E9GBY7	6.9	5.1	199	321	6	MOLECULE: UNCHARACTERIZED PROTEIN;
5XWY_Cas13a	Bx9Y-A	AF-A0A0B4K7V7-F1-model_v4.pdb	A0A0B4K7V7	6.8	2.8	108	126	6	MOLECULE: UNCHARACTERIZED PROTEIN, ISOFORM A;
5XWY_Cas13a	KHEK-A	AF-A0A421J8F2-F1-model_v4.pdb	A0A421J8F2	6.8	14	124	1061	5	MOLECULE: SUPEROXIDE DISMUTASE 1 COPPER CHAPERONE;
5XWY_Cas13a	WOCK-A	AF-A0A5B9DBT6-F1-model_v4.pdb	A0A5B9DBT6	6.7	15.3	124	457	6	MOLECULE: TM2 DOMAIN PROTEIN;
5XWY_Cas13a	FFG4-A	AF-A0A4U0GUF9-F1-model_v4.pdb	A0A4U0GUF9	6.6	2.4	92	144	4	MOLECULE: UNCHARACTERIZED PROTEIN;
5XWY_Cas13a	Ng6C-A	AF-A0A2N5B700-F1-model_v4.pdb	A0A2N5B700	6.6	2.9	99	128	5	MOLECULE: UNCHARACTERIZED PROTEIN;
5XWY_Cas13a	Pc2G-A	AF-A0A1J4KSL9-F1-model_v4.pdb	A0A1J4KSL9	6.6	14.4	114	719	10	MOLECULE: UNCHARACTERIZED PROTEIN;
5XWY_Cas13a	a76o-A	AF-A0A421JN98-F1-model_v4.pdb	A0A421JN98	6.6	15.3	126	1071	6	MOLECULE: CARRIER PROTEIN YMC1 MITOCHONDRIAL;
5XWY_Cas13a	Wk3X-A	AF-A0A328EGI0-F1-model_v4.pdb	A0A328EGI0	6.6	3.1	106	136	9	MOLECULE: UNCHARACTERIZED PROTEIN;
5XWY_Cas13a	2o14-A	AF-A0A832ZZN1-F1-model_v4.pdb	A0A832ZZN1	6.5	16.2	139	747	8	MOLECULE: DEAD/DEAH BOX HELICASE;
5XWY_Cas13a	0U5A-A	AF-A0A2J6NG29-F1-model_v4.pdb	A0A2J6NG29	6.5	4.1	139	280	12	MOLECULE: UNCHARACTERIZED PROTEIN;
5XWY_Cas13a	6Z6y-A	AF-A0A0R3WFN7-F1-model_v4.pdb	A0A0R3WFN7	6.5	15.4	116	630	11	MOLECULE: UNCHARACTERIZED PROTEIN;
5XWY_Cas13a	6915-A	AF-A0A812TUU2-F1-model_v4.pdb	A0A812TUU2	6.5	17.1	134	1162	8	MOLECULE: SBNO2 PROTEIN;
5XWY_Cas13a	8H3q-A	AF-F0Q051-F1-model_v4.pdb	F0Q051	6.5	3.7	134	276	10	MOLECULE: ABI FAMILY PROTEIN;
5XWY_Cas13a	5rFs-A	AF-A0A0C2MEQ5-F1-model_v4.pdb	A0A0C2MEQ5	6.5	19.9	128	230	9	MOLECULE: UNCHARACTERIZED PROTEIN;
5XWY_Cas13a	BVBV-A	AF-A0A651H8C2-F1-model_v4.pdb	A0A651H8C2	6.5	11.5	86	150	8	MOLECULE: LEMA FAMILY PROTEIN;
5XWY_Cas13a	L43F-A	AF-A0A0B8NDM5-F1-model_v4.pdb	A0A0B8NDM5	6.5	6.9	111	157	7	MOLECULE: MEMBRANE PROTEIN;
5XWY_Cas13a	Q16L-A	AF-A0A1I3BT50-F1-model_v4.pdb	A0A1I3BT50	6.5	4.4	135	250	7	MOLECULE: ABI-LIKE PROTEIN;
5XWY_Cas13a	0PFb-A	AF-A0A1J1J4V5-F1-model_v4.pdb	A0A1J1J4V5	6.4	3.5	109	143	5	MOLECULE: CLUMA_CG019519, ISOFORM A;
5XWY_Cas13a	HC2e-A	AF-A0A2P4PJ39-F1-model_v4.pdb	A0A2P4PJ39	6.4	2.9	104	375	7	MOLECULE: UNCHARACTERIZED PROTEIN;
5XWY_Cas13a	IaAE-A	AF-A0A1G8E0T0-F1-model_v4.pdb	A0A1G8E0T0	6.4	3.3	113	147	8	MOLECULE: UNCHARACTERIZED PROTEIN;
5XWY_Cas13a	LH1Z-A	AF-A0A2Z4VDN2-F1-model_v4.pdb	A0A2Z4VDN2	6.4	11.9	129	658	8	MOLECULE: UNCHARACTERIZED PROTEIN;
5XWY_Cas13a	MN7G-A	AF-A0A0M8XTD6-F1-model_v4.pdb	A0A0M8XTD6	6.4	3	103	118	3	MOLECULE: UNCHARACTERIZED PROTEIN;
5XWY_Cas13a	Of9r-A	AF-A0A7J2NNI8-F1-model_v4.pdb	A0A7J2NNI8	6.4	3.1	108	241	6	MOLECULE: UNCHARACTERIZED PROTEIN;
5XWY_Cas13a	U321-A	AF-W5MGH2-F1-model_v4.pdb	W5MGH2	6.4	3.3	109	203	4	MOLECULE: UNCHARACTERIZED PROTEIN;
5XWY_Cas13a	TS4S-A	AF-A0A7I8WB00-F1-model_v4.pdb	A0A7I8WB00	6.4	18	121	284	6	MOLECULE: HYPOTHETICAL PROTEIN;
5XWY_Cas13a	W86q-A	AF-A0A239QK46-F1-model_v4.pdb	A0A239QK46	6.4	3.6	109	765	4	MOLECULE: UNCHARACTERIZED PROTEIN;
5XWY_Cas13a	QA90-A	AF-A0A378JUM7-F1-model_v4.pdb	A0A378JUM7	6.4	14.9	120	435	8	MOLECULE: VIPE;
5XWY_Cas13a	Wp6T-A	AF-A0A846TQ48-F1-model_v4.pdb	A0A846TQ48	6.4	3.7	125	207	18	MOLECULE: UNCHARACTERIZED PROTEIN;
5XWY_Cas13a	UpE4-A	AF-A0A162SAE3-F1-model_v4.pdb	A0A162SAE3	6.4	4.8	194	545	9	MOLECULE: UNCHARACTERIZED PROTEIN;
5XWY_Cas13a	Cv4V-A	AF-A0A7J4KKV3-F1-model_v4.pdb	A0A7J4KKV3	6.4	5.7	125	391	6	MOLECULE: UNCHARACTERIZED PROTEIN;
5XWY_Cas13a	4724-A	AF-A0A2V9RQ75-F1-model_v4.pdb	A0A2V9RQ75	6.3	3.8	123	229	9	MOLECULE: UNCHARACTERIZED PROTEIN;
5XWY_Cas13a	5xBF-A	AF-A0A7T9BSM1-F1-model_v4.pdb	A0A7T9BSM1	6.3	3.2	109	167	12	MOLECULE: UNCHARACTERIZED PROTEIN;
5XWY_Cas13a	5w1H-A	AF-A0A0L0NQW0-F1-model_v4.pdb	A0A0L0NQW0	6.3	11.1	111	347	4	MOLECULE: UNCHARACTERIZED PROTEIN;
5XWY_Cas13a	3DDW-A	AF-A0A6J0VLU2-F1-model_v4.pdb	A0A6J0VLU2	6.3	17.7	106	778	9	MOLECULE: WASH COMPLEX SUBUNIT 4;
5XWY_Cas13a	CSD4-A	AF-A0A822ZET0-F1-model_v4.pdb	A0A822ZET0	6.3	2.8	99	162	12	MOLECULE: UNCHARACTERIZED PROTEIN;
5XWY_Cas13a	EbEy-A	AF-A0A165FP46-F1-model_v4.pdb	A0A165FP46	6.3	16.8	114	558	7	MOLECULE: UNCHARACTERIZED PROTEIN;
5XWY_Cas13a	Gz7j-A	AF-A0A847P935-F1-model_v4.pdb	A0A847P935	6.3	7.3	128	312	8	MOLECULE: DUF1461 DOMAIN-CONTAINING PROTEIN;
5XWY_Cas13a	Gx0l-A	AF-A0A4Q3H248-F1-model_v4.pdb	A0A4Q3H248	6.3	3	106	140	10	MOLECULE: DOXX FAMILY MEMBRANE PROTEIN;
5XWY_Cas13a	Kj0p-A	AF-A0A0H5RM64-F1-model_v4.pdb	A0A0H5RM64	6.3	2.8	94	331	12	MOLECULE: UNCHARACTERIZED PROTEIN;
5XWY_Cas13a	FDBu-A	AF-A0A0R3SKI4-F1-model_v4.pdb	A0A0R3SKI4	6.3	13.6	114	573	8	MOLECULE: UNCHARACTERIZED PROTEIN;
5XWY_Cas13a	NL8P-A	AF-A0A3M6VHW6-F1-model_v4.pdb	A0A3M6VHW6	6.3	6.8	120	193	8	MOLECULE: UNCHARACTERIZED PROTEIN;
5XWY_Cas13a	P4Fk-A	AF-A0A1I7YUD4-F1-model_v4.pdb	A0A1I7YUD4	6.3	3.1	107	169	7	MOLECULE: UNCHARACTERIZED PROTEIN;
5XWY_Cas13a	Ux0G-A	AF-A0A812W9S0-F1-model_v4.pdb	A0A812W9S0	6.3	14	131	563	2	MOLECULE: HYPOTHETICAL PROTEIN;
5XWY_Cas13a	XU12-A	AF-A0A7C3NE09-F1-model_v4.pdb	A0A7C3NE09	6.3	17.3	116	283	6	MOLECULE: UNCHARACTERIZED PROTEIN;
5XWY_Cas13a	Z60f-A	AF-A0A7S3Z673-F1-model_v4.pdb	A0A7S3Z673	6.3	3	109	267	14	MOLECULE: HYPOTHETICAL PROTEIN;
5XWY_Cas13a	at4y-A	AF-A0A3S5XYX8-F1-model_v4.pdb	A0A3S5XYX8	6.3	3	114	184	12	MOLECULE: UNCHARACTERIZED PROTEIN;
5XWY_Cas13a	59CV-A	AF-A0A6A5CIB7-F1-model_v4.pdb	A0A6A5CIB7	6.2	9.3	114	517	5	MOLECULE: UNCHARACTERIZED PROTEIN;
5XWY_Cas13a	8t3z-A	AF-A0A2V7UQU7-F1-model_v4.pdb	A0A2V7UQU7	6.2	3	101	141	3	MOLECULE: UNCHARACTERIZED PROTEIN;
5XWY_Cas13a	8tF4-A	AF-A0A5D0RJU1-F1-model_v4.pdb	A0A5D0RJU1	6.2	19.3	120	925	3	MOLECULE: ABC TRANSPORTER PERMEASE SUBUNIT;
5XWY_Cas13a	9xE1-A	AF-A0A0U4ND57-F1-model_v4.pdb	A0A0U4ND57	6.2	17.5	127	937	9	MOLECULE: PROTEIN KINASE DOMAIN-CONTAINING PROTEIN;
5XWY_Cas13a	A28n-A	AF-A0A7T7YZ11-F1-model_v4.pdb	A0A7T7YZ11	6.2	12.1	93	661	12	MOLECULE: UNCHARACTERIZED PROTEIN;
5XWY_Cas13a	9a7D-A	AF-A0A516N204-F1-model_v4.pdb	A0A516N204	6.2	11.8	103	506	12	MOLECULE: UNCHARACTERIZED PROTEIN;
5XWY_Cas13a	BM6J-A	AF-A0A4W4HGS3-F1-model_v4.pdb	A0A4W4HGS3	6.2	9.4	112	207	12	MOLECULE: CALCIUM CHANNEL, VOLTAGE-DEPENDENT, GAMMA SUBUNIT
5XWY_Cas13a	J6B5-A	AF-A0A0R1TRJ8-F1-model_v4.pdb	A0A0R1TRJ8	6.2	7.8	143	431	13	MOLECULE: UNCHARACTERIZED PROTEIN;
5XWY_Cas13a	Kf0b-A	AF-A0A384ZCE3-F1-model_v4.pdb	A0A384ZCE3	6.2	8.6	103	203	7	MOLECULE: UNCHARACTERIZED PROTEIN;
5XWY_Cas13a	Lx0O-A	AF-A0A1D2QYD4-F1-model_v4.pdb	A0A1D2QYD4	6.2	4	106	141	8	MOLECULE: UNCHARACTERIZED PROTEIN;
5XWY_Cas13a	Lc7g-A	AF-F8MNK5-F1-model_v4.pdb	F8MNK5	6.2	8	123	331	7	MOLECULE: UNCHARACTERIZED PROTEIN;
5XWY_Cas13a	Kv4M-A	AF-A0A315WP40-F1-model_v4.pdb	A0A315WP40	6.2	7.8	99	559	9	MOLECULE: UNCHARACTERIZED PROTEIN;
5XWY_Cas13a	Mc0L-A	AF-A0A2E9R401-F1-model_v4.pdb	A0A2E9R401	6.2	15.9	107	268	7	MOLECULE: UNCHARACTERIZED PROTEIN;
5XWY_Cas13a	Nw00-A	AF-A0A6N2MBD9-F1-model_v4.pdb	A0A6N2MBD9	6.2	15.7	127	540	5	MOLECULE: HELICASE ATP-BINDING DOMAIN-CONTAINING PROTEIN;
5XWY_Cas13a	S73N-A	AF-A0A1F3XSR9-F1-model_v4.pdb	A0A1F3XSR9	6.2	2.9	102	357	12	MOLECULE: UNCHARACTERIZED PROTEIN;
5XWY_Cas13a	ZB9U-A	AF-R7K8L6-F1-model_v4.pdb	R7K8L6	6.2	2.8	94	246	6	MOLECULE: UNCHARACTERIZED PROTEIN;
5XWY_Cas13a	0t5x-A	AF-A0A7J4KJX5-F1-model_v4.pdb	A0A7J4KJX5	6.1	16.8	136	823	8	MOLECULE: UNCHARACTERIZED PROTEIN;
5XWY_Cas13a	4SCu-A	AF-T1GI97-F1-model_v4.pdb	T1GI97	6.1	3.6	106	152	5	MOLECULE: UNCHARACTERIZED PROTEIN;
5XWY_Cas13a	424e-A	AF-A0A6P8IUT2-F1-model_v4.pdb	A0A6P8IUT2	6.1	15.4	102	243	8	MOLECULE: TRANSMEMBRANE PROTEIN 98;
5XWY_Cas13a	167t-A	AF-A0A1M6AR80-F1-model_v4.pdb	A0A1M6AR80	6.1	5.7	99	125	9	MOLECULE: UNCHARACTERIZED PROTEIN;
5XWY_Cas13a	0r6L-A	AF-X5GVL6-F1-model_v4.pdb	X5GVL6	6.1	15.3	114	300	5	MOLECULE: UNCHARACTERIZED PROTEIN;
5XWY_Cas13a	9W61-A	AF-Q4SEP6-F1-model_v4.pdb	Q4SEP6	6.1	11.4	116	800	9	MOLECULE: CHROMOSOME 3 SCAF14614, WHOLE GENOME SHOTGUN SEQU
5XWY_Cas13a	506i-A	AF-A0A7C4MBQ3-F1-model_v4.pdb	A0A7C4MBQ3	6.1	16	126	486	10	MOLECULE: UNCHARACTERIZED PROTEIN;
5XWY_Cas13a	Bj9p-A	AF-A0A089QDI9-F1-model_v4.pdb	A0A089QDI9	6.1	3.5	137	336	12	MOLECULE: UNCHARACTERIZED PROTEIN;
5XWY_Cas13a	8IE4-A	AF-A0A136Q6Y8-F1-model_v4.pdb	A0A136Q6Y8	6.1	3.1	108	142	6	MOLECULE: UNCHARACTERIZED PROTEIN;
5XWY_Cas13a	GZ5C-A	AF-A0A674AZ22-F1-model_v4.pdb	A0A674AZ22	6.1	20.4	114	187	7	MOLECULE: TRANSMEMBRANE PROTEIN 196-LIKE;
5XWY_Cas13a	MCA1-A	AF-A0A2P8WKS0-F1-model_v4.pdb	A0A2P8WKS0	6.1	9.9	122	671	11	MOLECULE: UNCHARACTERIZED PROTEIN;
5XWY_Cas13a	NqEz-A	AF-A0A7W7ZKM0-F1-model_v4.pdb	A0A7W7ZKM0	6.1	3.1	96	139	5	MOLECULE: UNCHARACTERIZED PROTEIN;
5XWY_Cas13a	Vv1h-A	AF-A0A226EG39-F1-model_v4.pdb	A0A226EG39	6.1	8	140	549	7	MOLECULE: UNCHARACTERIZED PROTEIN;
5XWY_Cas13a	XYAM-A	AF-A0A0K1W364-F1-model_v4.pdb	A0A0K1W364	6.1	3.3	105	142	8	MOLECULE: UNCHARACTERIZED PROTEIN;
5XWY_Cas13a	Wz8E-A	AF-A0A4Q4U9M7-F1-model_v4.pdb	A0A4Q4U9M7	6.1	3.5	110	424	4	MOLECULE: UNCHARACTERIZED PROTEIN;
5XWY_Cas13a	1g2e-A	AF-A0A7C6S5N3-F1-model_v4.pdb	A0A7C6S5N3	6.1	12.3	110	174	7	MOLECULE: UNCHARACTERIZED PROTEIN;
5XWY_Cas13a	1g8R-A	AF-S3C824-F1-model_v4.pdb	S3C824	6.1	3.2	108	826	5	MOLECULE: HISTIDINE--TRNA LIGASE;
5XWY_Cas13a	3tAu-A	AF-A0A6A5HHZ0-F1-model_v4.pdb	A0A6A5HHZ0	6	17.8	114	305	7	MOLECULE: UNCHARACTERIZED PROTEIN;
5XWY_Cas13a	0YDD-A	AF-A0A402BEY6-F1-model_v4.pdb	A0A402BEY6	6	3.1	106	304	8	MOLECULE: UNCHARACTERIZED PROTEIN;
5XWY_Cas13a	1mFI-A	AF-A0A6L6G716-F1-model_v4.pdb	A0A6L6G716	6	4.2	134	364	11	MOLECULE: ABI FAMILY PROTEIN;
5XWY_Cas13a	0X66-A	AF-T1EZY4-F1-model_v4.pdb	T1EZY4	6	19	110	288	9	MOLECULE: TRANSMEMBRANE PROTEIN 98;
5XWY_Cas13a	3oAa-A	AF-A0A142XLQ1-F1-model_v4.pdb	A0A142XLQ1	6	8	115	269	6	MOLECULE: UNCHARACTERIZED PROTEIN;
5XWY_Cas13a	1dG6-A	AF-A0A7W7W022-F1-model_v4.pdb	A0A7W7W022	6	7.3	95	196	6	MOLECULE: UNCHARACTERIZED PROTEIN;
5XWY_Cas13a	5d0W-A	AF-C1G6L8-F1-model_v4.pdb	C1G6L8	6	6	105	207	5	MOLECULE: UNCHARACTERIZED PROTEIN;
5XWY_Cas13a	8H9u-A	AF-A0A1J4MTJ1-F1-model_v4.pdb	A0A1J4MTJ1	6	8.3	108	179	9	MOLECULE: UNCHARACTERIZED PROTEIN;
5XWY_Cas13a	CBFW-A	AF-A0A0J7KVE1-F1-model_v4.pdb	A0A0J7KVE1	6	5.1	106	147	8	MOLECULE: UNCHARACTERIZED PROTEIN;
5XWY_Cas13a	BhDb-A	AF-M7UGJ9-F1-model_v4.pdb	M7UGJ9	6	6.2	126	196	10	MOLECULE: UNCHARACTERIZED PROTEIN;
5XWY_Cas13a	EB8M-A	AF-A0A658JMM7-F1-model_v4.pdb	A0A658JMM7	6	12	118	258	4	MOLECULE: LEMA FAMILY PROTEIN;
5XWY_Cas13a	HB9G-A	AF-A0A5J4URW1-F1-model_v4.pdb	A0A5J4URW1	6	11.7	116	788	10	MOLECULE: UNCHARACTERIZED PROTEIN;
5XWY_Cas13a	JF0W-A	AF-A0A7S1XD52-F1-model_v4.pdb	A0A7S1XD52	6	16.7	119	538	3	MOLECULE: HYPOTHETICAL PROTEIN;
5XWY_Cas13a	FHBH-A	AF-A0A843BXC8-F1-model_v4.pdb	A0A843BXC8	6	3.5	103	131	9	MOLECULE: UNCHARACTERIZED PROTEIN;
5XWY_Cas13a	H135-A	AF-A0A177W6A0-F1-model_v4.pdb	A0A177W6A0	6	12	115	367	9	MOLECULE: UNCHARACTERIZED PROTEIN;
5XWY_Cas13a	Hq1e-A	AF-A0A523U4L1-F1-model_v4.pdb	A0A523U4L1	6	4.8	112	232	4	MOLECULE: ZINC RIBBON DOMAIN-CONTAINING PROTEIN;
5XWY_Cas13a	IA1S-A	AF-A0A2E7CRL2-F1-model_v4.pdb	A0A2E7CRL2	6	2.5	94	128	9	MOLECULE: UNCHARACTERIZED PROTEIN;
5XWY_Cas13a	L6CW-A	AF-A0A537DXW2-F1-model_v4.pdb	A0A537DXW2	6	6.4	118	243	3	MOLECULE: UNCHARACTERIZED PROTEIN;
5XWY_Cas13a	LUDs-A	AF-Q5NX79-F1-model_v4.pdb	Q5NX79	6	2.9	101	135	6	MOLECULE: UNCHARACTERIZED PROTEIN;
5XWY_Cas13a	OP3S-A	AF-A0A143WXI2-F1-model_v4.pdb	A0A143WXI2	6	7.8	152	721	7	MOLECULE: ABI-LIKE PROTEIN;
5XWY_Cas13a	QU9c-A	AF-A0A814V7C5-F1-model_v4.pdb	A0A814V7C5	6	11	138	663	9	MOLECULE: HYPOTHETICAL PROTEIN;
5XWY_Cas13a	RcF5-A	AF-X1JQ14-F1-model_v4.pdb	X1JQ14	6	3	105	140	7	MOLECULE: UNCHARACTERIZED PROTEIN;
5XWY_Cas13a	Tg15-A	AF-A0A1I3HR01-F1-model_v4.pdb	A0A1I3HR01	6	2.8	100	135	6	MOLECULE: UNCHARACTERIZED PROTEIN;
5XWY_Cas13a	Ts6T-A	AF-B8P021-F1-model_v4.pdb	B8P021	6	10.3	114	547	7	MOLECULE: PREDICTED PROTEIN;
5XWY_Cas13a	Vp7e-A	AF-R0KW17-F1-model_v4.pdb	R0KW17	6	11.2	105	243	7	MOLECULE: UNCHARACTERIZED PROTEIN;
5XWY_Cas13a	Vx7U-A	AF-A0A2P2L9N4-F1-model_v4.pdb	A0A2P2L9N4	6	12.6	127	668	6	MOLECULE: UNCHARACTERIZED PROTEIN LOC105638290;
5XWY_Cas13a	RrEi-A	AF-A0A2T9ZIF0-F1-model_v4.pdb	A0A2T9ZIF0	6	5.4	109	539	6	MOLECULE: INORGANIC DIPHOSPHATASE;
5XWY_Cas13a	WoEc-A	AF-A0A7J9UU84-F1-model_v4.pdb	A0A7J9UU84	6	2.8	109	162	10	MOLECULE: UNCHARACTERIZED PROTEIN;
5XWY_Cas13a	Zy5E-A	AF-A0A4Q2S5M6-F1-model_v4.pdb	A0A4Q2S5M6	6	19.2	120	281	6	MOLECULE: UNCHARACTERIZED PROTEIN;
5XWY_Cas13a	Wa8X-A	AF-A0A556N664-F1-model_v4.pdb	A0A556N664	6	3.4	107	155	8	MOLECULE: UNCHARACTERIZED PROTEIN;
6DTD_Cas13b	WRD3-A	AF-A0A4S1ZD93-F1-model_v4.pdb	A0A4S1ZD93	19.4	2.5	250	1265	30	MOLECULE: UNCHARACTERIZED PROTEIN;
6DTD_Cas13b	LkCQ-A	AF-A0A379F1L3-F1-model_v4.pdb	A0A379F1L3	16.3	1.6	277	1090	53	MOLECULE: UNCHARACTERIZED PROTEIN;
6DTD_Cas13b	0Y1h-A	AF-A0A5C7R8L0-F1-model_v4.pdb	A0A5C7R8L0	10.8	2.3	174	1071	21	MOLECULE: UNCHARACTERIZED PROTEIN;
6DTD_Cas13b	W3Fy-A	AF-A0A7C5SD50-F1-model_v4.pdb	A0A7C5SD50	9	3.9	203	449	10	MOLECULE: UNCHARACTERIZED PROTEIN;
6DTD_Cas13b	Ak3e-A	AF-A0A4Q1FVA5-F1-model_v4.pdb	A0A4Q1FVA5	8.5	6.8	117	365	22	MOLECULE: UNCHARACTERIZED PROTEIN;
6DTD_Cas13b	GnB5-A	AF-A0A6S6TQB3-F1-model_v4.pdb	A0A6S6TQB3	8.5	4.5	199	809	11	MOLECULE: UNCHARACTERIZED PROTEIN;
6DTD_Cas13b	Dd1j-A	AF-E9HS57-F1-model_v4.pdb	E9HS57	8	4.5	184	371	10	MOLECULE: UNCHARACTERIZED PROTEIN;
6DTD_Cas13b	V656-A	AF-E9GBY7-F1-model_v4.pdb	E9GBY7	7.9	3.7	174	321	12	MOLECULE: UNCHARACTERIZED PROTEIN;
6DTD_Cas13b	b04p-A	AF-A0A1I7S8Y8-F1-model_v4.pdb	A0A1I7S8Y8	7.9	4.8	119	252	11	MOLECULE: (PINE WOOD NEMATODE) HYPOTHETICAL PROTEIN;
6DTD_Cas13b	7u3h-A	AF-A0A524PQL6-F1-model_v4.pdb	A0A524PQL6	7.8	10.2	136	485	6	MOLECULE: DUF4129 DOMAIN-CONTAINING PROTEIN;
6DTD_Cas13b	U0FK-A	AF-E9GQ59-F1-model_v4.pdb	E9GQ59	7.8	4.2	171	280	14	MOLECULE: UNCHARACTERIZED PROTEIN;
6DTD_Cas13b	UpE4-A	AF-A0A162SAE3-F1-model_v4.pdb	A0A162SAE3	7.8	3.7	170	545	10	MOLECULE: UNCHARACTERIZED PROTEIN;
6DTD_Cas13b	BJ4h-A	AF-A0A2R6KBQ2-F1-model_v4.pdb	A0A2R6KBQ2	7.7	19.4	128	835	6	MOLECULE: TGC DOMAIN-CONTAINING PROTEIN;
6DTD_Cas13b	Ml2T-A	AF-A0A832II22-F1-model_v4.pdb	A0A832II22	7.7	3	105	154	7	MOLECULE: UNCHARACTERIZED PROTEIN;
6DTD_Cas13b	Fu33-A	AF-A0A849HH52-F1-model_v4.pdb	A0A849HH52	7.6	3.9	115	178	10	MOLECULE: UNCHARACTERIZED PROTEIN;
6DTD_Cas13b	Mr5f-A	AF-A0A1F8T744-F1-model_v4.pdb	A0A1F8T744	7.6	8.1	127	370	9	MOLECULE: UNCHARACTERIZED PROTEIN;
6DTD_Cas13b	4tB9-A	AF-A0A0P6YZ61-F1-model_v4.pdb	A0A0P6YZ61	7.5	14.2	145	433	11	MOLECULE: DUF4129 DOMAIN-CONTAINING PROTEIN;
6DTD_Cas13b	0J0X-A	AF-A0A1Y6ANL6-F1-model_v4.pdb	A0A1Y6ANL6	7.5	4.8	197	509	8	MOLECULE: UNCHARACTERIZED PROTEIN;
6DTD_Cas13b	QR5I-A	AF-A0A060LNQ4-F1-model_v4.pdb	A0A060LNQ4	7.5	2	81	86	16	MOLECULE: UNCHARACTERIZED PROTEIN;
6DTD_Cas13b	Wr8k-A	AF-A0A8B6C0H4-F1-model_v4.pdb	A0A8B6C0H4	7.5	3	91	298	8	MOLECULE: UNCHARACTERIZED PROTEIN;
6DTD_Cas13b	a566-A	AF-A0A430Q3T7-F1-model_v4.pdb	A0A430Q3T7	7.5	4.5	128	685	11	MOLECULE: UNCHARACTERIZED PROTEIN;
6DTD_Cas13b	Hl1u-A	AF-A0A0A9VY93-F1-model_v4.pdb	A0A0A9VY93	7.4	4.5	102	235	11	MOLECULE: UNCHARACTERIZED PROTEIN C1ORF43;
6DTD_Cas13b	MLAt-A	AF-A0A838DP05-F1-model_v4.pdb	A0A838DP05	7.4	8.6	102	170	8	MOLECULE: DUF4129 DOMAIN-CONTAINING PROTEIN;
6DTD_Cas13b	TO85-A	AF-A0A2P2I2W5-F1-model_v4.pdb	A0A2P2I2W5	7.3	3.9	127	407	14	MOLECULE: HOMEOBOX PROTEIN PROSPERO-LIKE;
6DTD_Cas13b	Yz3h-A	AF-A0A7S4NV64-F1-model_v4.pdb	A0A7S4NV64	7.3	10.6	120	222	9	MOLECULE: HYPOTHETICAL PROTEIN;
6DTD_Cas13b	ArG5-A	AF-A0A1Y2GYE4-F1-model_v4.pdb	A0A1Y2GYE4	7.2	3.9	175	923	10	MOLECULE: DUF4209 DOMAIN-CONTAINING PROTEIN;
6DTD_Cas13b	Bo64-A	AF-A0A2N2J6L3-F1-model_v4.pdb	A0A2N2J6L3	7.2	5	120	609	11	MOLECULE: HEPN_SWT1 DOMAIN-CONTAINING PROTEIN;
6DTD_Cas13b	M74K-A	AF-D6YX14-F1-model_v4.pdb	D6YX14	7.2	3.7	115	180	7	MOLECULE: UNCHARACTERIZED PROTEIN;
6DTD_Cas13b	MX1u-A	AF-A0A7X4LMH6-F1-model_v4.pdb	A0A7X4LMH6	7.2	2.1	83	122	12	MOLECULE: DUF4145 DOMAIN-CONTAINING PROTEIN;
6DTD_Cas13b	VR1Y-A	AF-G7MBT4-F1-model_v4.pdb	G7MBT4	7.2	4.3	192	467	11	MOLECULE: HEPN_CTHE2314 DOMAIN-CONTAINING PROTEIN;
6DTD_Cas13b	V1Ar-A	AF-A0A8B6EZM3-F1-model_v4.pdb	A0A8B6EZM3	7.2	3.9	170	452	9	MOLECULE: UNCHARACTERIZED PROTEIN;
6DTD_Cas13b	XLBY-A	AF-A0A238BMB9-F1-model_v4.pdb	A0A238BMB9	7.2	2.2	88	204	18	MOLECULE: UNCHARACTERIZED PROTEIN;
6DTD_Cas13b	2o8m-A	AF-T0PGL1-F1-model_v4.pdb	T0PGL1	7.1	4.5	144	368	10	MOLECULE: UNCHARACTERIZED PROTEIN;
6DTD_Cas13b	2H1y-A	AF-A0A3L8D8J6-F1-model_v4.pdb	A0A3L8D8J6	7.1	5.1	124	564	7	MOLECULE: FA_FANCE DOMAIN-CONTAINING PROTEIN;
6DTD_Cas13b	6ACs-A	AF-A0A7S0M3M8-F1-model_v4.pdb	A0A7S0M3M8	7.1	14.8	100	216	5	MOLECULE: HYPOTHETICAL PROTEIN;
6DTD_Cas13b	H31S-A	AF-A0A1F6LN06-F1-model_v4.pdb	A0A1F6LN06	7.1	2.6	89	378	11	MOLECULE: DUF4129 DOMAIN-CONTAINING PROTEIN;
6DTD_Cas13b	Ns4F-A	AF-A0A6M8EVX6-F1-model_v4.pdb	A0A6M8EVX6	7.1	3.3	96	233	13	MOLECULE: UNCHARACTERIZED PROTEIN;
6DTD_Cas13b	N48A-A	AF-A0A2M7R409-F1-model_v4.pdb	A0A2M7R409	7.1	2.8	84	119	6	MOLECULE: DUF4145 DOMAIN-CONTAINING PROTEIN;
6DTD_Cas13b	OzDh-A	AF-A0A3S0ID36-F1-model_v4.pdb	A0A3S0ID36	7.1	4.1	97	146	11	MOLECULE: DUF4129 DOMAIN-CONTAINING PROTEIN;
6DTD_Cas13b	1w3N-A	AF-H8I4J2-F1-model_v4.pdb	H8I4J2	7.1	20.8	154	770	8	MOLECULE: UNCHARACTERIZED PROTEIN;
6DTD_Cas13b	AYD6-A	AF-A0A6P7GPU5-F1-model_v4.pdb	A0A6P7GPU5	7	4.6	126	194	9	MOLECULE: UNCHARACTERIZED PROTEIN C1ORF43 HOMOLOG;
6DTD_Cas13b	BJB8-A	AF-A0A854L243-F1-model_v4.pdb	A0A854L243	7	4.2	129	645	9	MOLECULE: UNCHARACTERIZED PROTEIN;
6DTD_Cas13b	JM6R-A	AF-A0A1X6ZHD8-F1-model_v4.pdb	A0A1X6ZHD8	7	2.3	82	124	12	MOLECULE: UNCHARACTERIZED PROTEIN;
6DTD_Cas13b	RJ3j-A	AF-A0A7C5RCQ8-F1-model_v4.pdb	A0A7C5RCQ8	7	9.3	109	154	8	MOLECULE: DUF4129 DOMAIN-CONTAINING PROTEIN;
6DTD_Cas13b	Y224-A	AF-T3DJ30-F1-model_v4.pdb	T3DJ30	7	5.3	119	330	10	MOLECULE: UNCHARACTERIZED PROTEIN;
6DTD_Cas13b	0g2u-A	AF-A0A4Y8HYS5-F1-model_v4.pdb	A0A4Y8HYS5	6.9	14.1	140	288	14	MOLECULE: MRR_N DOMAIN-CONTAINING PROTEIN;
6DTD_Cas13b	Ab9J-A	AF-A0A1I4YKJ5-F1-model_v4.pdb	A0A1I4YKJ5	6.9	11.8	120	177	9	MOLECULE: UNCHARACTERIZED PROTEIN;
6DTD_Cas13b	RtCy-A	AF-A0A3D4AJV1-F1-model_v4.pdb	A0A3D4AJV1	6.9	4.1	138	200	8	MOLECULE: UNCHARACTERIZED PROTEIN;
6DTD_Cas13b	YW1D-A	AF-A0A1I1JRK3-F1-model_v4.pdb	A0A1I1JRK3	6.9	15.4	110	816	7	MOLECULE: UNCHARACTERIZED PROTEIN;
6DTD_Cas13b	aHDe-A	AF-A0A416ASZ4-F1-model_v4.pdb	A0A416ASZ4	6.9	3.9	90	112	9	MOLECULE: UNCHARACTERIZED PROTEIN;
6DTD_Cas13b	2W3g-A	AF-A0A522YDU4-F1-model_v4.pdb	A0A522YDU4	6.9	24	137	726	1	MOLECULE: UNCHARACTERIZED PROTEIN;
6DTD_Cas13b	XsAH-A	AF-A0A0X1KN53-F1-model_v4.pdb	A0A0X1KN53	6.8	5.9	100	774	6	MOLECULE: UNCHARACTERIZED PROTEIN;
6DTD_Cas13b	aH6A-A	AF-A0A2E0U7X0-F1-model_v4.pdb	A0A2E0U7X0	6.8	3.7	88	244	10	MOLECULE: UNCHARACTERIZED PROTEIN;
6DTD_Cas13b	3KEe-A	AF-A0A377IQ90-F1-model_v4.pdb	A0A377IQ90	6.7	3.7	128	246	12	MOLECULE: PUTATIVE CYTOPLASMIC PROTEIN;
6DTD_Cas13b	1G6O-A	AF-A0A511Z969-F1-model_v4.pdb	A0A511Z969	6.7	7.1	111	266	9	MOLECULE: UNCHARACTERIZED PROTEIN;
6DTD_Cas13b	ESAH-A	AF-A0A0Q8VLY1-F1-model_v4.pdb	A0A0Q8VLY1	6.7	7.3	117	188	14	MOLECULE: UNCHARACTERIZED PROTEIN;
6DTD_Cas13b	NFDQ-A	AF-A0A7T5UKP2-F1-model_v4.pdb	A0A7T5UKP2	6.7	11.3	110	470	10	MOLECULE: NUCLEOTIDYLTRANSFERASE DOMAIN-CONTAINING PROTEIN;
6DTD_Cas13b	QO3h-A	AF-A0A0S8K6G3-F1-model_v4.pdb	A0A0S8K6G3	6.7	9.4	107	220	7	MOLECULE: UNCHARACTERIZED PROTEIN;
6DTD_Cas13b	X830-A	AF-R9VH37-F1-model_v4.pdb	R9VH37	6.7	3.2	102	212	13	MOLECULE: UNCHARACTERIZED PROTEIN;
6DTD_Cas13b	YV1b-A	AF-A0A4R1YWY2-F1-model_v4.pdb	A0A4R1YWY2	6.7	4.5	194	1276	13	MOLECULE: UNCHARACTERIZED PROTEIN;
6DTD_Cas13b	b5Ex-A	AF-A0A7C3ZPU0-F1-model_v4.pdb	A0A7C3ZPU0	6.7	14.6	116	633	14	MOLECULE: NUCLEOTIDYLTRANSFERASE DOMAIN-CONTAINING PROTEIN;
6DTD_Cas13b	6i3O-A	AF-A0A6N6T2H8-F1-model_v4.pdb	A0A6N6T2H8	6.6	7.3	109	233	7	MOLECULE: UNCHARACTERIZED PROTEIN;
6DTD_Cas13b	DJ8H-A	AF-E6U027-F1-model_v4.pdb	E6U027	6.6	11.5	116	397	13	MOLECULE: UNCHARACTERIZED PROTEIN;
6DTD_Cas13b	FjE1-A	AF-A0A1D2NKV9-F1-model_v4.pdb	A0A1D2NKV9	6.6	7	122	842	9	MOLECULE: PEPTIDE-N(4)-(N-ACETYL-BETA-GLUCOSAMINYL)ASPARAGI
6DTD_Cas13b	GnBE-A	AF-A0A2W1URT6-F1-model_v4.pdb	A0A2W1URT6	6.6	2.7	95	325	9	MOLECULE: DUF4129 DOMAIN-CONTAINING PROTEIN;
6DTD_Cas13b	JB9A-A	AF-A0A5A7NU05-F1-model_v4.pdb	A0A5A7NU05	6.6	2.7	91	222	5	MOLECULE: DUF4129 DOMAIN-CONTAINING PROTEIN;
6DTD_Cas13b	KS4J-A	AF-A0A7X8C121-F1-model_v4.pdb	A0A7X8C121	6.6	2.3	82	1143	11	MOLECULE: AAA FAMILY ATPASE;
6DTD_Cas13b	N5De-A	AF-F9PRQ9-F1-model_v4.pdb	F9PRQ9	6.6	3.8	140	478	12	MOLECULE: UNCHARACTERIZED PROTEIN;
6DTD_Cas13b	RJCg-A	AF-A0A7C7V3Q6-F1-model_v4.pdb	A0A7C7V3Q6	6.6	8.9	122	293	11	MOLECULE: DUF4129 DOMAIN-CONTAINING PROTEIN;
6DTD_Cas13b	Vn4b-A	AF-A0A845KSJ6-F1-model_v4.pdb	A0A845KSJ6	6.6	5.2	110	284	6	MOLECULE: UNCHARACTERIZED PROTEIN;
6DTD_Cas13b	VAEn-A	AF-A0A4R8BVV3-F1-model_v4.pdb	A0A4R8BVV3	6.6	3.8	119	255	10	MOLECULE: UNCHARACTERIZED PROTEIN;
6DTD_Cas13b	1K27-A	AF-A0A5B9G8Z1-F1-model_v4.pdb	A0A5B9G8Z1	6.5	4	104	170	11	MOLECULE: UNCHARACTERIZED PROTEIN;
6DTD_Cas13b	6Z2b-A	AF-A0A0B6X349-F1-model_v4.pdb	A0A0B6X349	6.5	4	99	198	7	MOLECULE: UNCHARACTERIZED PROTEIN;
6DTD_Cas13b	6yEZ-A	AF-C5A706-F1-model_v4.pdb	C5A706	6.5	9.8	119	642	4	MOLECULE: UNCHARACTERIZED PROTEIN;
6DTD_Cas13b	8jAD-A	AF-A0A7C4LUG2-F1-model_v4.pdb	A0A7C4LUG2	6.5	5.6	119	157	8	MOLECULE: UNCHARACTERIZED PROTEIN;
6DTD_Cas13b	Bw4R-A	AF-W6KB47-F1-model_v4.pdb	W6KB47	6.5	9.3	124	397	13	MOLECULE: HEPN_SWT1 DOMAIN-CONTAINING PROTEIN;
6DTD_Cas13b	InEB-A	AF-A0A7W6RCW5-F1-model_v4.pdb	A0A7W6RCW5	6.5	4.4	108	150	12	MOLECULE: UNCHARACTERIZED PROTEIN;
6DTD_Cas13b	Oa2t-A	AF-A0A2U2J4U3-F1-model_v4.pdb	A0A2U2J4U3	6.5	3.2	97	134	12	MOLECULE: UNCHARACTERIZED PROTEIN;
6DTD_Cas13b	5ZC4-A	AF-A0A0E2V7K8-F1-model_v4.pdb	A0A0E2V7K8	6.5	5	196	1111	14	MOLECULE: UNCHARACTERIZED PROTEIN;
6DTD_Cas13b	95D3-A	AF-A0A1S3MWA5-F1-model_v4.pdb	A0A1S3MWA5	6.4	6.2	120	307	9	MOLECULE: UNCHARACTERIZED PROTEIN C1ORF43-LIKE ISOFORM X3;
6DTD_Cas13b	9f0I-A	AF-A0A1I1ZQL2-F1-model_v4.pdb	A0A1I1ZQL2	6.4	12.1	104	397	10	MOLECULE: UNCHARACTERIZED PROTEIN;
6DTD_Cas13b	9eEp-A	AF-A0A7J7JVL0-F1-model_v4.pdb	A0A7J7JVL0	6.4	4.6	119	275	9	MOLECULE: UNCHARACTERIZED PROTEIN;
6DTD_Cas13b	Ab3N-A	AF-A0A1Z2L8D8-F1-model_v4.pdb	A0A1Z2L8D8	6.4	13.5	103	257	9	MOLECULE: TRANSGLUTAMINASE;
6DTD_Cas13b	7LFO-A	AF-A0A4P8EF28-F1-model_v4.pdb	A0A4P8EF28	6.4	16	114	195	9	MOLECULE: UNCHARACTERIZED PROTEIN;
6DTD_Cas13b	B7B6-A	AF-A0A285ND89-F1-model_v4.pdb	A0A285ND89	6.4	3.4	95	121	8	MOLECULE: UNCHARACTERIZED PROTEIN;
6DTD_Cas13b	Cy7Y-A	AF-A0A7M2S0M5-F1-model_v4.pdb	A0A7M2S0M5	6.4	3.6	103	132	12	MOLECULE: UNCHARACTERIZED PROTEIN;
6DTD_Cas13b	EO9X-A	AF-A0A7W6WIS1-F1-model_v4.pdb	A0A7W6WIS1	6.4	7.4	114	285	13	MOLECULE: UNCHARACTERIZED PROTEIN;
6DTD_Cas13b	IU7E-A	AF-A0A842NGW2-F1-model_v4.pdb	A0A842NGW2	6.4	10.9	100	445	16	MOLECULE: NUCLEOTIDYLTRANSFERASE DOMAIN-CONTAINING PROTEIN;
6DTD_Cas13b	KoEH-A	AF-A0A660WTJ2-F1-model_v4.pdb	A0A660WTJ2	6.4	2.7	86	96	12	MOLECULE: UNCHARACTERIZED PROTEIN;
6DTD_Cas13b	OC4M-A	AF-A0A4R7TJI6-F1-model_v4.pdb	A0A4R7TJI6	6.4	5.7	114	293	9	MOLECULE: UNCHARACTERIZED PROTEIN;
6DTD_Cas13b	Qy7X-A	AF-W4URR8-F1-model_v4.pdb	W4URR8	6.4	2.4	86	810	8	MOLECULE: DNA HELICASE;
6DTD_Cas13b	X6Dd-A	AF-A0A6I4EA72-F1-model_v4.pdb	A0A6I4EA72	6.4	2.7	92	274	8	MOLECULE: UNCHARACTERIZED PROTEIN;
6DTD_Cas13b	Yb6D-A	AF-A0A1L6L0D8-F1-model_v4.pdb	A0A1L6L0D8	6.4	29.6	122	402	10	MOLECULE: UNCHARACTERIZED PROTEIN;
6DTD_Cas13b	XiCC-A	AF-A0A536IGA5-F1-model_v4.pdb	A0A536IGA5	6.4	3.7	93	190	8	MOLECULE: DUF4129 DOMAIN-CONTAINING PROTEIN;
6DTD_Cas13b	2uEd-A	AF-A0A847VBI6-F1-model_v4.pdb	A0A847VBI6	6.4	12.7	104	491	11	MOLECULE: DUF4129 DOMAIN-CONTAINING PROTEIN;
6DTD_Cas13b	02C3-A	AF-A0A1S1S7B3-F1-model_v4.pdb	A0A1S1S7B3	6.3	2.2	85	893	9	MOLECULE: SULFATASE-MODIFYING FACTOR PROTEIN;
6DTD_Cas13b	0O8K-A	AF-A0A1X2EEU1-F1-model_v4.pdb	A0A1X2EEU1	6.3	4.3	130	202	12	MOLECULE: UNCHARACTERIZED PROTEIN;
6DTD_Cas13b	5M0b-A	AF-A0A7W2TP90-F1-model_v4.pdb	A0A7W2TP90	6.3	3.8	124	197	10	MOLECULE: UNCHARACTERIZED PROTEIN;
6DTD_Cas13b	3NEf-A	AF-A0A7Z0E1Q6-F1-model_v4.pdb	A0A7Z0E1Q6	6.3	14.3	107	314	12	MOLECULE: UNCHARACTERIZED PROTEIN;
6DTD_Cas13b	7ZCs-A	AF-A0A7Z9WN14-F1-model_v4.pdb	A0A7Z9WN14	6.3	2.7	93	439	5	MOLECULE: DUF4129 DOMAIN-CONTAINING PROTEIN;
6DTD_Cas13b	5p2p-A	AF-A0A1S6H9G1-F1-model_v4.pdb	A0A1S6H9G1	6.3	3.6	99	161	11	MOLECULE: UNCHARACTERIZED PROTEIN;
6DTD_Cas13b	Aw8d-A	AF-A0A2H6EDF8-F1-model_v4.pdb	A0A2H6EDF8	6.3	3.8	122	186	11	MOLECULE: UNCHARACTERIZED PROTEIN;
6DTD_Cas13b	Bu8h-A	AF-A0A3C1LT11-F1-model_v4.pdb	A0A3C1LT11	6.3	6.8	135	404	7	MOLECULE: UNCHARACTERIZED PROTEIN;
6DTD_Cas13b	C82U-A	AF-A0A842DDT5-F1-model_v4.pdb	A0A842DDT5	6.3	4.7	187	1062	12	MOLECULE: UNCHARACTERIZED PROTEIN;
6DTD_Cas13b	Lt1R-A	AF-A0A7C0Y287-F1-model_v4.pdb	A0A7C0Y287	6.3	7	114	185	12	MOLECULE: UNCHARACTERIZED PROTEIN;
6DTD_Cas13b	OfDD-A	AF-A0A2E9QRB0-F1-model_v4.pdb	A0A2E9QRB0	6.3	6	116	422	11	MOLECULE: UNCHARACTERIZED PROTEIN;
6DTD_Cas13b	P23s-A	AF-A0A7J2NRW8-F1-model_v4.pdb	A0A7J2NRW8	6.3	14.5	109	545	6	MOLECULE: NUCLEOTIDYLTRANSFERASE DOMAIN-CONTAINING PROTEIN;
6DTD_Cas13b	OPF5-A	AF-A0A7C4XJ51-F1-model_v4.pdb	A0A7C4XJ51	6.3	5.5	101	305	14	MOLECULE: RIBONUCLEASE;
6DTD_Cas13b	Po9N-A	AF-A0A662UY51-F1-model_v4.pdb	A0A662UY51	6.3	3.5	110	235	8	MOLECULE: UNCHARACTERIZED PROTEIN;
6DTD_Cas13b	Sk7k-A	AF-A0A662VRR7-F1-model_v4.pdb	A0A662VRR7	6.3	13.7	103	385	14	MOLECULE: UNCHARACTERIZED PROTEIN;
6DTD_Cas13b	T2AU-A	AF-A0A2P6JLI1-F1-model_v4.pdb	A0A2P6JLI1	6.3	2.2	83	100	8	MOLECULE: UNCHARACTERIZED PROTEIN;
6DTD_Cas13b	ao8q-A	AF-A0A2V7LFF1-F1-model_v4.pdb	A0A2V7LFF1	6.3	9.5	91	690	14	MOLECULE: UNCHARACTERIZED PROTEIN;
6DTD_Cas13b	5T0O-A	AF-A0A6A4BWW1-F1-model_v4.pdb	A0A6A4BWW1	6.3	14.9	112	386	8	MOLECULE: UNCHARACTERIZED PROTEIN;
6DTD_Cas13b	7u81-A	AF-A0A7M7T5H2-F1-model_v4.pdb	A0A7M7T5H2	6.2	3.8	167	605	10	MOLECULE: DUF4209 DOMAIN-CONTAINING PROTEIN;
6DTD_Cas13b	9GAQ-A	AF-A0A6I2L3J1-F1-model_v4.pdb	A0A6I2L3J1	6.2	7.2	105	157	12	MOLECULE: UNCHARACTERIZED PROTEIN;
6DTD_Cas13b	HF8a-A	AF-A0A1J1J056-F1-model_v4.pdb	A0A1J1J056	6.2	3.4	167	549	8	MOLECULE: CYTIDINE AMINOHYDROLASE;
6DTD_Cas13b	2O4E-A	AF-A0A5C8J3Y3-F1-model_v4.pdb	A0A5C8J3Y3	6.2	4.1	116	165	4	MOLECULE: UNCHARACTERIZED PROTEIN;
6DTD_Cas13b	IwEr-A	AF-A0A834DBK2-F1-model_v4.pdb	A0A834DBK2	6.2	5	120	189	10	MOLECULE: UNCHARACTERIZED PROTEIN;
6DTD_Cas13b	Ih4u-A	AF-A0A7J2TZG7-F1-model_v4.pdb	A0A7J2TZG7	6.2	3.4	91	111	9	MOLECULE: UNCHARACTERIZED PROTEIN;
6DTD_Cas13b	Kw7A-A	AF-A0A0G4J0Z7-F1-model_v4.pdb	A0A0G4J0Z7	6.2	8	97	193	12	MOLECULE: UNCHARACTERIZED PROTEIN;
6DTD_Cas13b	Lq2x-A	AF-A0A0R2TXB0-F1-model_v4.pdb	A0A0R2TXB0	6.2	10.7	106	524	8	MOLECULE: UNCHARACTERIZED PROTEIN;
6DTD_Cas13b	LP2T-A	AF-R1DGS0-F1-model_v4.pdb	R1DGS0	6.2	4.7	135	362	12	MOLECULE: PROTEIN KINASE DOMAIN-CONTAINING PROTEIN;
6DTD_Cas13b	O08f-A	AF-A0A3C1HJ79-F1-model_v4.pdb	A0A3C1HJ79	6.2	4.8	97	120	10	MOLECULE: UNCHARACTERIZED PROTEIN;
6DTD_Cas13b	OF4g-A	AF-A0A142Y264-F1-model_v4.pdb	A0A142Y264	6.2	5.9	95	668	13	MOLECULE: UNCHARACTERIZED PROTEIN;
6DTD_Cas13b	UQ7q-A	AF-A0A1H1GHV3-F1-model_v4.pdb	A0A1H1GHV3	6.2	3.8	107	932	7	MOLECULE: TRANSGLUTAMINASE;
6DTD_Cas13b	WeEK-A	AF-A0A124F5C7-F1-model_v4.pdb	A0A124F5C7	6.2	3.1	100	214	14	MOLECULE: UNCHARACTERIZED PROTEIN;
6DTD_Cas13b	ZD7f-A	AF-A0A810LJ23-F1-model_v4.pdb	A0A810LJ23	6.2	3.6	108	354	9	MOLECULE: UNCHARACTERIZED PROTEIN;
6DTD_Cas13b	Yg76-A	AF-A0A210QI27-F1-model_v4.pdb	A0A210QI27	6.2	4.5	125	337	8	MOLECULE: UNCHARACTERIZED PROTEIN;
6DTD_Cas13b	Xx2V-A	AF-A0A177E564-F1-model_v4.pdb	A0A177E564	6.2	3.2	93	118	10	MOLECULE: UNCHARACTERIZED PROTEIN;
6DTD_Cas13b	YTFH-A	AF-A0A5D0QS28-F1-model_v4.pdb	A0A5D0QS28	6.2	4.3	108	165	17	MOLECULE: UNCHARACTERIZED PROTEIN;
6DTD_Cas13b	3YAC-A	AF-A0A0L0HW75-F1-model_v4.pdb	A0A0L0HW75	6.1	12.8	111	225	8	MOLECULE: UNCHARACTERIZED PROTEIN;
6DTD_Cas13b	3z9f-A	AF-A0A672HYP3-F1-model_v4.pdb	A0A672HYP3	6.1	2.8	89	210	9	MOLECULE: UNCHARACTERIZED PROTEIN;
6DTD_Cas13b	4CCh-A	AF-A0A0L6JX66-F1-model_v4.pdb	A0A0L6JX66	6.1	4.3	118	904	9	MOLECULE: TRANSGLUTAMINASE DOMAIN-CONTAINING PROTEIN;
6DTD_Cas13b	5k1g-A	AF-A0A2T6D9C4-F1-model_v4.pdb	A0A2T6D9C4	6.1	4.5	102	145	4	MOLECULE: UNCHARACTERIZED PROTEIN;
6DTD_Cas13b	6p2P-A	AF-K0PXU8-F1-model_v4.pdb	K0PXU8	6.1	2.5	86	103	8	MOLECULE: UNCHARACTERIZED PROTEIN;
6DTD_Cas13b	7W4a-A	AF-A0A7C0Y7K0-F1-model_v4.pdb	A0A7C0Y7K0	6.1	10.7	101	268	13	MOLECULE: HEPN DOMAIN-CONTAINING PROTEIN;
6DTD_Cas13b	8a1n-A	AF-A0A2T1KXL4-F1-model_v4.pdb	A0A2T1KXL4	6.1	2.8	101	160	6	MOLECULE: UNCHARACTERIZED PROTEIN;
6DTD_Cas13b	EN9f-A	AF-A0A7Y5E5N0-F1-model_v4.pdb	A0A7Y5E5N0	6.1	2.5	81	87	11	MOLECULE: UNCHARACTERIZED PROTEIN;
6DTD_Cas13b	Fp7Y-A	AF-A0A0Q7RN08-F1-model_v4.pdb	A0A0Q7RN08	6.1	3.5	108	242	6	MOLECULE: UNCHARACTERIZED PROTEIN;
6DTD_Cas13b	HJDR-A	AF-A0A831TPF0-F1-model_v4.pdb	A0A831TPF0	6.1	13.7	113	138	4	MOLECULE: DUF4129 DOMAIN-CONTAINING PROTEIN;
6DTD_Cas13b	L3Ej-A	AF-A0A7C4IEK2-F1-model_v4.pdb	A0A7C4IEK2	6.1	9.6	105	320	6	MOLECULE: UNCHARACTERIZED PROTEIN;
6DTD_Cas13b	LlCr-A	AF-A0A6J8BES0-F1-model_v4.pdb	A0A6J8BES0	6.1	5.5	120	292	10	MOLECULE: UNCHARACTERIZED PROTEIN;
6DTD_Cas13b	LvDN-A	AF-A0A117IU51-F1-model_v4.pdb	A0A117IU51	6.1	3.8	88	125	8	MOLECULE: UNCHARACTERIZED PROTEIN;
6DTD_Cas13b	NA7S-A	AF-A0A1H0AK50-F1-model_v4.pdb	A0A1H0AK50	6.1	9	124	371	11	MOLECULE: UNCHARACTERIZED PROTEIN;
6DTD_Cas13b	Lw3d-A	AF-A0A317T1D6-F1-model_v4.pdb	A0A317T1D6	6.1	5.5	110	238	11	MOLECULE: UNCHARACTERIZED PROTEIN;
6DTD_Cas13b	QM7X-A	AF-A0A1Z4BVH2-F1-model_v4.pdb	A0A1Z4BVH2	6.1	10.7	125	289	7	MOLECULE: UNCHARACTERIZED PROTEIN;
6DTD_Cas13b	Tn2W-A	AF-A0A838NWP4-F1-model_v4.pdb	A0A838NWP4	6.1	11.3	112	234	9	MOLECULE: UNCHARACTERIZED PROTEIN;
6DTD_Cas13b	Uz9e-A	AF-U5SG75-F1-model_v4.pdb	U5SG75	6.1	2.7	87	641	10	MOLECULE: UNCHARACTERIZED PROTEIN;
6DTD_Cas13b	ZyFq-A	AF-A0A0U3GMF2-F1-model_v4.pdb	A0A0U3GMF2	6.1	14.4	102	161	14	MOLECULE: UNCHARACTERIZED PROTEIN;
6DTD_Cas13b	YpA9-A	AF-A0A5P8NEM6-F1-model_v4.pdb	A0A5P8NEM6	6.1	11.1	111	309	10	MOLECULE: UNCHARACTERIZED PROTEIN;
6DTD_Cas13b	1EAM-A	AF-A0A3Q0D7G6-F1-model_v4.pdb	A0A3Q0D7G6	6	4.9	128	220	12	MOLECULE: UNCHARACTERIZED PROTEIN C1ORF43 HOMOLOG ISOFORM X
6DTD_Cas13b	3o9C-A	AF-A0A524N1H9-F1-model_v4.pdb	A0A524N1H9	6	2.7	94	136	13	MOLECULE: UNCHARACTERIZED PROTEIN;
6DTD_Cas13b	3LFD-A	AF-K9PW61-F1-model_v4.pdb	K9PW61	6	3	97	283	9	MOLECULE: HTH OST-TYPE DOMAIN-CONTAINING PROTEIN;
6DTD_Cas13b	0C1G-A	AF-A0A7J3D5K0-F1-model_v4.pdb	A0A7J3D5K0	6	12.3	99	350	10	MOLECULE: UNCHARACTERIZED PROTEIN;
6DTD_Cas13b	2p6I-A	AF-A0A7C1HFX2-F1-model_v4.pdb	A0A7C1HFX2	6	3.2	87	107	13	MOLECULE: DUF4145 DOMAIN-CONTAINING PROTEIN;
6DTD_Cas13b	8V0e-A	AF-A0A1X2G904-F1-model_v4.pdb	A0A1X2G904	6	10.3	104	266	11	MOLECULE: UNCHARACTERIZED PROTEIN;
6DTD_Cas13b	3eG1-A	AF-A0A2H3G7T3-F1-model_v4.pdb	A0A2H3G7T3	6	18.3	119	476	4	MOLECULE: UNCHARACTERIZED PROTEIN;
6DTD_Cas13b	8K3D-A	AF-A0A3S6Z1X7-F1-model_v4.pdb	A0A3S6Z1X7	6	2.7	77	337	4	MOLECULE: UNCHARACTERIZED PROTEIN;
6DTD_Cas13b	9z0R-A	AF-A0A4R2IYZ0-F1-model_v4.pdb	A0A4R2IYZ0	6	5.1	116	206	9	MOLECULE: UNCHARACTERIZED PROTEIN;
6DTD_Cas13b	5lEw-A	AF-A0A5C8GKK8-F1-model_v4.pdb	A0A5C8GKK8	6	9	94	334	6	MOLECULE: UNCHARACTERIZED PROTEIN;
6DTD_Cas13b	AaAc-A	AF-A0A7C3SGU0-F1-model_v4.pdb	A0A7C3SGU0	6	4.1	139	381	9	MOLECULE: DUF4129 DOMAIN-CONTAINING PROTEIN;
6DTD_Cas13b	8I7y-A	AF-A0A1W6MIX2-F1-model_v4.pdb	A0A1W6MIX2	6	3.7	106	160	4	MOLECULE: UNCHARACTERIZED PROTEIN;
6DTD_Cas13b	9GAp-A	AF-X1DYX2-F1-model_v4.pdb	X1DYX2	6	2.9	100	163	10	MOLECULE: UNCHARACTERIZED PROTEIN;
6DTD_Cas13b	At7z-A	AF-A0A4Y7TIW9-F1-model_v4.pdb	A0A4Y7TIW9	6	3.4	100	1198	5	MOLECULE: F-BOX DOMAIN-CONTAINING PROTEIN;
6DTD_Cas13b	CKFg-A	AF-A0A654CJM5-F1-model_v4.pdb	A0A654CJM5	6	2.9	93	159	11	MOLECULE: UNCHARACTERIZED PROTEIN;
6DTD_Cas13b	DuFr-A	AF-A0A7T0BVB0-F1-model_v4.pdb	A0A7T0BVB0	6	3.4	106	151	13	MOLECULE: UNCHARACTERIZED PROTEIN;
6DTD_Cas13b	G9An-A	AF-A0A3M3H2B7-F1-model_v4.pdb	A0A3M3H2B7	6	3.8	109	159	18	MOLECULE: UNCHARACTERIZED PROTEIN;
6DTD_Cas13b	IpAq-A	AF-A0A0P9EF28-F1-model_v4.pdb	A0A0P9EF28	6	3.5	96	242	6	MOLECULE: UNCHARACTERIZED PROTEIN;
6DTD_Cas13b	KO4s-A	AF-A0A7K1FJ79-F1-model_v4.pdb	A0A7K1FJ79	6	7.7	114	230	10	MOLECULE: DUF4129 DOMAIN-CONTAINING PROTEIN;
6DTD_Cas13b	K75P-A	AF-A0A4R2QTY9-F1-model_v4.pdb	A0A4R2QTY9	6	5.2	122	739	7	MOLECULE: UNCHARACTERIZED PROTEIN;
6DTD_Cas13b	JX5X-A	AF-A0A1F6MC61-F1-model_v4.pdb	A0A1F6MC61	6	4	99	198	13	MOLECULE: UNCHARACTERIZED PROTEIN;
6DTD_Cas13b	L80Z-A	AF-A0A396AL22-F1-model_v4.pdb	A0A396AL22	6	10.7	113	595	8	MOLECULE: UNCHARACTERIZED PROTEIN;
6DTD_Cas13b	NgBu-A	AF-A0A3B0TFY0-F1-model_v4.pdb	A0A3B0TFY0	6	11.3	123	183	9	MOLECULE: UNCHARACTERIZED PROTEIN;
6DTD_Cas13b	OO6M-A	AF-A0A653IBE8-F1-model_v4.pdb	A0A653IBE8	6	3.2	95	157	14	MOLECULE: UNCHARACTERIZED PROTEIN;
6DTD_Cas13b	QJ7L-A	AF-A0A345IMT6-F1-model_v4.pdb	A0A345IMT6	6	2.2	77	194	13	MOLECULE: UNCHARACTERIZED PROTEIN;
6DTD_Cas13b	QB5D-A	AF-A0A522EFJ1-F1-model_v4.pdb	A0A522EFJ1	6	2.3	81	91	14	MOLECULE: UNCHARACTERIZED PROTEIN;
6DTD_Cas13b	RbEp-A	AF-A0A5C4MIT4-F1-model_v4.pdb	A0A5C4MIT4	6	3.8	104	171	6	MOLECULE: UNCHARACTERIZED PROTEIN;
6DTD_Cas13b	Sm2v-A	AF-A0A0D8HLS7-F1-model_v4.pdb	A0A0D8HLS7	6	5.1	123	339	8	MOLECULE: UNCHARACTERIZED PROTEIN;
6DTD_Cas13b	Rj7M-A	AF-A0A2H9PRL3-F1-model_v4.pdb	A0A2H9PRL3	6	12.4	108	296	10	MOLECULE: UNCHARACTERIZED PROTEIN;
6DTD_Cas13b	VB34-A	AF-A0A4Q5NUU2-F1-model_v4.pdb	A0A4Q5NUU2	6	14.7	119	925	8	MOLECULE: TGC DOMAIN-CONTAINING PROTEIN;
6DTD_Cas13b	WM9a-A	AF-A0A814CHI9-F1-model_v4.pdb	A0A814CHI9	6	3.6	104	243	6	MOLECULE: HYPOTHETICAL PROTEIN;
6DTD_Cas13b	Xd5S-A	AF-A0A6J8C4M0-F1-model_v4.pdb	A0A6J8C4M0	6	4.9	96	916	15	MOLECULE: UNCHARACTERIZED PROTEIN;
6DTD_Cas13b	YqCX-A	AF-Q8TU99-F1-model_v4.pdb	Q8TU99	6	2.7	86	104	14	MOLECULE: UNCHARACTERIZED PROTEIN;
6DTD_Cas13b	Z1Db-A	AF-A0A074MFT3-F1-model_v4.pdb	A0A074MFT3	6	4.1	101	167	10	MOLECULE: UNCHARACTERIZED PROTEIN;
6DTD_Cas13b	aQA7-A	AF-A0A522DQS1-F1-model_v4.pdb	A0A522DQS1	6	10.2	102	437	11	MOLECULE: DUF4129 DOMAIN-CONTAINING PROTEIN;
6DTD_Cas13b	ZgCO-A	AF-A0A0T6A4R2-F1-model_v4.pdb	A0A0T6A4R2	6	4.2	124	229	7	MOLECULE: UNCHARACTERIZED PROTEIN;
6DTD_Cas13b	Zx0M-A	AF-A0A7C4YQD3-F1-model_v4.pdb	A0A7C4YQD3	6	13.8	114	182	11	MOLECULE: UNCHARACTERIZED PROTEIN;
6DTD_Cas13b	3O7B-A	AF-A0A0W0FDI3-F1-model_v4.pdb	A0A0W0FDI3	6	3.4	97	622	5	MOLECULE: UNCHARACTERIZED PROTEIN;
A0A9X2MGT7_Cas13c	5ZC4-A	AF-A0A0E2V7K8-F1-model_v4.pdb	A0A0E2V7K8	22.3	2.3	286	1111	36	MOLECULE: UNCHARACTERIZED PROTEIN;
A0A9X2MGT7_Cas13c	GnB5-A	AF-A0A6S6TQB3-F1-model_v4.pdb	A0A6S6TQB3	20.9	3.4	265	809	30	MOLECULE: UNCHARACTERIZED PROTEIN;
A0A9X2MGT7_Cas13c	W3Fy-A	AF-A0A7C5SD50-F1-model_v4.pdb	A0A7C5SD50	13.1	3.6	226	449	10	MOLECULE: UNCHARACTERIZED PROTEIN;
A0A9X2MGT7_Cas13c	YV1b-A	AF-A0A4R1YWY2-F1-model_v4.pdb	A0A4R1YWY2	8.9	3.8	234	1276	10	MOLECULE: UNCHARACTERIZED PROTEIN;
A0A9X2MGT7_Cas13c	Dd1j-A	AF-E9HS57-F1-model_v4.pdb	E9HS57	8.7	4.2	195	371	7	MOLECULE: UNCHARACTERIZED PROTEIN;
A0A9X2MGT7_Cas13c	C82U-A	AF-A0A842DDT5-F1-model_v4.pdb	A0A842DDT5	8.5	3.7	218	1062	11	MOLECULE: UNCHARACTERIZED PROTEIN;
A0A9X2MGT7_Cas13c	V656-A	AF-E9GBY7-F1-model_v4.pdb	E9GBY7	8.4	4	193	321	7	MOLECULE: UNCHARACTERIZED PROTEIN;
A0A9X2MGT7_Cas13c	WRD3-A	AF-A0A4S1ZD93-F1-model_v4.pdb	A0A4S1ZD93	8.2	4.4	197	1265	14	MOLECULE: UNCHARACTERIZED PROTEIN;
A0A9X2MGT7_Cas13c	UpE4-A	AF-A0A162SAE3-F1-model_v4.pdb	A0A162SAE3	8.2	4.6	193	545	9	MOLECULE: UNCHARACTERIZED PROTEIN;
A0A9X2MGT7_Cas13c	Wp6T-A	AF-A0A846TQ48-F1-model_v4.pdb	A0A846TQ48	8.1	4.4	131	207	17	MOLECULE: UNCHARACTERIZED PROTEIN;
A0A9X2MGT7_Cas13c	DG1r-A	AF-A0A5B8K3P3-F1-model_v4.pdb	A0A5B8K3P3	7.8	9.8	109	461	12	MOLECULE: UNCHARACTERIZED PROTEIN;
A0A9X2MGT7_Cas13c	0gCE-A	AF-A0A2M8UBK0-F1-model_v4.pdb	A0A2M8UBK0	7.8	3.8	226	987	10	MOLECULE: UNCHARACTERIZED PROTEIN;
A0A9X2MGT7_Cas13c	HC2e-A	AF-A0A2P4PJ39-F1-model_v4.pdb	A0A2P4PJ39	7.7	6.8	132	375	12	MOLECULE: UNCHARACTERIZED PROTEIN;
A0A9X2MGT7_Cas13c	OQ2v-A	AF-A0A1H7LH09-F1-model_v4.pdb	A0A1H7LH09	7.4	3.9	221	944	14	MOLECULE: UNCHARACTERIZED PROTEIN;
A0A9X2MGT7_Cas13c	at4y-A	AF-A0A3S5XYX8-F1-model_v4.pdb	A0A3S5XYX8	7.4	3.3	115	184	11	MOLECULE: UNCHARACTERIZED PROTEIN;
A0A9X2MGT7_Cas13c	237l-A	AF-R7MCL9-F1-model_v4.pdb	R7MCL9	7.4	4	138	504	13	MOLECULE: ABI-LIKE PROTEIN;
A0A9X2MGT7_Cas13c	68CD-A	AF-A0A2U9DY74-F1-model_v4.pdb	A0A2U9DY74	7.3	3.2	127	222	7	MOLECULE: UNCHARACTERIZED PROTEIN;
A0A9X2MGT7_Cas13c	X19g-A	AF-A0A4S8N790-F1-model_v4.pdb	A0A4S8N790	7.3	3.1	113	191	15	MOLECULE: UNCHARACTERIZED PROTEIN;
A0A9X2MGT7_Cas13c	U0FK-A	AF-E9GQ59-F1-model_v4.pdb	E9GQ59	7.3	4.3	177	280	12	MOLECULE: UNCHARACTERIZED PROTEIN;
A0A9X2MGT7_Cas13c	1i2E-A	AF-A0A836IVJ6-F1-model_v4.pdb	A0A836IVJ6	7.2	17.7	134	752	5	MOLECULE: UNCHARACTERIZED PROTEIN;
A0A9X2MGT7_Cas13c	D9Fn-A	AF-A0A7A2XYX9-F1-model_v4.pdb	A0A7A2XYX9	7.2	4.8	135	332	15	MOLECULE: ABI FAMILY PROTEIN;
A0A9X2MGT7_Cas13c	Me1w-A	AF-A0A0M8MGF7-F1-model_v4.pdb	A0A0M8MGF7	7.2	3.4	119	213	15	MOLECULE: CAAX PROTEASE;
A0A9X2MGT7_Cas13c	2AFX-A	AF-A0A1R4G542-F1-model_v4.pdb	A0A1R4G542	7.1	6.7	123	181	7	MOLECULE: UNCHARACTERIZED PROTEIN;
A0A9X2MGT7_Cas13c	JaAq-A	AF-A0A269PDH6-F1-model_v4.pdb	A0A269PDH6	7.1	3.3	132	245	8	MOLECULE: UNCHARACTERIZED PROTEIN;
A0A9X2MGT7_Cas13c	4A8h-A	AF-S8A1Y2-F1-model_v4.pdb	S8A1Y2	7	10.8	129	665	12	MOLECULE: UNCHARACTERIZED PROTEIN;
A0A9X2MGT7_Cas13c	Fa4Z-A	AF-M5PR79-F1-model_v4.pdb	M5PR79	7	5.7	96	403	8	MOLECULE: UNCHARACTERIZED PROTEIN;
A0A9X2MGT7_Cas13c	NRE1-A	AF-A0A378LNV2-F1-model_v4.pdb	A0A378LNV2	7	6.7	130	625	14	MOLECULE: UNCHARACTERIZED PROTEIN;
A0A9X2MGT7_Cas13c	6C9W-A	AF-A0A4R1XBG5-F1-model_v4.pdb	A0A4R1XBG5	6.9	3.1	117	188	9	MOLECULE: ABI-LIKE PROTEIN;
A0A9X2MGT7_Cas13c	a74A-A	AF-A0A7X1B066-F1-model_v4.pdb	A0A7X1B066	6.9	6.6	117	174	9	MOLECULE: UNCHARACTERIZED PROTEIN;
A0A9X2MGT7_Cas13c	aeCf-A	AF-A0A087ACK4-F1-model_v4.pdb	A0A087ACK4	6.9	3.1	118	344	11	MOLECULE: RNA-BINDING PROTEIN;
A0A9X2MGT7_Cas13c	2M4i-A	AF-A0A8B2DZV4-F1-model_v4.pdb	A0A8B2DZV4	6.8	4.9	136	281	12	MOLECULE: ABI FAMILY PROTEIN;
A0A9X2MGT7_Cas13c	0U5A-A	AF-A0A2J6NG29-F1-model_v4.pdb	A0A2J6NG29	6.8	3.2	123	280	11	MOLECULE: UNCHARACTERIZED PROTEIN;
A0A9X2MGT7_Cas13c	ADBd-A	AF-A0A7D5T2G8-F1-model_v4.pdb	A0A7D5T2G8	6.8	4.3	109	149	9	MOLECULE: UNCHARACTERIZED PROTEIN;
A0A9X2MGT7_Cas13c	FXCK-A	AF-A0A821C7F8-F1-model_v4.pdb	A0A821C7F8	6.8	5.1	138	290	6	MOLECULE: HYPOTHETICAL PROTEIN;
A0A9X2MGT7_Cas13c	Wb4R-A	AF-E2S7B0-F1-model_v4.pdb	E2S7B0	6.8	3.6	116	362	11	MOLECULE: UNCHARACTERIZED PROTEIN;
A0A9X2MGT7_Cas13c	Yz3h-A	AF-A0A7S4NV64-F1-model_v4.pdb	A0A7S4NV64	6.8	5.9	115	222	3	MOLECULE: HYPOTHETICAL PROTEIN;
A0A9X2MGT7_Cas13c	JB0L-A	AF-A0A6C0JIL6-F1-model_v4.pdb	A0A6C0JIL6	6.7	4	87	112	11	MOLECULE: UNCHARACTERIZED PROTEIN;
A0A9X2MGT7_Cas13c	Mk0F-A	AF-A0A2G6CBK5-F1-model_v4.pdb	A0A2G6CBK5	6.7	3.8	141	346	11	MOLECULE: UNCHARACTERIZED PROTEIN;
A0A9X2MGT7_Cas13c	Dr6w-A	AF-A0A3N4K025-F1-model_v4.pdb	A0A3N4K025	6.7	10.4	135	784	7	MOLECULE: UNCHARACTERIZED PROTEIN;
A0A9X2MGT7_Cas13c	MX9f-A	AF-A0A6C0IJL9-F1-model_v4.pdb	A0A6C0IJL9	6.7	5	104	243	8	MOLECULE: RING-TYPE DOMAIN-CONTAINING PROTEIN;
A0A9X2MGT7_Cas13c	0u6O-A	AF-A0A479ZTU2-F1-model_v4.pdb	A0A479ZTU2	6.7	4.5	131	229	11	MOLECULE: UNCHARACTERIZED PROTEIN;
A0A9X2MGT7_Cas13c	Oa7z-A	AF-A0A7H9EIV5-F1-model_v4.pdb	A0A7H9EIV5	6.7	4.7	150	567	7	MOLECULE: TYPE I-E CRISPR-ASSOCIATED PROTEIN CSE1/CASA;
A0A9X2MGT7_Cas13c	HiCs-A	AF-A0A094FRG0-F1-model_v4.pdb	A0A094FRG0	6.7	5.1	133	686	6	MOLECULE: UNCHARACTERIZED PROTEIN;
A0A9X2MGT7_Cas13c	WOCK-A	AF-A0A5B9DBT6-F1-model_v4.pdb	A0A5B9DBT6	6.7	3.5	101	457	8	MOLECULE: TM2 DOMAIN PROTEIN;
A0A9X2MGT7_Cas13c	Q16L-A	AF-A0A1I3BT50-F1-model_v4.pdb	A0A1I3BT50	6.6	3.6	124	250	11	MOLECULE: ABI-LIKE PROTEIN;
A0A9X2MGT7_Cas13c	0U61-A	AF-F4L2T5-F1-model_v4.pdb	F4L2T5	6.6	6.7	106	164	5	MOLECULE: LEMA FAMILY PROTEIN;
A0A9X2MGT7_Cas13c	4PEP-A	AF-A0A7W1PCG6-F1-model_v4.pdb	A0A7W1PCG6	6.6	10.3	138	300	8	MOLECULE: VOC FAMILY PROTEIN;
A0A9X2MGT7_Cas13c	Iy8B-A	AF-A0A8B6FE74-F1-model_v4.pdb	A0A8B6FE74	6.6	4.6	134	1111	9	MOLECULE: UNCHARACTERIZED PROTEIN;
A0A9X2MGT7_Cas13c	Ib2b-A	AF-U7K8H9-F1-model_v4.pdb	U7K8H9	6.6	3.2	128	264	7	MOLECULE: UNCHARACTERIZED PROTEIN;
A0A9X2MGT7_Cas13c	Kv2o-A	AF-A0A3A4RB85-F1-model_v4.pdb	A0A3A4RB85	6.6	5.2	137	237	12	MOLECULE: UNCHARACTERIZED PROTEIN;
A0A9X2MGT7_Cas13c	Kn9w-A	AF-A0A5C5S049-F1-model_v4.pdb	A0A5C5S049	6.6	8.4	112	164	2	MOLECULE: YIBE/F FAMILY PROTEIN;
A0A9X2MGT7_Cas13c	9a7D-A	AF-A0A516N204-F1-model_v4.pdb	A0A516N204	6.6	4.3	150	506	7	MOLECULE: UNCHARACTERIZED PROTEIN;
A0A9X2MGT7_Cas13c	654O-A	AF-A0A7J6ZFP5-F1-model_v4.pdb	A0A7J6ZFP5	6.5	10.1	116	756	9	MOLECULE: UNCHARACTERIZED PROTEIN;
A0A9X2MGT7_Cas13c	C685-A	AF-A0A2G6GBN7-F1-model_v4.pdb	A0A2G6GBN7	6.5	6.7	103	167	1	MOLECULE: UNCHARACTERIZED PROTEIN;
A0A9X2MGT7_Cas13c	Lk44-A	AF-A0A1G0IAY0-F1-model_v4.pdb	A0A1G0IAY0	6.5	10.3	118	283	9	MOLECULE: VPS9 DOMAIN-CONTAINING PROTEIN;
A0A9X2MGT7_Cas13c	J6B5-A	AF-A0A0R1TRJ8-F1-model_v4.pdb	A0A0R1TRJ8	6.5	3.5	133	431	10	MOLECULE: UNCHARACTERIZED PROTEIN;
A0A9X2MGT7_Cas13c	2T7f-A	AF-A0A7K0TEN3-F1-model_v4.pdb	A0A7K0TEN3	6.5	2.9	105	169	16	MOLECULE: UNCHARACTERIZED PROTEIN;
A0A9X2MGT7_Cas13c	8i7B-A	AF-H0QXP3-F1-model_v4.pdb	H0QXP3	6.5	3	120	285	7	MOLECULE: UNCHARACTERIZED PROTEIN;
A0A9X2MGT7_Cas13c	V37Y-A	AF-A0A850P8W3-F1-model_v4.pdb	A0A850P8W3	6.5	6.2	124	344	6	MOLECULE: ABI FAMILY PROTEIN;
A0A9X2MGT7_Cas13c	V1Ar-A	AF-A0A8B6EZM3-F1-model_v4.pdb	A0A8B6EZM3	6.5	4.4	184	452	9	MOLECULE: UNCHARACTERIZED PROTEIN;
A0A9X2MGT7_Cas13c	a31M-A	AF-A0A268TJX4-F1-model_v4.pdb	A0A268TJX4	6.5	13	115	232	9	MOLECULE: UNCHARACTERIZED PROTEIN;
A0A9X2MGT7_Cas13c	Dq7p-A	AF-A0A086JHZ8-F1-model_v4.pdb	A0A086JHZ8	6.5	7.1	113	210	7	MOLECULE: PUTATIVE TRANSMEMBRANE PROTEIN;
A0A9X2MGT7_Cas13c	UnED-A	AF-A0A1I5TBN9-F1-model_v4.pdb	A0A1I5TBN9	6.5	5.5	144	281	12	MOLECULE: ABI-LIKE PROTEIN;
A0A9X2MGT7_Cas13c	DiAF-A	AF-A0A522FK28-F1-model_v4.pdb	A0A522FK28	6.4	3.2	122	300	12	MOLECULE: ABI FAMILY PROTEIN;
A0A9X2MGT7_Cas13c	8H3q-A	AF-F0Q051-F1-model_v4.pdb	F0Q051	6.4	3.5	131	276	9	MOLECULE: ABI FAMILY PROTEIN;
A0A9X2MGT7_Cas13c	N25E-A	AF-A0A226DRT7-F1-model_v4.pdb	A0A226DRT7	6.4	6.9	124	672	4	MOLECULE: UNCHARACTERIZED PROTEIN;
A0A9X2MGT7_Cas13c	KQ9a-A	AF-A0A7C3RRX8-F1-model_v4.pdb	A0A7C3RRX8	6.4	4.3	118	178	14	MOLECULE: UNCHARACTERIZED PROTEIN;
A0A9X2MGT7_Cas13c	KFCr-A	AF-A0A6J8ETM0-F1-model_v4.pdb	A0A6J8ETM0	6.4	4	147	341	5	MOLECULE: UNCHARACTERIZED PROTEIN;
A0A9X2MGT7_Cas13c	4lFR-A	AF-A0A8B6E5S2-F1-model_v4.pdb	A0A8B6E5S2	6.4	7.8	116	276	11	MOLECULE: UNCHARACTERIZED PROTEIN;
A0A9X2MGT7_Cas13c	F18Y-A	AF-A0A5J5DWB7-F1-model_v4.pdb	A0A5J5DWB7	6.4	7.1	128	411	9	MOLECULE: UNCHARACTERIZED PROTEIN;
A0A9X2MGT7_Cas13c	QACL-A	AF-A0A7J7AI01-F1-model_v4.pdb	A0A7J7AI01	6.4	4.3	131	344	6	MOLECULE: UNCHARACTERIZED PROTEIN;
A0A9X2MGT7_Cas13c	ER3B-A	AF-A0A2K1R1M3-F1-model_v4.pdb	A0A2K1R1M3	6.4	4.1	106	196	8	MOLECULE: UNCHARACTERIZED PROTEIN;
A0A9X2MGT7_Cas13c	FpBV-A	AF-A0A349MHH9-F1-model_v4.pdb	A0A349MHH9	6.4	3.2	110	199	10	MOLECULE: UNCHARACTERIZED PROTEIN;
A0A9X2MGT7_Cas13c	An9l-A	AF-A0A520K5T7-F1-model_v4.pdb	A0A520K5T7	6.4	3.5	101	128	6	MOLECULE: UNCHARACTERIZED PROTEIN;
A0A9X2MGT7_Cas13c	Wc8B-A	AF-A0A423U3L0-F1-model_v4.pdb	A0A423U3L0	6.4	4.1	110	1022	6	MOLECULE: NACHT DOMAIN-CONTAINING PROTEIN;
A0A9X2MGT7_Cas13c	YY4k-A	AF-A0A6J8D8E0-F1-model_v4.pdb	A0A6J8D8E0	6.4	3.5	113	407	12	MOLECULE: HEPN_DZIP3 DOMAIN-CONTAINING PROTEIN;
A0A9X2MGT7_Cas13c	VUDd-A	AF-A0A162RQP8-F1-model_v4.pdb	A0A162RQP8	6.4	4.9	129	309	8	MOLECULE: PUTATIVE ADENYLYL CYCLASE;
A0A9X2MGT7_Cas13c	KqEC-A	AF-A0A397W9K2-F1-model_v4.pdb	A0A397W9K2	6.4	4	97	144	5	MOLECULE: UNCHARACTERIZED PROTEIN;
A0A9X2MGT7_Cas13c	1r9f-A	AF-A0A0L0RYZ8-F1-model_v4.pdb	A0A0L0RYZ8	6.3	7	127	422	3	MOLECULE: UNCHARACTERIZED PROTEIN;
A0A9X2MGT7_Cas13c	3q3F-A	AF-A0A074VT52-F1-model_v4.pdb	A0A074VT52	6.3	7.3	103	171	6	MOLECULE: UNCHARACTERIZED PROTEIN;
A0A9X2MGT7_Cas13c	Dr6B-A	AF-A0A1N6WD05-F1-model_v4.pdb	A0A1N6WD05	6.3	3.3	106	163	1	MOLECULE: UNCHARACTERIZED PROTEIN;
A0A9X2MGT7_Cas13c	5QD2-A	AF-A0A1D2MJP4-F1-model_v4.pdb	A0A1D2MJP4	6.3	11.3	103	382	6	MOLECULE: UNCHARACTERIZED PROTEIN;
A0A9X2MGT7_Cas13c	Ck5R-A	AF-A0A2A4JYE6-F1-model_v4.pdb	A0A2A4JYE6	6.3	14.4	114	565	11	MOLECULE: UNCHARACTERIZED PROTEIN;
A0A9X2MGT7_Cas13c	4M01-A	AF-A0A7C3AID7-F1-model_v4.pdb	A0A7C3AID7	6.3	9.7	138	1144	5	MOLECULE: UNCHARACTERIZED PROTEIN;
A0A9X2MGT7_Cas13c	OsBA-A	AF-A0A7W1Z4Y6-F1-model_v4.pdb	A0A7W1Z4Y6	6.3	3.8	111	141	5	MOLECULE: UNCHARACTERIZED PROTEIN;
A0A9X2MGT7_Cas13c	1V1i-A	AF-U4LT34-F1-model_v4.pdb	U4LT34	6.3	5.5	103	465	13	MOLECULE: UNCHARACTERIZED PROTEIN;
A0A9X2MGT7_Cas13c	GPDi-A	AF-A0A090P646-F1-model_v4.pdb	A0A090P646	6.3	3.8	100	293	6	MOLECULE: UNCHARACTERIZED PROTEIN;
A0A9X2MGT7_Cas13c	6NDi-A	AF-A0A6C0C548-F1-model_v4.pdb	A0A6C0C548	6.3	9.3	111	385	9	MOLECULE: UNCHARACTERIZED PROTEIN;
A0A9X2MGT7_Cas13c	DzDq-A	AF-A0A5C4L9H4-F1-model_v4.pdb	A0A5C4L9H4	6.3	8.9	131	360	8	MOLECULE: UNCHARACTERIZED PROTEIN;
A0A9X2MGT7_Cas13c	OJE1-A	AF-A0A6A3T7L5-F1-model_v4.pdb	A0A6A3T7L5	6.3	3.8	118	1185	8	MOLECULE: UNCHARACTERIZED PROTEIN;
A0A9X2MGT7_Cas13c	Kv4M-A	AF-A0A315WP40-F1-model_v4.pdb	A0A315WP40	6.3	3.4	111	559	7	MOLECULE: UNCHARACTERIZED PROTEIN;
A0A9X2MGT7_Cas13c	Jt7D-A	AF-A0A3R7WE30-F1-model_v4.pdb	A0A3R7WE30	6.3	15.6	110	147	7	MOLECULE: UNCHARACTERIZED PROTEIN;
A0A9X2MGT7_Cas13c	Tn3L-A	AF-A0A3A4ATH0-F1-model_v4.pdb	A0A3A4ATH0	6.3	3.2	87	95	8	MOLECULE: UNCHARACTERIZED PROTEIN;
A0A9X2MGT7_Cas13c	L88g-A	AF-A0A5N7C6C9-F1-model_v4.pdb	A0A5N7C6C9	6.3	3.5	106	171	8	MOLECULE: UNCHARACTERIZED PROTEIN;
A0A9X2MGT7_Cas13c	WsAy-A	AF-A0A1U9L7P0-F1-model_v4.pdb	A0A1U9L7P0	6.3	3.5	113	169	12	MOLECULE: UNCHARACTERIZED PROTEIN;
A0A9X2MGT7_Cas13c	UHEq-A	AF-A0A378LCZ6-F1-model_v4.pdb	A0A378LCZ6	6.3	11.3	121	707	9	MOLECULE: UNCHARACTERIZED PROTEIN;
A0A9X2MGT7_Cas13c	Yg8T-A	AF-A0A5F2BC16-F1-model_v4.pdb	A0A5F2BC16	6.3	3.1	97	177	6	MOLECULE: UNCHARACTERIZED PROTEIN;
A0A9X2MGT7_Cas13c	ZSDE-A	AF-A0A183E3I5-F1-model_v4.pdb	A0A183E3I5	6.3	5.9	110	231	4	MOLECULE: UNCHARACTERIZED PROTEIN;
A0A9X2MGT7_Cas13c	F39x-A	AF-A0A537EC96-F1-model_v4.pdb	A0A537EC96	6.3	3.8	114	176	6	MOLECULE: UNCHARACTERIZED PROTEIN;
A0A9X2MGT7_Cas13c	OP3S-A	AF-A0A143WXI2-F1-model_v4.pdb	A0A143WXI2	6.3	3.2	126	721	12	MOLECULE: ABI-LIKE PROTEIN;
A0A9X2MGT7_Cas13c	RV8R-A	AF-A0A423DIJ2-F1-model_v4.pdb	A0A423DIJ2	6.2	4.1	106	153	4	MOLECULE: UNCHARACTERIZED PROTEIN;
A0A9X2MGT7_Cas13c	P8A1-A	AF-A0A7C1TP41-F1-model_v4.pdb	A0A7C1TP41	6.2	3.3	100	282	6	MOLECULE: UNCHARACTERIZED PROTEIN;
A0A9X2MGT7_Cas13c	T482-A	AF-B7AS63-F1-model_v4.pdb	B7AS63	6.2	3.2	94	242	7	MOLECULE: UNCHARACTERIZED PROTEIN;
A0A9X2MGT7_Cas13c	QyFw-A	AF-A0A2H6NDB1-F1-model_v4.pdb	A0A2H6NDB1	6.2	5.8	116	354	13	MOLECULE: UNCHARACTERIZED PROTEIN;
A0A9X2MGT7_Cas13c	9E4T-A	AF-A0A0Q6FZP0-F1-model_v4.pdb	A0A0Q6FZP0	6.2	3	119	230	8	MOLECULE: UNCHARACTERIZED PROTEIN;
A0A9X2MGT7_Cas13c	9q9f-A	AF-A0A4V6Z6I3-F1-model_v4.pdb	A0A4V6Z6I3	6.2	10.4	117	702	7	MOLECULE: RIBONUCLEASES G AND E;
A0A9X2MGT7_Cas13c	MJ9h-A	AF-A0A0G4J6Z0-F1-model_v4.pdb	A0A0G4J6Z0	6.2	6.7	114	822	8	MOLECULE: UNCHARACTERIZED PROTEIN;
A0A9X2MGT7_Cas13c	LmF9-A	AF-B4GK76-F1-model_v4.pdb	B4GK76	6.2	7.9	101	194	10	MOLECULE: GL26023;
A0A9X2MGT7_Cas13c	LS3Y-A	AF-A0A3M7KXW3-F1-model_v4.pdb	A0A3M7KXW3	6.2	4.3	114	851	5	MOLECULE: SBP-TYPE DOMAIN-CONTAINING PROTEIN;
A0A9X2MGT7_Cas13c	EzF0-A	AF-L7IEM4-F1-model_v4.pdb	L7IEM4	6.2	6.8	153	1009	8	MOLECULE: UNCHARACTERIZED PROTEIN;
A0A9X2MGT7_Cas13c	Kr9u-A	AF-A0A7U7C7E1-F1-model_v4.pdb	A0A7U7C7E1	6.2	7.2	157	490	17	MOLECULE: UNCHARACTERIZED PROTEIN;
A0A9X2MGT7_Cas13c	TeAi-A	AF-A0A2T5DA92-F1-model_v4.pdb	A0A2T5DA92	6.2	7	146	378	11	MOLECULE: UNCHARACTERIZED PROTEIN;
A0A9X2MGT7_Cas13c	DUEN-A	AF-A0A8A8KUH2-F1-model_v4.pdb	A0A8A8KUH2	6.2	3.4	130	316	7	MOLECULE: ABI FAMILY PROTEIN;
A0A9X2MGT7_Cas13c	JF0W-A	AF-A0A7S1XD52-F1-model_v4.pdb	A0A7S1XD52	6.2	12	134	538	8	MOLECULE: HYPOTHETICAL PROTEIN;
A0A9X2MGT7_Cas13c	PqG4-A	AF-A0A5C8FD34-F1-model_v4.pdb	A0A5C8FD34	6.2	4.7	135	970	10	MOLECULE: UNCHARACTERIZED PROTEIN;
A0A9X2MGT7_Cas13c	RSD0-A	AF-A0A2T7IIR9-F1-model_v4.pdb	A0A2T7IIR9	6.2	8.6	113	853	10	MOLECULE: UNCHARACTERIZED PROTEIN;
A0A9X2MGT7_Cas13c	U13W-A	AF-A2FHK3-F1-model_v4.pdb	A2FHK3	6.2	3.7	102	198	3	MOLECULE: UNCHARACTERIZED PROTEIN;
A0A9X2MGT7_Cas13c	UD2b-A	AF-A0A3T0K1D4-F1-model_v4.pdb	A0A3T0K1D4	6.2	9.9	119	243	3	MOLECULE: UNCHARACTERIZED PROTEIN;
A0A9X2MGT7_Cas13c	a92w-A	AF-M2X994-F1-model_v4.pdb	M2X994	6.2	7.1	132	720	10	MOLECULE: RIBONUCLEASE III;
A0A9X2MGT7_Cas13c	Xu86-A	AF-A0A194Q4S2-F1-model_v4.pdb	A0A194Q4S2	6.2	3.4	101	146	5	MOLECULE: UNCHARACTERIZED PROTEIN;
A0A9X2MGT7_Cas13c	0x9T-A	AF-A0A0L0NMF6-F1-model_v4.pdb	A0A0L0NMF6	6.2	7.8	109	292	9	MOLECULE: UNCHARACTERIZED PROTEIN;
A0A9X2MGT7_Cas13c	01BF-A	AF-A0A291N5W0-F1-model_v4.pdb	A0A291N5W0	6.2	3.4	122	225	9	MOLECULE: UNCHARACTERIZED PROTEIN;
A0A9X2MGT7_Cas13c	3g3p-A	AF-D0SB19-F1-model_v4.pdb	D0SB19	6.1	3.8	104	205	9	MOLECULE: UNCHARACTERIZED PROTEIN;
A0A9X2MGT7_Cas13c	3z9f-A	AF-A0A672HYP3-F1-model_v4.pdb	A0A672HYP3	6.1	6.2	104	210	6	MOLECULE: UNCHARACTERIZED PROTEIN;
A0A9X2MGT7_Cas13c	NH2V-A	AF-L8GTZ7-F1-model_v4.pdb	L8GTZ7	6.1	3.3	96	434	2	MOLECULE: UNCHARACTERIZED PROTEIN;
A0A9X2MGT7_Cas13c	Bm75-A	AF-A0A845QIZ0-F1-model_v4.pdb	A0A845QIZ0	6.1	7.6	109	225	6	MOLECULE: LEMA FAMILY PROTEIN;
A0A9X2MGT7_Cas13c	IFEH-A	AF-A0A6J8CM19-F1-model_v4.pdb	A0A6J8CM19	6.1	8	129	844	9	MOLECULE: COR DOMAIN-CONTAINING PROTEIN;
A0A9X2MGT7_Cas13c	Cm6a-A	AF-A0A1S8AQS4-F1-model_v4.pdb	A0A1S8AQS4	6.1	10.1	117	157	7	MOLECULE: UNCHARACTERIZED PROTEIN;
A0A9X2MGT7_Cas13c	EK5t-A	AF-A0A2A2KH95-F1-model_v4.pdb	A0A2A2KH95	6.1	10.1	127	466	7	MOLECULE: DITRANS,POLYCIS-POLYPRENYL DIPHOSPHATE SYNTHASE
A0A9X2MGT7_Cas13c	Ey8m-A	AF-A0A3Q2C6C4-F1-model_v4.pdb	A0A3Q2C6C4	6.1	4	116	171	6	MOLECULE: UNCHARACTERIZED PROTEIN;
A0A9X2MGT7_Cas13c	A86p-A	AF-A0A7X1ZXH7-F1-model_v4.pdb	A0A7X1ZXH7	6.1	3.4	102	147	12	MOLECULE: UNCHARACTERIZED PROTEIN;
A0A9X2MGT7_Cas13c	LI3S-A	AF-A0A2S6EXP4-F1-model_v4.pdb	A0A2S6EXP4	6.1	3.5	94	121	11	MOLECULE: UNCHARACTERIZED PROTEIN;
A0A9X2MGT7_Cas13c	NJ4y-A	AF-A0A1V2L6C2-F1-model_v4.pdb	A0A1V2L6C2	6.1	6.1	118	431	10	MOLECULE: PENTAFUNCTIONAL AROM POLYPEPTIDE;
A0A9X2MGT7_Cas13c	Bj5P-A	AF-A0A4R2TGU3-F1-model_v4.pdb	A0A4R2TGU3	6.1	8.6	129	405	9	MOLECULE: ABI-LIKE PROTEIN;
A0A9X2MGT7_Cas13c	B9DL-A	AF-A0A7Y2IDK8-F1-model_v4.pdb	A0A7Y2IDK8	6.1	4	116	259	5	MOLECULE: HEPN_SWT1 DOMAIN-CONTAINING PROTEIN;
A0A9X2MGT7_Cas13c	RL0F-A	AF-A0A4Q3RGV4-F1-model_v4.pdb	A0A4Q3RGV4	6.1	10.1	109	248	6	MOLECULE: DUF4878 DOMAIN-CONTAINING PROTEIN;
A0A9X2MGT7_Cas13c	2oBS-A	AF-A0A2P4XU25-F1-model_v4.pdb	A0A2P4XU25	6.1	6.6	107	151	6	MOLECULE: UNCHARACTERIZED PROTEIN;
A0A9X2MGT7_Cas13c	P4Fk-A	AF-A0A1I7YUD4-F1-model_v4.pdb	A0A1I7YUD4	6.1	3.8	104	169	4	MOLECULE: UNCHARACTERIZED PROTEIN;
A0A9X2MGT7_Cas13c	X6Dd-A	AF-A0A6I4EA72-F1-model_v4.pdb	A0A6I4EA72	6.1	3.7	113	274	7	MOLECULE: UNCHARACTERIZED PROTEIN;
A0A9X2MGT7_Cas13c	VX4b-A	AF-A0A6C0D8F5-F1-model_v4.pdb	A0A6C0D8F5	6.1	10.3	115	1141	12	MOLECULE: UNCHARACTERIZED PROTEIN;
A0A9X2MGT7_Cas13c	W364-A	AF-A0A2S2NW36-F1-model_v4.pdb	A0A2S2NW36	6.1	4.9	92	352	8	MOLECULE: PROTEIN MON2;
A0A9X2MGT7_Cas13c	ar1q-A	AF-A0A0Q7S922-F1-model_v4.pdb	A0A0Q7S922	6.1	4.8	138	447	9	MOLECULE: RELA_SPOT DOMAIN-CONTAINING PROTEIN;
A0A9X2MGT7_Cas13c	b7Cl-A	AF-A0A5N7MV65-F1-model_v4.pdb	A0A5N7MV65	6.1	10	110	292	8	MOLECULE: LEMA FAMILY PROTEIN;
A0A9X2MGT7_Cas13c	YR4Z-A	AF-A0A3S4T7Z5-F1-model_v4.pdb	A0A3S4T7Z5	6.1	4	101	150	12	MOLECULE: ABI-LIKE PROTEIN;
A0A9X2MGT7_Cas13c	ZhCX-A	AF-A0A1I7UH23-F1-model_v4.pdb	A0A1I7UH23	6.1	3.4	97	473	9	MOLECULE: UNCHARACTERIZED PROTEIN;
A0A9X2MGT7_Cas13c	9B4x-A	AF-A0A357EKA1-F1-model_v4.pdb	A0A357EKA1	6.1	3.8	103	163	13	MOLECULE: UNCHARACTERIZED PROTEIN;
A0A9X2MGT7_Cas13c	5I86-A	AF-A0A037UNA2-F1-model_v4.pdb	A0A037UNA2	6.1	4.9	118	282	12	MOLECULE: UNCHARACTERIZED PROTEIN;
A0A9X2MGT7_Cas13c	Vv1h-A	AF-A0A226EG39-F1-model_v4.pdb	A0A226EG39	6.1	3.7	105	549	7	MOLECULE: UNCHARACTERIZED PROTEIN;
A0A9X2MGT7_Cas13c	Wg6r-A	AF-K2F4H2-F1-model_v4.pdb	K2F4H2	6.1	3.2	103	162	16	MOLECULE: UNCHARACTERIZED PROTEIN;
A0A9X2MGT7_Cas13c	HmEf-A	AF-A0A7T9MGZ5-F1-model_v4.pdb	A0A7T9MGZ5	6	4	106	432	8	MOLECULE: UNCHARACTERIZED PROTEIN;
A0A9X2MGT7_Cas13c	7f7h-A	AF-A0A4Y2H1E1-F1-model_v4.pdb	A0A4Y2H1E1	6	10.4	113	253	12	MOLECULE: UNCHARACTERIZED PROTEIN;
A0A9X2MGT7_Cas13c	3q3D-A	AF-K1ZV34-F1-model_v4.pdb	K1ZV34	6	9.4	127	468	7	MOLECULE: UNCHARACTERIZED PROTEIN;
A0A9X2MGT7_Cas13c	GOD7-A	AF-A0A1I2B2Q3-F1-model_v4.pdb	A0A1I2B2Q3	6	3.1	95	138	14	MOLECULE: HEPN_SWT1 DOMAIN-CONTAINING PROTEIN;
A0A9X2MGT7_Cas13c	SiFg-A	AF-A0A1Y2G9X8-F1-model_v4.pdb	A0A1Y2G9X8	6	4	111	478	5	MOLECULE: UNCHARACTERIZED PROTEIN;
A0A9X2MGT7_Cas13c	QI9b-A	AF-A0A1M6GZ06-F1-model_v4.pdb	A0A1M6GZ06	6	5.1	115	191	10	MOLECULE: UNCHARACTERIZED PROTEIN;
A0A9X2MGT7_Cas13c	0f3c-A	AF-A0A1G2RCZ6-F1-model_v4.pdb	A0A1G2RCZ6	6	3.1	86	111	7	MOLECULE: UNCHARACTERIZED PROTEIN;
A0A9X2MGT7_Cas13c	3n5i-A	AF-B1V6Z8-F1-model_v4.pdb	B1V6Z8	6	3.4	96	124	7	MOLECULE: UNCHARACTERIZED PROTEIN;
A0A9X2MGT7_Cas13c	T00m-A	AF-A0A084AGK2-F1-model_v4.pdb	A0A084AGK2	6	9	143	647	6	MOLECULE: UNCHARACTERIZED PROTEIN;
A0A9X2MGT7_Cas13c	St4f-A	AF-A0A554KRX8-F1-model_v4.pdb	A0A554KRX8	6	4.8	113	215	11	MOLECULE: UNCHARACTERIZED PROTEIN;
A0A9X2MGT7_Cas13c	StCW-A	AF-Q4PIV8-F1-model_v4.pdb	Q4PIV8	6	8.5	115	229	5	MOLECULE: UNCHARACTERIZED PROTEIN;
A0A9X2MGT7_Cas13c	8v94-A	AF-V7FEY4-F1-model_v4.pdb	V7FEY4	6	5.4	107	234	7	MOLECULE: UNCHARACTERIZED PROTEIN;
A0A9X2MGT7_Cas13c	2S96-A	AF-W0GQ90-F1-model_v4.pdb	W0GQ90	6	7.9	105	240	7	MOLECULE: UNCHARACTERIZED PROTEIN;
A0A9X2MGT7_Cas13c	LH8i-A	AF-A0A7Y2D319-F1-model_v4.pdb	A0A7Y2D319	6	3.5	104	130	5	MOLECULE: UNCHARACTERIZED PROTEIN;
A0A9X2MGT7_Cas13c	EB4f-A	AF-A0A177EK22-F1-model_v4.pdb	A0A177EK22	6	6.7	101	185	6	MOLECULE: UNCHARACTERIZED PROTEIN;
A0A9X2MGT7_Cas13c	A40M-A	AF-A0A7W7JYF8-F1-model_v4.pdb	A0A7W7JYF8	6	3.9	109	158	2	MOLECULE: UNCHARACTERIZED PROTEIN;
A0A9X2MGT7_Cas13c	PW2p-A	AF-A0A6J8BCU8-F1-model_v4.pdb	A0A6J8BCU8	6	6.6	104	320	11	MOLECULE: HEPN_DZIP3 DOMAIN-CONTAINING PROTEIN;
A0A9X2MGT7_Cas13c	780L-A	AF-A0A1L7TTP1-F1-model_v4.pdb	A0A1L7TTP1	6	11.8	114	1090	7	MOLECULE: CCHC-TYPE DOMAIN-CONTAINING PROTEIN;
A0A9X2MGT7_Cas13c	5L4U-A	AF-I4A2J8-F1-model_v4.pdb	I4A2J8	6	3.7	113	179	4	MOLECULE: UNCHARACTERIZED PROTEIN;
A0A9X2MGT7_Cas13c	PM1N-A	AF-A0A0N1NZ08-F1-model_v4.pdb	A0A0N1NZ08	6	8.1	142	1040	8	MOLECULE: UNCHARACTERIZED PROTEIN;
A0A9X2MGT7_Cas13c	OtBL-A	AF-A0A8B6ETX5-F1-model_v4.pdb	A0A8B6ETX5	6	3.9	114	480	10	MOLECULE: UNCHARACTERIZED PROTEIN;
A0A9X2MGT7_Cas13c	6BCH-A	AF-A0A6F8Y9L7-F1-model_v4.pdb	A0A6F8Y9L7	6	10.3	122	221	6	MOLECULE: UNCHARACTERIZED PROTEIN;
A0A9X2MGT7_Cas13c	C3CX-A	AF-A0A1H2B8U1-F1-model_v4.pdb	A0A1H2B8U1	6	4.6	119	881	3	MOLECULE: PAS DOMAIN S-BOX-CONTAINING PROTEIN/DIGUANYLATE C
A0A9X2MGT7_Cas13c	SO5Z-A	AF-A0A6N8JNR8-F1-model_v4.pdb	A0A6N8JNR8	6	3.7	105	142	6	MOLECULE: UNCHARACTERIZED PROTEIN;
A0A9X2MGT7_Cas13c	HU8r-A	AF-A0A525C6T7-F1-model_v4.pdb	A0A525C6T7	6	4	129	335	9	MOLECULE: UNCHARACTERIZED PROTEIN;
A0A9X2MGT7_Cas13c	ArG5-A	AF-A0A1Y2GYE4-F1-model_v4.pdb	A0A1Y2GYE4	6	4.3	179	923	7	MOLECULE: DUF4209 DOMAIN-CONTAINING PROTEIN;
A0A9X2MGT7_Cas13c	V705-A	AF-A0A6G7XY03-F1-model_v4.pdb	A0A6G7XY03	6	4	89	109	7	MOLECULE: YRDB FAMILY PROTEIN;
A0A9X2MGT7_Cas13c	ar6g-A	AF-A0A7X9RXL2-F1-model_v4.pdb	A0A7X9RXL2	6	4.2	95	339	15	MOLECULE: UNCHARACTERIZED PROTEIN;
A0A9X2MGT7_Cas13c	azFa-A	AF-A0A255Z7F8-F1-model_v4.pdb	A0A255Z7F8	6	6	102	145	13	MOLECULE: UNCHARACTERIZED PROTEIN;
A0A9X2MGT7_Cas13c	Z505-A	AF-A0A8B6EGL8-F1-model_v4.pdb	A0A8B6EGL8	6	4.3	115	720	8	MOLECULE: UNCHARACTERIZED PROTEIN;
A0A9X2MGT7_Cas13c	CfDP-A	AF-A0A2D9C4E4-F1-model_v4.pdb	A0A2D9C4E4	6	9.9	90	757	7	MOLECULE: UNCHARACTERIZED PROTEIN;
A0A9X2MGT7_Cas13c	0Z5G-A	AF-A0A4W6C3E3-F1-model_v4.pdb	A0A4W6C3E3	6	3.6	119	275	8	MOLECULE: UNCHARACTERIZED PROTEIN;
A0A9X2MGT7_Cas13c	FcBJ-A	AF-A0A1X0VD22-F1-model_v4.pdb	A0A1X0VD22	6	4.2	114	170	7	MOLECULE: HISTIDINE KINASE;
6e9f_Cas13d	OQ2v-A	AF-A0A1H7LH09-F1-model_v4.pdb	A0A1H7LH09	12.9	1.7	189	944	53	MOLECULE: UNCHARACTERIZED PROTEIN;
6e9f_Cas13d	C82U-A	AF-A0A842DDT5-F1-model_v4.pdb	A0A842DDT5	7.3	3.3	158	1062	13	MOLECULE: UNCHARACTERIZED PROTEIN;
6e9f_Cas13d	W3Fy-A	AF-A0A7C5SD50-F1-model_v4.pdb	A0A7C5SD50	7.1	4.7	163	449	9	MOLECULE: UNCHARACTERIZED PROTEIN;
6e9f_Cas13d	YV1b-A	AF-A0A4R1YWY2-F1-model_v4.pdb	A0A4R1YWY2	6.3	3.7	158	1276	10	MOLECULE: UNCHARACTERIZED PROTEIN;
6e9f_Cas13d	GnB5-A	AF-A0A6S6TQB3-F1-model_v4.pdb	A0A6S6TQB3	6.1	4.1	161	809	14	MOLECULE: UNCHARACTERIZED PROTEIN;

## Sheet: Table S2
UNIPROT ID	Protein names (UNIPROT)	Organism	Length	Sequence	CDD	InterPro	PROSITE	Pfam	PANTHER	NCBIfam
A0A5M8P998	Uncharacterized protein	Candidatus Tokpelaia sp	577	MILPATSAPAPAQAVAVNTAATPPQASLAKSAAAHSAAEQNTLPLPPKQLDLLPLLAASPQLRSDLLFFIRLCGTYCQSIFWQAFPRTAKKRRQRLFDLAQNGIPDSSGRRKPCGSAFKDAILIPKIRYAQTTDILNTGFIKLLQALAQTPAPKGHAKIYEIFSKGLVQRHGLPWNIDEFIAAVNLLVKTRHFLEHYDERIAKQDKIPTPQENAECLTVLGLLLLPQFCNELGHAAKHIKTNYAAAIIADMQSILQYAKEKRAEGIKAMFAEARARKNIYTPEAERTKSGGYKNKKQKSRELLSGKWRKYYYGLKLAPTDLRENRFKQYYDFIGEQNFRQICSRLGAPLVISKLKTFDSQNPRQQDYIIYADTENRLSFKNEILPFYLTIMRLQKIIHF…
A0A7C5SD50	Uncharacterized protein	Thermopetrobacter sp	449	MPRLSPAHVDLSPLEGDPRFRAASLRFLQLANTCIAQVFFQTFNDGKRCKQLYEWLDSVKGDTGWTRDGGMSATLYGNIVPGKDHRRSGYLDVYDADFAHMLYRMETELPGAASRFYRNLRLFHAVPLAPRRFLRLLDTLRQKRNFLKDYERRHRRDGRPDDDAVIEALGLLLLPILHQHFLGAVSSANARARNAQVDVRAIDFRFRQARKRRAEATREVFGARQRGRVNKKRRKDAEEAKQKFMQLYRELYPEGAWPRYNYHHFRIRIAFIGRTNMRNLRRLTGKWQRGWHFSRDIEPLYNTAMAVNNLLDEAFWHMSEADDREVERLRREENLSKKHAHARLGADACLNTEMRPLRNHVAHNGLFCFFTPPDEAGFMPVREVFRRVFSALLKPHAGG…
A0A162SAE3	Uncharacterized protein	Daphnia magna	545	MENLGFTMLSFLILICFLCWVLCCGKPRVKSKIYLLESPITDEGIREAGSARKQRHARKPEESEFALPQLFNEPFVEENLDDVSYKQKIDNKKIDEVILKGVPCPTTEKNITFGTEGKTNNEISIPVEAVCQNHLPSNIHIPHQTDELTLEVFEETEKGDNNKKNSRKFILKDILNPATEENVIINPPIEHIEKTKIIPSSHCKLEHTTKPTQRNSLHSLSVDQSGIGNHGPNSWRTTASCPTLNLSQVQTLSPDDERKVASIAYCLYFTLIEYFTPAVKSYLLRTNLLDQWSTNNDSGKLIYKLIYERKNNVHFLSTISIGQLYKAVQGHNAVCHVKLPYVFMHWEDIFRCWATVCDAVNDPAAACNIRTVHNRVQRLEIQQAVAARSLHLPLKVYDE…
A0A1J1J056	cytidine deaminase (EC 3.5.4.5) (Cytidine aminohydrolase)	Clunio marinus	549	MISTQVKELLEITGKCNGNQYLHDDLTINWYEVRELLLKDYVEGVLESYEYCVKIKPTLDSIILNCLQIQDQPELFKKTILEFSQWTHSTSELCKIFIDWCDESEDYSILTTLQLTSMLEYALGSLYQSEKRVPPPHLLKDLLAELSDESSLEFEKVFLLRLVLGTSKGLNLRNIVWHGFIDSIHRCYPAFLFVIIVSYGKSLKCKKIAPKLRSEINFSISLQSKNIQVEDLLKSPTIMKCNFNLWKQIVSLQKRKKFKSSIFLLLSQIESVLRFIYGRINQVNVTARLNKYYVIMDSIFYDYVLDDDVTPLVIGKINKSQHTQIKETNRKNQMMETFPLSIIYLGYDLFHAVDGPRIRDRISHAEVFVKDENFSWLPALVDISCNLCFVLFLSIMMEI…	cd01283;	IPR016192;IPR002125;IPR006262;IPR016193;IPR025209;	PS00903;PS51747;	PF00383;PF13910;	PTHR11644;PTHR11644:SF2;	TIGR01354;
A0A1Y2GYE4	DUF4209 domain-containing protein	Lobosporangium transversale	923	MQSHPQAAFLPPLVRDLICNNRSQPQFAVVDSLSTLPLLNNGTKKDIDGANNSISNISGSGCDGDGFFLSIEAIRPFLPQVVPENVKNRAGPDIDTVTATPDLIDPRDLLPFKRACIILLKEFREQLTQKQKQNRAQVSANTVLEEIYADSLDWLGPAGKRASQIWFELFLNGERYDQAWLVGSTVLEQLLGNIIYTLQGPDIFIPFLVRDLFAVPCLTRCVDWTLLRVLKTMMGSPLTLNIRNLLWHGFILPTDDIPLDAYGAMLIVTTMTLAHNAKTKLKGKILDIRHQNPKQYYFCPQKQQKGRQGKQGQKGQQGHLDDRNEQPENPVDFDTIYEELTYGRCPEVVEDVSNLLLVMYSLVNKSSFIIPGTHEQWVSALQHLQNNSNTDDNNNTTSI…		IPR025209;IPR039635;		PF13910;	PTHR31701;PTHR31701:SF2;
A0A1Y6ANL6	Uncharacterized protein	Bacillus mobilis	509	MRQSNEFCHSCLKSIEKKFLINESAQEHCCAECKEKQLEILKKIKKDTTYNISKNKSINETLDLLYKNEEKLLESVKMQSALTKGSIPLRKYMFSLLEEIHRFVYEASFECSIYCDLFLIEDKKFFSDRFFLRNAISKIIGSWEKVLRFHSLYFGITFDAKKKRNTLTNLQKKLNKTAYKQTDTYQLLYALKSKGLFKEIDENRKMLDHELTYQIGTSPINSAKKVLILTEHCTALYKCLEECITLYEKECRISNYEFIEKFQFRLPEPEYKVYKKKSQKLKKRDTPKDIMLFQEKSVIYLLAFQKRIEEVRRWKTKYSAPPMELLYYRLFDSVVRMHESARSLAYMLDMYAKASTLNYIDQDKYWENFQGMNYRYFLMSALLRIYSVYDKLAIVMQEL…
A0A7M7T5H2	DUF4209 domain-containing protein	Strongylocentrotus purpuratus (Purple sea urchin)	605	MSSESDEAPSSPLIVDVEEEDSFKQKTYLSPLVHHLISKIGSRTSASQNEPCLLQSGLIDWEALNSNALQHDIDSWDTKKDFNNVVGRLAVPCLDIHEHVMALSLSDLEETYSKWLQWTGCPGVFLEGFQLLKEGDLRGPSISLLVTTSVLEKALGDVYLMKNKPCPSLLKDLLITQELQSFFGCHALFCLRVLMGPPTSLNLRNILWHGFASPGEIPSRYSSFLLVLTASLGYMLHSLGIHPSSIPHRTQIDFQKHVPLLHNKFPVLLPDHLNTLSKEVCERGLICQSHVSMWEQAAHYYEIERYNLCVMILCPLLEHLIRLIFAKANRCPERVLTAESTVLFTTFDEMLCAELSDGNPNLLIPAISEPFMDLLMDLLVHPDGPRLRDRISHGEVDIH…		IPR025209;IPR039635;		PF13910;	PTHR31701;PTHR31701:SF2;
A0A8B6EZM3	Uncharacterized protein	Mytilus galloprovincialis (Mediterranean mussel)	452	MDEEPSTSGGSTRSILQKRQDEVDVMAAKPPEVRDGIKLSIPLKLHDKNDVIFDKHPVVTAKLSALDDRQKRWLIVGICLQKIVLPALRQYIVPILTDLYNELILKQKIETQTYQTHLTRYAPANTDLNYGAVNNNKARYGNQRAKYDYTIKSVVDLSKLFLPTHMASDTDFHETCDIFAWLGLIINTGRFPVSVSSCAENVRSGIRNPWVHCNFTEWEYSHSFQLMEQIVGTLRLSSYEKSQIIMELREWKINAKPSDLDDNEKRWLVVGICMNTVLIPALRKYVVPILTVLYNELTRYQNIDTQIYPTHYQPTNRFLNYGAVNNNKARFRKKQAMYDYTIKSVVDLSKLFLPTHMTHYAGFDDTCDISALLGLIINIDKFPQIVKSDAEEVRRSIQN…
E9GBY7	Uncharacterized protein	Daphnia pulex (Water flea)	321	MVNSLKSSSSPTRHLKKVQTGRIVRGGKPGKPYRRMPAIQERKAFKLGQALYRTVKKYVAPAANAFLLSKGKISAAIDIDFKKLMNVIKKEVKNDPNFVPRLISKTQLEKISMARNDIDHDDFASLYKRSDRHFSVLKNLCECIGNNVAAGEVQRIWYLVKQGDFKSALSFAFRFTTVYDDHVAASLSEIIYGVIDKYLIKAMWAFRDNTEIGDPPIDAYANLKYFINEQSVDVDYLAQGGDARDDKKTLKLCMQARIKNRHGGNRKTFSGWKDDLDVIIRFLRVINDADGAHEVEVIRDKLVAARANNTEVTSEMFTTIF
E9GQ59	Apea-like HEPN domain-containing protein	Daphnia pulex (Water flea)	280	MKLAYIQYHVKQLTLLGLYQFLCRKGLASLTNMNIDLQKVLKLIKKKNLANPSGFFYRPLAPIEVEKAISVRNDTDHLNLNNIDLTWQSNLPAYILLCQSVNQSGVAADIQRIINRMMTGFLDGIVQFSFSFGPHFSHEKAFGLSQIVYGVLLRYLAKAIWQFLRLKLGITSLTIDLYANLKFIKNKVKTNPDFLAPGGSSRSDANLLNIVYDTRMDNAHGGFIRGSSDYRPQLESVVEILDLINKHDDALEVQDIIDRLVRLETDGALVTNENFKFMEP
E9HS57	Uncharacterized protein	Daphnia pulex (Water flea)	371	MGRQNRRSHKSRDSLAWKLKKVKARKVYHQPTIPTNPMTLNDEDATLDLMCVLFCIMTLYLGPALWNFLKRKLLVNPKSIIVDTYAFLELIIDHRSRNASIFTNSNPNDMNHLQKAREGRLSVAHGYLDEISRNWSGYLLSWVEVLKMVDAHGAAAAVQQIHNEIKSGSKTPLDVILVSFTKPHFMNEGHEGFLQRKETDLTQEQYLKAIRIKMALYKTMILNLAPALRSENLRRTGRNRTDSELDCQNLLFDLLEFWLQKQQHPDTMANVDLIEKAKHGRNVLCHESLDPILANWENFLLYWSQLCVLISDPTAARAIKEDRIKLKRRINIPLTGLISRPTLKFKSLANNHCNPNSQSRKLKIMLTRKPT
G7MBT4	Uncharacterized protein	Clostridium sp. DL-VIII	467	MMKLNEMQDRIYSKEEIDKINKYFLKSKNISELLNAYCVKYIKKFPERKEFIELNDNEYVFNLIEDSNFFVNKALNDLVLFEFGTMNHDNEITYPGRLFLNNAISSLIICWERITNILSIIYEIEYDKINLRNNSFNRLHKKLISNESFKKSNIYGKVCNLRSNHIFHIINDISVANRHRISKHLIQISRLDKEKKENPNYNFDIEFIPIVTIILDNIDLIYEILEMMICEFEDFVINKSKVVHVVQKLNFKDDYDLIIRELELQGQIRQSVELVNLSNDARELLRELVNKFELDAKNEIHTYLIDIIFRLLEGCKCLKDVANCINGTINRYYPFPAFIINIQYFTYESIFIICSCYDKLGSLIANFLNFDIKNKQNYFKCIIKKLTEIEQSNEQYKDF…

## Sheet: Table S3
Cas13an ortholog number	accession_id	protein_id	Sequence	Length
Cas13an1	NZ_QLZD01000022	WP_150213186.1	MILPATSAPAPAQAVAVNTAATPPQASLAKSAAAHSAAEQNTLPLPPKQLDLLPLLAASPQLRSDLLFFIRLCGTYCQSIFWQAFPRTAKKRRQRLFDLAQNGIPDSSGRRKPCGSAFKDAILIPKIRYAQTTDILNTGFIKLLQALAQTPAPKGHAKIYEIFSKGLVQRHGLPWNIDEFIAAVNLLVKTRHFLEHYDERIAKQDKIPTPQENAECLTVLGLLLLPQFCNELGHAAKHIKTNYAAAIIADMQSILQYAKEKRAEGIKAMFAEARARKNIYTPEAERTKSGGYKNKKQKSRELLSGKWRKYYYGLKLAPTDLRENRFKQYYDFIGEQNFRQICSRLGAPLVISKLKTFDSQNPRQQDYIIYADTENRLSFKNEILPFYLTIMRLQKIIHF…	577
Cas13an2	NZ_CP018154	WP_072559397.1	MGDQNLFGDLVKRPKFRSDILYFVQLAGNYAANIFVDMRNRASSKQKKAFYDWLSGVKNDDIDVRLKEALNNSNQYFDPFKKGYAQILEEMPLPLRDRMERAIQHDHVLPISLKNFIKNLDDLREYRHWLEHYDDRIKKGSPKKISDERAVQIITLMILPFLSAHMKGRIIHHARNMGMRHREIEQFIAPIDKIIRDNIASRRDASKYINGLKKRKSNEEIKEFITEKYGNAPSDMAVHRFAKQEKKKRNDLETRKQALTNLYNRYFDKDHWPRYNHENFLIRYQFLGKSRIKEVEEYIIEQNPDKKHIDFILDIEPIFMLSFEISLIIHIWFSDLEVKGVPIRDRKKLNKLNDKAARMVDIRNQIAHGGWIWRIENNAKNGEFYSITEIMEGLFAVLD…	490
Cas13an3	NVVO01000015	PHS38418.1	MPVLKNPAKPDLSALEPDPEFRAHFLFFLGLANTYIVSIFWHCFNDSKKRKTLFAALEALEKQQGEQFKRKIIQKHDRLKPDFTKRIFSQSHQIDVFTPDFANLIRALPTTRQRAFKAKLTEHAIPLTLDNFLDLVEEMRLKRNYLKGWKPGISRRFDEAKIIGALGLLLPSKQHQHFIGALEHANKRLRTTKNQVLVAPLSVHTLFSKARKDRAEATLAYYGQYRKKSELTRAERKNRENSMTAVQKKYSDFYPDGCWPRYNFHLFKTRFYFFGQDNVNRITALLNMDTPHFQRDIEAVFETTTHINRIFNLAIFRLNQADKTLTKSEKKAGKMAVYGPLRHIRNTIAHNRPFYNVILDNEIMAVDKVFQCLFEAFCQPHVIKTLGPAKGQINDLYSK…	482
Cas13an4	JAQVBX010000014	MDD3020297.1	MDIDISYLEINPAFRSDELYFIRLAGGYVRSIFWDVFLSNNKNRPRELYKLISDEFSGDSYSHLRAQIVPDPNNHGKRNGQLDCIGGAFKTLLEKMPADMVVAFEEVLRINYGIFLRFKDDKGNAETLTFVKAVECLSKRRNYLEHYEQNNGKKRNSYNKRRDSKEFVFKDETFLEALGLFVLPELLHKFAGRVASYEVKQGGCTENSKMIREKGALIIKERKQNTRQLFSVERSRQAHKNKTKRKYLADPNIPWRIAYKSLNHSRTDYREHEFKVRYYFIGKPNIEKIRGYVFSDKNKGEIHFKRDIEALYILTCDINLILHRALEELKERDRVVAVDEDNMVLLKNLRNHVAHGGFFWDVKNDQMELFSVGEIFEGILSACLLKLGKEKANNIFVQL…	482
Cas13an5	JALEGJ010000102	MCI5047806.1	MALDERLKKESSNKKGLDSKLYEALVPNGQGWLNPVLDPYKADFFTVLKELPQGRKDALARTLRIRHGVPLTFNNFVRALEQLREKRHYLEHSDEKKPDGFSETQVLEALGLLLLPALHQQFLGALNAAACRLEKCGQVCPRGELAAARHLLAEKAEERKEETRRLYGEHISKLSRSDRQDYHESLIAWNRKYDAFYPPGCWPRYNLHNFRIRHAFIGKPRLHLIEKALRDSLPESRRAAWQPHFSRDIEPLFLLAMKVNRLTDYFCQTLKQCDAEVLSKKQRQRRGAMAVENMGAIRNSAAHGGLFWTIRDKSGELLSPSAYFGALFAAALKPHVPHSTELKSQIFSRFRDLLQEQEYVWVQPRDLSAEHQTPPVHVKRWTKTVRQRYANRDKWQVDR…	429
Cas13an6	JAESQI010000309	MBL4871328.1	MANNNPAIPNLSSLEHDDEFRAHYLFFLQMANTYIVSIFLHCFNDGKRKKILLTCLAKLDEDSTTKLKRKEISKQDLLSDTFKQAMYSSTARKTAHFEVFSSDFQSLMNALPDTRKKAFKGKLTEHAIPITFDTFLDLIDEMRLKRNYLQKWKIGKSKRFTETKVLRALGLLLPSKQHQHFIGSMEHAKKRLSKTQTINNINTLAVRTVFSKARKDRAEASLAYYGKTGKKTVLSKAERQNRKNAMDSFYKKYNEFYPEGCWPRYNFHLFKTRCYFFGAGNIKYITSLLDTDTPHFQRDIEAVFETSTHINRILNLACIRLQAADNGLTKAQKKARVGAVQGNLRAVRNGIAHNTPFFHITHQRNIFTPQQVFECFFNAYFHPHIIATHGPPLEQINDL…	484
Cas13an7	JACSSH010000025	MBE2191694.1	MDIDISYLEMNSGFRSDELYFIRLAGGYIRSIFWDVFLSNNKNRPKKLYQLISDEFSADTYSFLREQIVPDPNNNGRRKGQLDCISGKFKTLLEKMPDEMVEAFENVLKLNYGVFIRFKDDKGNQRVLTFIKLVECLYRRRNYLEHFEDDRGKKRKNYNKRRDDQEFVYEDETFIESLGLLLLPELLHKFSGRVASYESKQGSCTDNANWIRQKGALIIKERRQNTYRLFSVERSRQSHKNKTKRKHLVDPNIAWRVAYRKLTHKETDYKEHEFKVRYYFIGKTYIDKIRSYIFSQKESEPVHFKRDIEAFYILTCEVNLVLHRCLEEMKVGGKVVGGHHDETVFLRDLRNKIAHGGFFWDVSKENLEILSVSDIFEGMLSACRNILGKERANNLFVQL…	479
Cas13an8	JACFMS010000047	MBW7837953.1	MKIIIPRSLKPKSLDLFVLEENPDFRSDFLFFIRLAGTYAQTIFWQAFPRSAMARRKKMYEIAKKTISEDKKPFREAILEPKKRYTKTTDIFHKGFIQLLRELEKDPDIKKTFSDGLKQEHGIFWNFNELIEALEVLREKRHYLEHYEERRRKKEIFDKRKNVFVMEALGILLLPELCNMLEMSAEAVKGKAAREVRKDIHTLFAWCKQERTNSIQRMFSIERKRSSLDKRRRKALAPDAQNTQVWLKSYRALCTSPTDYKQFQFKRRYDFIGPQNLRILFKELGAPLQHKSRSLVYESGVKPTLSFRYDVEPFYLLAVRIGATIHRFLDFAPKDRKGKLVDRSLIDIRNTLAHNGLFWDIHSNGNLTMKPEEVFNKILAFLSKGRRTEFCDRIEALLR…	474
Cas13an9	JAGNIE010000069	MBP7823504.1	MKKGYIFLHNLFENRDFRHQLRYYIDLTSAAIDECFREIIKNNKQSRKLYNLLEEQDKEFSHKTEHVPFTIRFKNKELDPLSSQYQYAIKDFAFLFLGLKRHFFCCYNNWEEFKKHFKYLSELRNLLEHYESQEIKHKKIREALLNGQKDDILKQSLVLISNILLPKLVGDLRGIIGGVASQSEQKIVIGNSSISVSQTQEILKTIVEKRRVKTKEFFGDKTRGVIDKKIRLERENYKRKIDNLRLALGSELRWKSFLMVYCFVGHNNFKKLQTYTEKYGIKGAKNIENAYYLLNDINMILSWSISHIEHLFDKLQKKQLRNPIKHNIGTIDLTPERLLFYLKGISDICGEHNLWTIQTQTLQKIRGRLEQEKYVRIKTENGWVTIRNWSQENRDNYKN…	421
Cas13an10	QPEN01000024	KAA6204609.1	MILPATSAPAQTAATGAAAAPQAAATKSAAAHSAAEQNTPPPKQLDLLPLLEASPQLRSDLLFFIRLCGTYCQSIFWQAFPRTAKKRRQRLFDLAQNGIPDSSGRRKPCGSAFKDAILIPKIRYAQTTDILNTGFIKLLQALAQTPAAKGQAKIYEIFSKGLVQRHGLPWNIDEFIAAVQLLVKMRHFLEHYDERIAKQDKIPAPQENAECLTVLGLLLLPQFCNELGHAAKHIKTNYAAAIIADMQSILQYAKEKRAEGIKAMFAEARARKNIYAPEAERTKSGGYKNKKQKSRELLSGKWRKYYYGLKLAPTDLRENRFKQYYDFIGEQNFRQICARLGAPLAMVNLQQFDPNNRRDKNFVIYAGTENRLSFKNEILPFYLTIMRLQKIIHFYSDNY…	572
Cas13an11	JAESTZ010000071	MBL4617430.1	MELSTKKIDLLALEHDDEFRAAYMFYLQSANTYLASIFWHVFTESSKKKYLYAFITEYDEGLKEKARRAGKKVKGLDENLLRNLVPPKDCRQANTSRARFLDCYNVGFVELLLAMPENFQSSFKRKLSHEHAIPLTLQAFCDGIDILRIKRNYLKDWQRKHKQQNRPDDGEVLNILGLLLPAKMHQHFCGDVSRARRRQIRKKGYVIGTVEKEAQQVFSKARKDRALATKAQFGTRRKVAHLSPAEQRKAKSERKAREYSKTAWMKKYTELYPEGVWPRNRYHNFKILYYFMGKSQLKRITRELNLQKDREGKELSGGIHFDRDIVVTHMVGLQINNILDLAFWRLTAADKKWAKELQQNGRAKKQAEAHVKEHGTFVDLQGIRNAIAHNGLFWSVREN…	514
Cas13an12	NQYJ01000016	PAT01004.1	MYRKNNQYGCFKLLFYIKYVNRIIASVFYEDYIYFKLSQFTYNYRFCNPNSISYDEQLDKRYERFHYDFTDKSIDVFSEFFIKNILGNSEIENDYRFWDELRYKLEYRYLVKFKSRSKRSFIESIDNVRKLRNNIKGNRYPRDYKDLIMYLPTWQFNDFKFASISTSTFYLPIDKKIDALLADEKQRRVSVKRAIFNDGTYLRNKNQYKVLNQEHDRMRENYNSFKDVRYNFSNFVYLFSSIGNKNIKKILPKRRWKNVFFDEILLIHNFITEIEVLLWFFIERQLVYYIGNDYPNDYFIMLKKEKEDNPNIFNLLDLRNSIAHKDNIYSVIKSMNIESIFDFIPKSVEIILKGYLSKNGKKDYKMFKNDLLQRIDAKFSKFKIKQVCENSNTNLRRVN…	448
Cas13an13	DRPD01000345	HHN68036.1	MPRLSPAHVDLSPLEGDPRFRAASLRFLQLANTCIAQVFFQTFNDGKRCKQLYEWLDSVKGDTGWTRDGGMSATLYGNIVPGKDHRRSGYLDVYDADFAHMLYRMETELPGAASRFYRNLRLFHAVPLAPRRFLRLLDTLRQKRNFLKDYERRHRRDGRPDDDAVIEALGLLLLPILHQHFLGAVSSANARARNAQVDVRAIDFRFRQARKRRAEATREVFGARQRGRVNKKRRKDAEEAKQKFMQLYRELYPEGAWPRYNYHHFRIRIAFIGRTNMRNLRRLTGKWQRGWHFSRDIEPLYNTAMAVNNLLDEAFWHMSEADDREVERLRREENLSKKHAHARLGADACLNTEMRPLRNHVAHNGLFCFFTPPDEAGFMPVREVFRRVFSALLKPHAGG…	449

## Sheet: Table S4
Virus Realm	Virus Kingdom	Virus Phylum	Virus Class	Virus Order	Virus Family	Count	Baltimore
Duplodnaviria	Heunggongvirae	Uroviricota	Caudoviricetes			569	dsDNA
Duplodnaviria	Heunggongvirae	Uroviricota	Caudoviricetes	Crassvirales		2	dsDNA
Unclassified						14	N/A
Riboviria						1	dsRNA, ssRNA(+), ssRNA, ssRNA(-), ssRNA(+/-), dsDNA-RT, ssRNA-RT, dsDNA

## Sheet: Table S5
QUERY (SPACER SOURCE)	TARGET	% ID	Alignment length	Mismatches	Gaps	Start (query)	End (query)	Start (target)	End (target)	E-value	Bit-score	IMGVR_UViG_ID	IMGVR_ID	Genome_ID	Genome Composition	Environmental_Context	Taxonomy
JACFMS010000047;	IMGVR_UViG_3300044715_000815|3300044715|Ga0453740_0021605	100	21	0	0	10	30	2831	2811	0.78	39.2	IMGVR_UViG_3300044715_000815	3300044715	Ga0453740_0021605	dsDNA	Environmental;Aquatic;Freshwater;Lake	r__Duplodnaviria;k__Heunggongvirae;p__Uroviricota;c__Caudoviricetes;;;;
JACFMS010000047;	IMGVR_UViG_3300044641_001750|3300044641|Ga0453727_0000863	100	21	0	0	10	30	27531	27551	0.78	39.2	IMGVR_UViG_3300044641_001750	3300044641	Ga0453727_0000863	dsDNA	Environmental;Aquatic;Freshwater;Lake	r__Duplodnaviria;k__Heunggongvirae;p__Uroviricota;c__Caudoviricetes;;;;
JACFMS010000047;	IMGVR_UViG_3300044568_001488|3300044568|Ga0453733_0013834	100	21	0	0	10	30	1578	1558	0.78	39.2	IMGVR_UViG_3300044568_001488	3300044568	Ga0453733_0013834	dsDNA	Environmental;Aquatic;Freshwater;Lake	r__Duplodnaviria;k__Heunggongvirae;p__Uroviricota;c__Caudoviricetes;;;;
JACFMS010000047;	IMGVR_UViG_3300042896_000303|3300042896|Ga0453675_0011085	100	21	0	0	10	30	4176	4196	0.78	39.2	IMGVR_UViG_3300042896_000303	3300042896	Ga0453675_0011085	dsDNA	Environmental;Aquatic;Freshwater;Lake	r__Duplodnaviria;k__Heunggongvirae;p__Uroviricota;c__Caudoviricetes;;;;
JACFMS010000047;	IMGVR_UViG_3300042891_000241|3300042891|Ga0453679_0006050	100	21	0	0	10	30	595	575	0.78	39.2	IMGVR_UViG_3300042891_000241	3300042891	Ga0453679_0006050	dsDNA	Environmental;Aquatic;Freshwater;Lake	r__Duplodnaviria;k__Heunggongvirae;p__Uroviricota;c__Caudoviricetes;;;;
JACFMS010000047;	IMGVR_UViG_3300034061_002018|3300034061|Ga0334987_0009944	100	21	0	0	10	30	7607	7587	0.78	39.2	IMGVR_UViG_3300034061_002018	3300034061	Ga0334987_0009944	dsDNA	Environmental;Aquatic;Freshwater;Lake	r__Duplodnaviria;k__Heunggongvirae;p__Uroviricota;c__Caudoviricetes;;;;
JACFMS010000047;	IMGVR_UViG_3300047561_000529|3300047561|Ga0485264_002052	100	20	0	0	11	30	3991	3972	2.7	37.4	IMGVR_UViG_3300047561_000529	3300047561	Ga0485264_002052	dsDNA	Environmental;Aquatic;Freshwater;River	r__Duplodnaviria;k__Heunggongvirae;p__Uroviricota;c__Caudoviricetes;;;;
JACFMS010000047;	IMGVR_UViG_3300047561_000924|3300047561|Ga0485264_001268	100	20	0	0	11	30	5774	5793	2.7	37.4	IMGVR_UViG_3300047561_000924	3300047561	Ga0485264_001268	dsDNA	Environmental;Aquatic;Freshwater;River	r__Duplodnaviria;k__Heunggongvirae;p__Uroviricota;c__Caudoviricetes;;;;
JACFMS010000047;	IMGVR_UViG_3300042691_028493|3300042691|Ga0415385_0037387	100	20	0	0	11	30	1106	1087	2.7	37.4	IMGVR_UViG_3300042691_028493	3300042691	Ga0415385_0037387	dsDNA	Environmental;Aquatic;Freshwater;Lake	r__Duplodnaviria;k__Heunggongvirae;p__Uroviricota;c__Caudoviricetes;;;;
JACFMS010000047;	IMGVR_UViG_3300032116_001957|3300032116|Ga0315903_10004865	100	20	0	0	11	30	6169	6150	2.7	37.4	IMGVR_UViG_3300032116_001957	3300032116	Ga0315903_10004865	dsDNA	Environmental;Aquatic;Freshwater;Lake	r__Duplodnaviria;k__Heunggongvirae;p__Uroviricota;c__Caudoviricetes;;;;
JACFMS010000047;	IMGVR_UViG_3300032093_000349|3300032093|Ga0315902_10001380	100	20	0	0	11	30	10946	10927	2.7	37.4	IMGVR_UViG_3300032093_000349	3300032093	Ga0315902_10001380	dsDNA	Environmental;Aquatic;Freshwater;Lake	r__Duplodnaviria;k__Heunggongvirae;p__Uroviricota;c__Caudoviricetes;;;;
JACFMS010000047;	IMGVR_UViG_3300032092_000041|3300032092|Ga0315905_10000300	100	20	0	0	11	30	46397	46416	2.7	37.4	IMGVR_UViG_3300032092_000041	3300032092	Ga0315905_10000300	dsDNA	Environmental;Aquatic;Freshwater;Lake	r__Duplodnaviria;k__Heunggongvirae;p__Uroviricota;c__Caudoviricetes;;;;
JACFMS010000047;	IMGVR_UViG_3300032050_001402|3300032050|Ga0315906_10005383	100	20	0	0	11	30	6676	6695	2.7	37.4	IMGVR_UViG_3300032050_001402	3300032050	Ga0315906_10005383	dsDNA	Environmental;Aquatic;Freshwater;Lake	r__Duplodnaviria;k__Heunggongvirae;p__Uroviricota;c__Caudoviricetes;;;;
JACFMS010000047;	IMGVR_UViG_3300031963_003781|3300031963|Ga0315901_10023011	100	20	0	0	11	30	5944	5963	2.7	37.4	IMGVR_UViG_3300031963_003781	3300031963	Ga0315901_10023011	dsDNA	Environmental;Aquatic;Freshwater;Lake	r__Duplodnaviria;k__Heunggongvirae;p__Uroviricota;c__Caudoviricetes;;;;
JACFMS010000047;	IMGVR_UViG_3300031857_003657|3300031857|Ga0315909_10008448	100	20	0	0	11	30	10859	10878	2.7	37.4	IMGVR_UViG_3300031857_003657	3300031857	Ga0315909_10008448	dsDNA	Environmental;Aquatic;Freshwater;Lake	r__Duplodnaviria;k__Heunggongvirae;p__Uroviricota;c__Caudoviricetes;;;;
JACFMS010000047;	IMGVR_UViG_3300031784_000164|3300031784|Ga0315899_10001391	100	20	0	0	11	30	8332	8313	2.7	37.4	IMGVR_UViG_3300031784_000164	3300031784	Ga0315899_10001391	dsDNA	Environmental;Aquatic;Freshwater;Lake	r__Duplodnaviria;k__Heunggongvirae;p__Uroviricota;c__Caudoviricetes;;;;
JACFMS010000047;	IMGVR_UViG_3300027969_000111|3300027969|Ga0209191_1000131	100	20	0	0	11	30	6001	5982	2.7	37.4	IMGVR_UViG_3300027969_000111	3300027969	Ga0209191_1000131	dsDNA	Environmental;Aquatic;Freshwater;Lake	r__Duplodnaviria;k__Heunggongvirae;p__Uroviricota;c__Caudoviricetes;;;;
JACFMS010000047;	IMGVR_UViG_3300027734_000719|3300027734|Ga0209087_1002072	100	20	0	0	11	30	6344	6325	2.7	37.4	IMGVR_UViG_3300027734_000719	3300027734	Ga0209087_1002072	dsDNA	Environmental;Aquatic;Freshwater;Lake	r__Duplodnaviria;k__Heunggongvirae;p__Uroviricota;c__Caudoviricetes;;;;
JACFMS010000047;	IMGVR_UViG_3300021598_001330|3300021598|Ga0226810_1000253	100	20	0	0	11	30	17752	17771	2.7	37.4	IMGVR_UViG_3300021598_001330	3300021598	Ga0226810_1000253	dsDNA	Environmental;Aquatic;Freshwater;Lake	r__Duplodnaviria;k__Heunggongvirae;p__Uroviricota;c__Caudoviricetes;;;;
JACFMS010000047;	IMGVR_UViG_3300009184_001024|3300009184|Ga0114976_10005152	100	20	0	0	11	30	5606	5587	2.7	37.4	IMGVR_UViG_3300009184_001024	3300009184	Ga0114976_10005152	dsDNA	Environmental;Aquatic;Freshwater;Lake	r__Duplodnaviria;k__Heunggongvirae;p__Uroviricota;c__Caudoviricetes;;;;
JACFMS010000047;	IMGVR_UViG_3300009164_003180|3300009164|Ga0114975_10005627	100	20	0	0	11	30	6344	6325	2.7	37.4	IMGVR_UViG_3300009164_003180	3300009164	Ga0114975_10005627	dsDNA	Environmental;Aquatic;Freshwater;Lake	r__Duplodnaviria;k__Heunggongvirae;p__Uroviricota;c__Caudoviricetes;;;;
JACFMS010000047;	IMGVR_UViG_3300009158_000575|3300009158|Ga0114977_10003191	100	20	0	0	11	30	5352	5333	2.7	37.4	IMGVR_UViG_3300009158_000575	3300009158	Ga0114977_10003191	dsDNA	Environmental;Aquatic;Freshwater;Lake	r__Duplodnaviria;k__Heunggongvirae;p__Uroviricota;c__Caudoviricetes;;;;
JACFMS010000047;	IMGVR_UViG_3300008462_001112|3300008462|Ga0114866_102374	100	20	0	0	11	30	10172	10191	2.7	37.4	IMGVR_UViG_3300008462_001112	3300008462	Ga0114866_102374	dsDNA	Environmental;Aquatic;Freshwater;Lake	r__Duplodnaviria;k__Heunggongvirae;p__Uroviricota;c__Caudoviricetes;;;;
JACFMS010000047;	IMGVR_UViG_3300008459_001585|3300008459|Ga0114865_1002625	100	20	0	0	11	30	10172	10191	2.7	37.4	IMGVR_UViG_3300008459_001585	3300008459	Ga0114865_1002625	dsDNA	Environmental;Aquatic;Freshwater;Lake	r__Duplodnaviria;k__Heunggongvirae;p__Uroviricota;c__Caudoviricetes;;;;
JACFMS010000047;	IMGVR_UViG_3300008452_006384|3300008452|Ga0114879_102455	100	20	0	0	11	30	10065	10046	2.7	37.4	IMGVR_UViG_3300008452_006384	3300008452	Ga0114879_102455	dsDNA	Environmental;Aquatic;Freshwater;Lake	r__Duplodnaviria;k__Heunggongvirae;p__Uroviricota;c__Caudoviricetes;;;;
JACFMS010000047;	IMGVR_UViG_3300008451_000669|3300008451|Ga0114881_102565	100	20	0	0	11	30	743	724	2.7	37.4	IMGVR_UViG_3300008451_000669	3300008451	Ga0114881_102565	dsDNA	Environmental;Aquatic;Freshwater;Lake	r__Duplodnaviria;k__Heunggongvirae;p__Uroviricota;c__Caudoviricetes;;;;
JACFMS010000047;	IMGVR_UViG_3300008450_000428|3300008450|Ga0114880_1000502	100	20	0	0	11	30	743	724	2.7	37.4	IMGVR_UViG_3300008450_000428	3300008450	Ga0114880_1000502	dsDNA	Environmental;Aquatic;Freshwater;Lake	r__Duplodnaviria;k__Heunggongvirae;p__Uroviricota;c__Caudoviricetes;;;;
JACFMS010000047;	IMGVR_UViG_3300008339_000608|3300008339|Ga0114878_1000725	100	20	0	0	11	30	10065	10046	2.7	37.4	IMGVR_UViG_3300008339_000608	3300008339	Ga0114878_1000725	dsDNA	Environmental;Aquatic;Freshwater;Lake	r__Duplodnaviria;k__Heunggongvirae;p__Uroviricota;c__Caudoviricetes;;;;
JACFMS010000047;	IMGVR_UViG_3300008267_001555|3300008267|Ga0114364_1002357	100	20	0	0	11	30	10172	10191	2.7	37.4	IMGVR_UViG_3300008267_001555	3300008267	Ga0114364_1002357	dsDNA	Environmental;Aquatic;Freshwater;Lake	r__Duplodnaviria;k__Heunggongvirae;p__Uroviricota;c__Caudoviricetes;;;;
JACFMS010000047;	IMGVR_UViG_3300008266_000592|3300008266|Ga0114363_1000684	100	20	0	0	11	30	10065	10046	2.7	37.4	IMGVR_UViG_3300008266_000592	3300008266	Ga0114363_1000684	dsDNA	Environmental;Aquatic;Freshwater;Lake	r__Duplodnaviria;k__Heunggongvirae;p__Uroviricota;c__Caudoviricetes;;;;
JACFMS010000047;	IMGVR_UViG_3300008258_000097|3300008258|Ga0114840_1000264	100	20	0	0	11	30	16359	16340	2.7	37.4	IMGVR_UViG_3300008258_000097	3300008258	Ga0114840_1000264	dsDNA	Environmental;Aquatic;Freshwater;Lake	r__Duplodnaviria;k__Heunggongvirae;p__Uroviricota;c__Caudoviricetes;;;;
JACFMS010000047;	IMGVR_UViG_3300008120_000071|3300008120|Ga0114355_1000161	100	20	0	0	11	30	759	740	2.7	37.4	IMGVR_UViG_3300008120_000071	3300008120	Ga0114355_1000161	dsDNA	Environmental;Aquatic;Freshwater;Lake	r__Duplodnaviria;k__Heunggongvirae;p__Uroviricota;c__Caudoviricetes;;;;
JACFMS010000047;	IMGVR_UViG_3300008119_000006|3300008119|Ga0114354_1000059	100	20	0	0	11	30	96136	96117	2.7	37.4	IMGVR_UViG_3300008119_000006	3300008119	Ga0114354_1000059	dsDNA	Environmental;Aquatic;Freshwater;Lake	r__Duplodnaviria;k__Heunggongvirae;p__Uroviricota;c__Caudoviricetes;;;;
JACFMS010000047;	IMGVR_UViG_3300008116_000650|3300008116|Ga0114350_1001362	100	20	0	0	11	30	2603	2584	2.7	37.4	IMGVR_UViG_3300008116_000650	3300008116	Ga0114350_1001362	dsDNA	Environmental;Aquatic;Freshwater;Lake	r__Duplodnaviria;k__Heunggongvirae;p__Uroviricota;c__Caudoviricetes;;;;
JACFMS010000047;	IMGVR_UViG_3300008111_000612|3300008111|Ga0114344_1004615	100	20	0	0	11	30	5570	5589	2.7	37.4	IMGVR_UViG_3300008111_000612	3300008111	Ga0114344_1004615	dsDNA	Environmental;Aquatic;Freshwater;Lake	r__Duplodnaviria;k__Heunggongvirae;p__Uroviricota;c__Caudoviricetes;;;;
JACFMS010000047;	IMGVR_UViG_3300037455_000354|3300037455|Ga0394157_0001105	100	20	0	0	1	20	9181	9162	2.7	37.4	IMGVR_UViG_3300037455_000354	3300037455	Ga0394157_0001105	dsDNA	Host-associated;Mammals;Digestive system;Stomach	r__Duplodnaviria;k__Heunggongvirae;p__Uroviricota;c__Caudoviricetes;;;;
JACFMS010000047;	IMGVR_UViG_3300035195_000548|3300035195|Ga0372810_0000526	100	20	0	0	9	28	2746	2727	2.7	37.4	IMGVR_UViG_3300035195_000548	3300035195	Ga0372810_0000526	dsDNA	Environmental;Aquatic;Marine;Oceanic	r__Duplodnaviria;k__Heunggongvirae;p__Uroviricota;c__Caudoviricetes;;;;
JACFMS010000047;	IMGVR_UViG_3300025168_000475|3300025168|Ga0209337_1000628	100	20	0	0	9	28	2711	2692	2.7	37.4	IMGVR_UViG_3300025168_000475	3300025168	Ga0209337_1000628	dsDNA	Environmental;Aquatic;Marine;Oceanic	r__Duplodnaviria;k__Heunggongvirae;p__Uroviricota;c__Caudoviricetes;;;;
JACFMS010000047;	IMGVR_UViG_3300025138_000792|3300025138|Ga0209634_1001698	100	20	0	0	9	28	14973	14992	2.7	37.4	IMGVR_UViG_3300025138_000792	3300025138	Ga0209634_1001698	dsDNA	Environmental;Aquatic;Marine;Oceanic	r__Duplodnaviria;k__Heunggongvirae;p__Uroviricota;c__Caudoviricetes;;;;
JACFMS010000047;	IMGVR_UViG_3300001450_000674|3300001450|JGI24006J15134_10001017	100	20	0	0	9	28	14394	14413	2.7	37.4	IMGVR_UViG_3300001450_000674	3300001450	JGI24006J15134_10001017	dsDNA	Environmental;Aquatic;Marine;Oceanic	r__Duplodnaviria;k__Heunggongvirae;p__Uroviricota;c__Caudoviricetes;;;;
JACFMS010000047;	IMGVR_UViG_3300045597_000115|3300045597|Ga0455799_000451	100	20	0	0	7	26	24089	24070	2.7	37.4	IMGVR_UViG_3300045597_000115	3300045597	Ga0455799_000451	dsDNA	Engineered;Bioreactor;Anaerobic;Unclassified	r__Duplodnaviria;k__Heunggongvirae;p__Uroviricota;c__Caudoviricetes;;;;
JACFMS010000047;	IMGVR_UViG_3300025864_000398|3300025864|Ga0209429_10003320	100	22	0	0	5	26	1078	1099	0.22	41	IMGVR_UViG_3300025864_000398	3300025864	Ga0209429_10003320	dsDNA	Environmental;Terrestrial;Soil;Wetlands	r__Duplodnaviria;k__Heunggongvirae;p__Uroviricota;c__Caudoviricetes;;;;
JACFMS010000047;	IMGVR_UViG_3300049783_000213|3300049783|Ga0491198_0017457	100	20	0	0	7	26	7051	7032	2.7	37.4	IMGVR_UViG_3300049783_000213	3300049783	Ga0491198_0017457	dsDNA	Environmental;Aquatic;Marine;Oceanic	r__Duplodnaviria;k__Heunggongvirae;p__Uroviricota;c__Caudoviricetes;;;;
JACFMS010000047;	IMGVR_UViG_3300047667_000044|3300047667|Ga0491197_0003588	100	20	0	0	7	26	18805	18786	2.7	37.4	IMGVR_UViG_3300047667_000044	3300047667	Ga0491197_0003588	dsDNA	Environmental;Aquatic;Marine;Oceanic	r__Duplodnaviria;k__Heunggongvirae;p__Uroviricota;c__Caudoviricetes;;;;
JACFMS010000047;	IMGVR_UViG_3300047666_000346|3300047666|Ga0491196_0014441	100	20	0	0	7	26	5430	5449	2.7	37.4	IMGVR_UViG_3300047666_000346	3300047666	Ga0491196_0014441	dsDNA	Environmental;Aquatic;Marine;Oceanic	r__Duplodnaviria;k__Heunggongvirae;p__Uroviricota;c__Caudoviricetes;;;;
JACFMS010000047;	IMGVR_UViG_3300046534_000718|3300046534|Ga0491194_0022160	100	20	0	0	7	26	5558	5577	2.7	37.4	IMGVR_UViG_3300046534_000718	3300046534	Ga0491194_0022160	dsDNA	Environmental;Aquatic;Marine;Oceanic	r__Duplodnaviria;k__Heunggongvirae;p__Uroviricota;c__Caudoviricetes;;;;
JACFMS010000047;	IMGVR_UViG_3300043313_001828|3300043313|Ga0452169_00000247	100	20	0	0	12	31	25544	25563	2.7	37.4	IMGVR_UViG_3300043313_001828	3300043313	Ga0452169_00000247	dsDNA	Environmental;Terrestrial;Soil;Floodplain	r__Duplodnaviria;k__Heunggongvirae;p__Uroviricota;c__Caudoviricetes;;;;
JACFMS010000047;	IMGVR_UViG_3300042814_000132|3300042814|Ga0482209_0000009	100	20	0	0	12	31	15371	15390	2.7	37.4	IMGVR_UViG_3300042814_000132	3300042814	Ga0482209_0000009	dsDNA	Environmental;Terrestrial;Soil;Floodplain	r__Duplodnaviria;k__Heunggongvirae;p__Uroviricota;c__Caudoviricetes;;;;
JACFMS010000047;	IMGVR_UViG_3300036864_000108|3300036864|Ga0376053_0000178	100	20	0	0	11	30	28188	28169	2.7	37.4	IMGVR_UViG_3300036864_000108	3300036864	Ga0376053_0000178	dsDNA	Environmental;Terrestrial;Soil;Agricultural land	r__Duplodnaviria;k__Heunggongvirae;p__Uroviricota;c__Caudoviricetes;;;;
JACFMS010000047;	IMGVR_UViG_3300028803_000012|3300028803|Ga0307281_10000052	100	20	0	0	12	31	469	488	2.7	37.4	IMGVR_UViG_3300028803_000012	3300028803	Ga0307281_10000052	dsDNA	Environmental;Terrestrial;Soil;Floodplain	r__Duplodnaviria;k__Heunggongvirae;p__Uroviricota;c__Caudoviricetes;;;;
JACFMS010000047;	IMGVR_UViG_3300037512_000769|3300037512|Ga0400026_0000450	100	21	0	0	8	28	1215	1235	0.78	39.2	IMGVR_UViG_3300037512_000769	3300037512	Ga0400026_0000450	dsDNA	Host-associated;Mammals;Digestive system;Stomach	r__Duplodnaviria;k__Heunggongvirae;p__Uroviricota;c__Caudoviricetes;;;;
JACFMS010000047;	IMGVR_UViG_3300028832_000328|3300028832|Ga0265298_10001224	100	21	0	0	8	28	10489	10469	0.78	39.2	IMGVR_UViG_3300028832_000328	3300028832	Ga0265298_10001224	dsDNA	Host-associated;Mammals;Digestive system;Stomach	r__Duplodnaviria;k__Heunggongvirae;p__Uroviricota;c__Caudoviricetes;;;;
JACFMS010000047;	IMGVR_UViG_3300037524_001470|3300037524|Ga0392392_0016044	100	20	0	0	3	22	7211	7230	2.7	37.4	IMGVR_UViG_3300037524_001470	3300037524	Ga0392392_0016044	dsDNA	Environmental;Aquatic;Freshwater;Wetlands	r__Duplodnaviria;k__Heunggongvirae;p__Uroviricota;c__Caudoviricetes;;;;
JACFMS010000047;	IMGVR_UViG_3300033121_000621|3300033121|Ga0364571_10424	100	20	0	0	3	22	18714	18695	2.7	37.4	IMGVR_UViG_3300033121_000621	3300033121	Ga0364571_10424	dsDNA	Engineered;Wastewater;Activated Sludge;Unclassified	r__Duplodnaviria;k__Heunggongvirae;p__Uroviricota;c__Caudoviricetes;;;;
JACFMS010000047;	IMGVR_UViG_3300033065_000468|3300033065|Ga0364479_11810	100	20	0	0	3	22	1427	1446	2.7	37.4	IMGVR_UViG_3300033065_000468	3300033065	Ga0364479_11810	dsDNA	Environmental;Aquatic;Freshwater;River	r__Duplodnaviria;k__Heunggongvirae;p__Uroviricota;c__Caudoviricetes;;;;
JACFMS010000047;	IMGVR_UViG_3300025629_000651|3300025629|Ga0208824_1010393	100	20	0	0	3	22	2570	2551	2.7	37.4	IMGVR_UViG_3300025629_000651	3300025629	Ga0208824_1010393	dsDNA	Engineered;Bioreactor;Anaerobic;Digestate	r__Duplodnaviria;k__Heunggongvirae;p__Uroviricota;c__Caudoviricetes;;;;
JACFMS010000047;	IMGVR_UViG_3300025613_000326|3300025613|Ga0208461_1009449	100	20	0	0	3	22	1745	1764	2.7	37.4	IMGVR_UViG_3300025613_000326	3300025613	Ga0208461_1009449	dsDNA	Engineered;Bioreactor;Anaerobic;Digestate	r__Duplodnaviria;k__Heunggongvirae;p__Uroviricota;c__Caudoviricetes;;;;
JACFMS010000047;	IMGVR_UViG_3300025605_000526|3300025605|Ga0209720_1007365	100	20	0	0	3	22	4789	4808	2.7	37.4	IMGVR_UViG_3300025605_000526	3300025605	Ga0209720_1007365	dsDNA	Engineered;Bioreactor;Anaerobic;Digestate	r__Duplodnaviria;k__Heunggongvirae;p__Uroviricota;c__Caudoviricetes;;;;
JACFMS010000047;	IMGVR_UViG_3300025589_000623|3300025589|Ga0209409_1010330	100	20	0	0	3	22	125	106	2.7	37.4	IMGVR_UViG_3300025589_000623	3300025589	Ga0209409_1010330	dsDNA	Engineered;Bioreactor;Anaerobic;Digestate	r__Duplodnaviria;k__Heunggongvirae;p__Uroviricota;c__Caudoviricetes;;;;
JACFMS010000047;	IMGVR_UViG_3300020577_001519|3300020577|Ga0212215_10002778	100	20	0	0	3	22	1427	1446	2.7	37.4	IMGVR_UViG_3300020577_001519	3300020577	Ga0212215_10002778	dsDNA	Environmental;Aquatic;Freshwater;River	r__Duplodnaviria;k__Heunggongvirae;p__Uroviricota;c__Caudoviricetes;;;;
JACFMS010000047;	IMGVR_UViG_3300020050_015038|3300020050|Ga0206642_1014285	100	20	0	0	3	22	4812	4831	2.7	37.4	IMGVR_UViG_3300020050_015038	3300020050	Ga0206642_1014285	dsDNA	Environmental;Aquatic;Freshwater;River	r__Duplodnaviria;k__Heunggongvirae;p__Uroviricota;c__Caudoviricetes;;;;
JACFMS010000047;	IMGVR_UViG_3300010338_001568|3300010338|Ga0116245_10028954	100	20	0	0	3	22	1788	1769	2.7	37.4	IMGVR_UViG_3300010338_001568	3300010338	Ga0116245_10028954	dsDNA	Engineered;Bioreactor;Anaerobic;Digestate	r__Duplodnaviria;k__Heunggongvirae;p__Uroviricota;c__Caudoviricetes;;;;
JACFMS010000047;	IMGVR_UViG_3300010311_000793|3300010311|Ga0116254_1011298	100	20	0	0	3	22	2892	2873	2.7	37.4	IMGVR_UViG_3300010311_000793	3300010311	Ga0116254_1011298	dsDNA	Engineered;Bioreactor;Anaerobic;Digestate	r__Duplodnaviria;k__Heunggongvirae;p__Uroviricota;c__Caudoviricetes;;;;
JACFMS010000047;	IMGVR_UViG_3300009714_000392|3300009714|Ga0116189_1010480	100	20	0	0	3	22	2429	2448	2.7	37.4	IMGVR_UViG_3300009714_000392	3300009714	Ga0116189_1010480	dsDNA	Engineered;Bioreactor;Anaerobic;Digestate	r__Duplodnaviria;k__Heunggongvirae;p__Uroviricota;c__Caudoviricetes;;;;
JACFMS010000047;	IMGVR_UViG_3300009655_000361|3300009655|Ga0116190_1010032	100	20	0	0	3	22	2255	2274	2.7	37.4	IMGVR_UViG_3300009655_000361	3300009655	Ga0116190_1010032	dsDNA	Engineered;Bioreactor;Anaerobic;Digestate	r__Duplodnaviria;k__Heunggongvirae;p__Uroviricota;c__Caudoviricetes;;;;
JACSSH010000025;	IMGVR_UViG_2897667629_000011|2897667629|2897667641|16675-31201	100	21	0	0	1	21	8690	8670	0.78	39.2	IMGVR_UViG_2897667629_000011	2897667629	2897667641	dsDNA	Host-associated;Microbial;Unclassified;Unclassified	r__Duplodnaviria;k__Heunggongvirae;p__Uroviricota;c__Caudoviricetes;;;;
JACSSH010000025;	IMGVR_UViG_2738542204_000001|2738542204|2738553903	100	20	0	0	3	22	1030	1049	2.7	37.4	IMGVR_UViG_2738542204_000001	2738542204	2738553903	dsRNA, ssRNA(+), ssRNA, ssRNA(-), ssRNA(+/-), dsDNA-RT, ssRNA-RT, dsDNA	Host-associated;Mollusca;Unclassified;Unclassified	r__Riboviria;;;;;;;
JACSSH010000025;	IMGVR_UViG_3300042569_003628|3300042569|Ga0454390_0018485	100	20	0	0	2	21	4094	4075	2.7	37.4	IMGVR_UViG_3300042569_003628	3300042569	Ga0454390_0018485	dsDNA	Environmental;Aquatic;Freshwater;Lake	r__Duplodnaviria;k__Heunggongvirae;p__Uroviricota;c__Caudoviricetes;;;;
JACSSH010000025;	IMGVR_UViG_3300031998_003712|3300031998|Ga0310786_10013000	100	20	0	0	11	30	7378	7397	2.7	37.4	IMGVR_UViG_3300031998_003712	3300031998	Ga0310786_10013000	dsDNA	Host-associated;Mammals;Digestive system;Stomach	r__Duplodnaviria;k__Heunggongvirae;p__Uroviricota;c__Caudoviricetes;;;;
JACSSH010000025;	IMGVR_UViG_3300031993_003143|3300031993|Ga0310696_10010721	100	20	0	0	2	21	7887	7868	2.7	37.4	IMGVR_UViG_3300031993_003143	3300031993	Ga0310696_10010721	dsDNA	Host-associated;Mammals;Digestive system;Stomach	r__Duplodnaviria;k__Heunggongvirae;p__Uroviricota;c__Caudoviricetes;;;;
JACSSH010000025;	IMGVR_UViG_3300014720_000067|3300014720|Ga0172376_10000850	100	20	0	0	2	21	18469	18450	2.7	37.4	IMGVR_UViG_3300014720_000067	3300014720	Ga0172376_10000850	dsDNA	Environmental;Aquatic;Freshwater;Lake	r__Duplodnaviria;k__Heunggongvirae;p__Uroviricota;c__Caudoviricetes;;;;
JACSSH010000025;	IMGVR_UViG_3300013132_000095|3300013132|Ga0172372_10001143	100	20	0	0	2	21	20634	20653	2.7	37.4	IMGVR_UViG_3300013132_000095	3300013132	Ga0172372_10001143	dsDNA	Environmental;Aquatic;Freshwater;Lake	r__Duplodnaviria;k__Heunggongvirae;p__Uroviricota;c__Caudoviricetes;;;;
JACSSH010000025;	IMGVR_UViG_3300013131_000058|3300013131|Ga0172373_10000786	100	20	0	0	2	21	28982	29001	2.7	37.4	IMGVR_UViG_3300013131_000058	3300013131	Ga0172373_10000786	dsDNA	Environmental;Aquatic;Freshwater;Lake	r__Duplodnaviria;k__Heunggongvirae;p__Uroviricota;c__Caudoviricetes;;;;
JACSSH010000025;	IMGVR_UViG_3300048557_000172|3300048557|Ga0494218_0009299	100	20	0	0	11	30	1308	1289	2.7	37.4	IMGVR_UViG_3300048557_000172	3300048557	Ga0494218_0009299	dsDNA	Environmental;Aquatic;Marine;Coastal	r__Duplodnaviria;k__Heunggongvirae;p__Uroviricota;c__Caudoviricetes;;;;
JACSSH010000025;	IMGVR_UViG_3300048135_000433|3300048135|Ga0494485_0007566	100	20	0	0	11	30	3370	3351	2.7	37.4	IMGVR_UViG_3300048135_000433	3300048135	Ga0494485_0007566	dsDNA	Environmental;Aquatic;Marine;Coastal	r__Duplodnaviria;k__Heunggongvirae;p__Uroviricota;c__Caudoviricetes;;;;
JACSSH010000025;	IMGVR_UViG_3300048061_000988|3300048061|Ga0494166_0000776	100	20	0	0	11	30	11563	11544	2.7	37.4	IMGVR_UViG_3300048061_000988	3300048061	Ga0494166_0000776	dsDNA	Environmental;Aquatic;Marine;Coastal	r__Duplodnaviria;k__Heunggongvirae;p__Uroviricota;c__Caudoviricetes;;;;
JACSSH010000025;	IMGVR_UViG_3300048026_001516|3300048026|Ga0494171_001409	100	20	0	0	11	30	1637	1656	2.7	37.4	IMGVR_UViG_3300048026_001516	3300048026	Ga0494171_001409	dsDNA	Environmental;Aquatic;Marine;Coastal	r__Duplodnaviria;k__Heunggongvirae;p__Uroviricota;c__Caudoviricetes;;;;
JACSSH010000025;	IMGVR_UViG_3300047359_001503|3300047359|Ga0494575_001100	100	20	0	0	11	30	1663	1682	2.7	37.4	IMGVR_UViG_3300047359_001503	3300047359	Ga0494575_001100	dsDNA	Environmental;Aquatic;Marine;Coastal	r__Duplodnaviria;k__Heunggongvirae;p__Uroviricota;c__Caudoviricetes;;;;
JACSSH010000025;	IMGVR_UViG_3300047356_000823|3300047356|Ga0494552_000040	100	20	0	0	11	30	34400	34419	2.7	37.4	IMGVR_UViG_3300047356_000823	3300047356	Ga0494552_000040	dsDNA	Environmental;Aquatic;Marine;Coastal	r__Duplodnaviria;k__Heunggongvirae;p__Uroviricota;c__Caudoviricetes;;;;
JACSSH010000025;	IMGVR_UViG_3300046468_001752|3300046468|Ga0494527_0001661	100	20	0	0	11	30	894	913	2.7	37.4	IMGVR_UViG_3300046468_001752	3300046468	Ga0494527_0001661	dsDNA	Environmental;Aquatic;Marine;Coastal	r__Duplodnaviria;k__Heunggongvirae;p__Uroviricota;c__Caudoviricetes;;;;
JACSSH010000025;	IMGVR_UViG_3300040856_002088|3300040856|Ga0436647_0014504	100	20	0	0	11	30	3105	3124	2.7	37.4	IMGVR_UViG_3300040856_002088	3300040856	Ga0436647_0014504	dsDNA	Environmental;Aquatic;Marine;Intertidal zone	r__Duplodnaviria;k__Heunggongvirae;p__Uroviricota;c__Caudoviricetes;;;;
JACSSH010000025;	IMGVR_UViG_3300040815_001293|3300040815|Ga0436652_0000073	100	20	0	0	11	30	31091	31110	2.7	37.4	IMGVR_UViG_3300040815_001293	3300040815	Ga0436652_0000073	dsDNA	Environmental;Aquatic;Marine;Intertidal zone	r__Duplodnaviria;k__Heunggongvirae;p__Uroviricota;c__Caudoviricetes;;;;
JACSSH010000025;	IMGVR_UViG_3300040806_002568|3300040806|Ga0436636_0000311	100	20	0	0	11	30	11328	11309	2.7	37.4	IMGVR_UViG_3300040806_002568	3300040806	Ga0436636_0000311	dsDNA	Environmental;Aquatic;Marine;Intertidal zone	r__Duplodnaviria;k__Heunggongvirae;p__Uroviricota;c__Caudoviricetes;;;;
JACSSH010000025;	IMGVR_UViG_3300040751_002008|3300040751|Ga0436637_0000135	100	20	0	0	11	30	32119	32100	2.7	37.4	IMGVR_UViG_3300040751_002008	3300040751	Ga0436637_0000135	dsDNA	Environmental;Aquatic;Marine;Intertidal zone	r__Duplodnaviria;k__Heunggongvirae;p__Uroviricota;c__Caudoviricetes;;;;
JACSSH010000025;	IMGVR_UViG_3300034198_031670|3300034198|Ga0373103_1425237	100	20	0	0	8	27	430	411	2.7	37.4	IMGVR_UViG_3300034198_031670	3300034198	Ga0373103_1425237	dsDNA	Environmental;Aquatic;Freshwater;Lake	r__Duplodnaviria;k__Heunggongvirae;p__Uroviricota;c__Caudoviricetes;;;;
JACSSH010000025;	IMGVR_UViG_3300032435_000027|3300032435|Ga0335398_10001445	100	20	0	0	2	21	7844	7863	2.7	37.4	IMGVR_UViG_3300032435_000027	3300032435	Ga0335398_10001445	dsDNA	Environmental;Aquatic;Freshwater;Ice	r__Duplodnaviria;k__Heunggongvirae;p__Uroviricota;c__Caudoviricetes;;;;
JACSSH010000025;	IMGVR_UViG_3300032282_006071|3300032282|Ga0335255_1529496	100	20	0	0	8	27	4797	4816	2.7	37.4	IMGVR_UViG_3300032282_006071	3300032282	Ga0335255_1529496	dsDNA	Environmental;Aquatic;Freshwater;Lake	r__Duplodnaviria;k__Heunggongvirae;p__Uroviricota;c__Caudoviricetes;;;;
JACSSH010000025;	IMGVR_UViG_3300030095_004246|3300030095|Ga0183754_1000207	100	20	0	0	1	20	27394	27413	2.7	37.4	IMGVR_UViG_3300030095_004246	3300030095	Ga0183754_1000207	dsDNA	Environmental;Aquatic;Marine;Unclassified	r__Duplodnaviria;k__Heunggongvirae;p__Uroviricota;c__Caudoviricetes;;;;
JACSSH010000025;	IMGVR_UViG_3300029448_000049|3300029448|Ga0183755_1000054	100	20	0	0	1	20	49323	49342	2.7	37.4	IMGVR_UViG_3300029448_000049	3300029448	Ga0183755_1000054	dsDNA	Environmental;Aquatic;Marine;Unclassified	r__Duplodnaviria;k__Heunggongvirae;p__Uroviricota;c__Caudoviricetes;;;;
JACSSH010000025;	IMGVR_UViG_3300028008_000537|3300028008|Ga0228674_1003614	100	20	0	0	11	30	6214	6195	2.7	37.4	IMGVR_UViG_3300028008_000537	3300028008	Ga0228674_1003614	dsDNA	Environmental;Aquatic;Marine;Coastal	r__Duplodnaviria;k__Heunggongvirae;p__Uroviricota;c__Caudoviricetes;;;;
JACSSH010000025;	IMGVR_UViG_3300027848_000049|3300027848|Ga0209390_10001736	100	20	0	0	2	21	37901	37882	2.7	37.4	IMGVR_UViG_3300027848_000049	3300027848	Ga0209390_10001736	dsDNA	Environmental;Aquatic;Freshwater;Ice	r__Duplodnaviria;k__Heunggongvirae;p__Uroviricota;c__Caudoviricetes;;;;
JACSSH010000025;	IMGVR_UViG_3300027832_000041|3300027832|Ga0209491_10001747	100	20	0	0	2	21	32755	32736	2.7	37.4	IMGVR_UViG_3300027832_000041	3300027832	Ga0209491_10001747	dsDNA	Environmental;Aquatic;Freshwater;Ice	r__Duplodnaviria;k__Heunggongvirae;p__Uroviricota;c__Caudoviricetes;;;;
JACSSH010000025;	IMGVR_UViG_3300007522_000513|3300007522|Ga0105053_10001263	100	20	0	0	2	21	2845	2864	2.7	37.4	IMGVR_UViG_3300007522_000513	3300007522	Ga0105053_10001263	dsDNA	Environmental;Aquatic;Freshwater;Ice	r__Duplodnaviria;k__Heunggongvirae;p__Uroviricota;c__Caudoviricetes;;;;
JACSSH010000025;	IMGVR_UViG_3300007520_000036|3300007520|Ga0105054_10001309	100	20	0	0	2	21	37267	37248	2.7	37.4	IMGVR_UViG_3300007520_000036	3300007520	Ga0105054_10001309	dsDNA	Environmental;Aquatic;Freshwater;Ice	r__Duplodnaviria;k__Heunggongvirae;p__Uroviricota;c__Caudoviricetes;;;;
JACSSH010000025;	IMGVR_UViG_3300007519_000089|3300007519|Ga0105055_10003948	100	20	0	0	2	21	19359	19340	2.7	37.4	IMGVR_UViG_3300007519_000089	3300007519	Ga0105055_10003948	dsDNA	Environmental;Aquatic;Freshwater;Ice	r__Duplodnaviria;k__Heunggongvirae;p__Uroviricota;c__Caudoviricetes;;;;
JACSSH010000025;	IMGVR_UViG_3300042020_000381|3300042020|Ga0453770_0020100	100	20	0	0	11	30	441	422	2.7	37.4	IMGVR_UViG_3300042020_000381	3300042020	Ga0453770_0020100	dsDNA	Environmental;Aquatic;Marine;Intertidal zone	r__Duplodnaviria;k__Heunggongvirae;p__Uroviricota;c__Caudoviricetes;;;;
JACSSH010000025;	IMGVR_UViG_3300003690_000444|3300003690|PicViral_1001152	100	21	0	0	4	24	8522	8502	0.78	39.2	IMGVR_UViG_3300003690_000444	3300003690	PicViral_1001152	dsDNA	Environmental;Aquatic;Marine;Hydrothermal vents	r__Duplodnaviria;k__Heunggongvirae;p__Uroviricota;c__Caudoviricetes;;;;
JACSSH010000025;	IMGVR_UViG_3300029210_000272|3300029210|Ga0168823_100038|112747-195197	100	20	0	0	11	30	11354	11335	2.7	37.4	IMGVR_UViG_3300029210_000272	3300029210	Ga0168823_100038	dsDNA	Host-associated;Human;Digestive system;Large intestine	r__Duplodnaviria;k__Heunggongvirae;p__Uroviricota;c__Caudoviricetes;;;;
JACSSH010000025;	IMGVR_UViG_3300045988_079042|3300045988|Ga0495776_136680	100	20	0	0	11	30	56093	56112	2.7	37.4	IMGVR_UViG_3300045988_079042	3300045988	Ga0495776_136680	dsDNA	Host-associated;Mammals: Human;Digestive system;Large intestine	r__Duplodnaviria;k__Heunggongvirae;p__Uroviricota;c__Caudoviricetes;;;;
JACSSH010000025;	IMGVR_UViG_3300045988_067038|3300045988|Ga0495776_032864	100	20	0	0	11	30	55643	55662	2.7	37.4	IMGVR_UViG_3300045988_067038	3300045988	Ga0495776_032864	dsDNA	Host-associated;Mammals: Human;Digestive system;Large intestine	r__Duplodnaviria;k__Heunggongvirae;p__Uroviricota;c__Caudoviricetes;;;;
JACSSH010000025;	IMGVR_UViG_3300045988_065831|3300045988|Ga0495776_032837	100	20	0	0	11	30	55647	55666	2.7	37.4	IMGVR_UViG_3300045988_065831	3300045988	Ga0495776_032837	dsDNA	Host-associated;Mammals: Human;Digestive system;Large intestine	r__Duplodnaviria;k__Heunggongvirae;p__Uroviricota;c__Caudoviricetes;;;;
JACSSH010000025;	IMGVR_UViG_3300045988_082550|3300045988|Ga0495776_136769	100	20	0	0	11	30	28631	28650	2.7	37.4	IMGVR_UViG_3300045988_082550	3300045988	Ga0495776_136769	dsDNA	Host-associated;Mammals: Human;Digestive system;Large intestine	r__Duplodnaviria;k__Heunggongvirae;p__Uroviricota;c__Caudoviricetes;;;;
JACSSH010000025;	IMGVR_UViG_3300045988_085802|3300045988|Ga0495776_049100	100	20	0	0	11	30	7348	7367	2.7	37.4	IMGVR_UViG_3300045988_085802	3300045988	Ga0495776_049100	dsDNA	Host-associated;Mammals: Human;Digestive system;Large intestine	r__Duplodnaviria;k__Heunggongvirae;p__Uroviricota;c__Caudoviricetes;;;;
JACSSH010000025;	IMGVR_UViG_3300023492_000065|3300023492|Ga0257037_101766	100	20	0	0	11	30	7791	7772	2.7	37.4	IMGVR_UViG_3300023492_000065	3300023492	Ga0257037_101766	dsDNA	Host-associated;Mammals: Human;Digestive system;Large intestine	r__Duplodnaviria;k__Heunggongvirae;p__Uroviricota;c__Caudoviricetes;;;;
JACSSH010000025;	IMGVR_UViG_3300014803_000083|3300014803|Ga0134430_1000415	100	20	0	0	11	30	19411	19392	2.7	37.4	IMGVR_UViG_3300014803_000083	3300014803	Ga0134430_1000415	dsDNA	Host-associated;Human;Digestive system;Large intestine	r__Duplodnaviria;k__Heunggongvirae;p__Uroviricota;c__Caudoviricetes;;;;
JACSSH010000025;	IMGVR_UViG_3300037673_000036|3300037673|Ga0314854_003585	100	21	0	0	1	21	2056	2036	0.78	39.2	IMGVR_UViG_3300037673_000036	3300037673	Ga0314854_003585	dsDNA	Environmental;Aquatic;Marine;Oceanic	r__Duplodnaviria;k__Heunggongvirae;p__Uroviricota;c__Caudoviricetes;;;;
JACSSH010000025;	IMGVR_UViG_3300042091_000592|3300042091|Ga0455670_0016856	100	20	0	0	1	20	3658	3677	2.7	37.4	IMGVR_UViG_3300042091_000592	3300042091	Ga0455670_0016856	dsDNA	Environmental;Terrestrial;Soil;Wetlands	r__Duplodnaviria;k__Heunggongvirae;p__Uroviricota;c__Caudoviricetes;;;;
JACSSH010000025;	IMGVR_UViG_3300041809_000574|3300041809|Ga0455670_0016856	100	20	0	0	1	20	3658	3677	2.7	37.4	IMGVR_UViG_3300041809_000574	3300041809	Ga0455670_0016856	dsDNA	Environmental;Terrestrial;Soil;Grasslands	r__Duplodnaviria;k__Heunggongvirae;p__Uroviricota;c__Caudoviricetes;;;;
JACSSH010000025;	IMGVR_UViG_3300042549_004468|3300042549|Ga0454392_0000173	100	20	0	0	1	20	4573	4592	2.7	37.4	IMGVR_UViG_3300042549_004468	3300042549	Ga0454392_0000173	dsDNA	Environmental;Aquatic;Freshwater;Lake	r__Duplodnaviria;k__Heunggongvirae;p__Uroviricota;c__Caudoviricetes;;;;
JACSSH010000025;	IMGVR_UViG_3300035516_000269|3300035516|Ga0376471_0003269	100	20	0	0	1	20	1706	1725	2.7	37.4	IMGVR_UViG_3300035516_000269	3300035516	Ga0376471_0003269	dsDNA	Host-associated;Mammals;Digestive system;Large intestine	r__Duplodnaviria;k__Heunggongvirae;p__Uroviricota;c__Caudoviricetes;;;;
JACSSH010000025;	IMGVR_UViG_3300035515_000218|3300035515|Ga0376470_0002423	100	20	0	0	1	20	6816	6797	2.7	37.4	IMGVR_UViG_3300035515_000218	3300035515	Ga0376470_0002423	dsDNA	Host-associated;Mammals;Digestive system;Large intestine	r__Duplodnaviria;k__Heunggongvirae;p__Uroviricota;c__Caudoviricetes;;;;
JACSSH010000025;	IMGVR_UViG_3300032279_000594|3300032279|Ga0335245_1139225	100	20	0	0	1	20	6949	6968	2.7	37.4	IMGVR_UViG_3300032279_000594	3300032279	Ga0335245_1139225	dsDNA	Environmental;Aquatic;Freshwater;Lake	r__Duplodnaviria;k__Heunggongvirae;p__Uroviricota;c__Caudoviricetes;;;;
JACSSH010000025;	IMGVR_UViG_3300028610_003067|3300028610|Ga0309788_107078	100	20	0	0	1	20	6760	6779	2.7	37.4	IMGVR_UViG_3300028610_003067	3300028610	Ga0309788_107078	dsDNA	Environmental;Aquatic;Marine;Ocean trench	r__Duplodnaviria;k__Heunggongvirae;p__Uroviricota;c__Caudoviricetes;;;;
JACSSH010000025;	IMGVR_UViG_3300027804_003461|3300027804|Ga0209358_10022209	100	20	0	0	1	20	846	827	2.7	37.4	IMGVR_UViG_3300027804_003461	3300027804	Ga0209358_10022209		Environmental;Aquatic;Freshwater;Lake	;;;;;;;
JACSSH010000025;	IMGVR_UViG_3300027756_001944|3300027756|Ga0209444_10009325	100	20	0	0	1	20	2400	2381	2.7	37.4	IMGVR_UViG_3300027756_001944	3300027756	Ga0209444_10009325		Environmental;Aquatic;Freshwater;Lake	r__Duplodnaviria;k__Heunggongvirae;p__Uroviricota;c__Caudoviricetes;;;;	dsDNA
JACSSH010000025;	IMGVR_UViG_3300027656_000082|3300027656|Ga0209357_1000349	100	20	0	0	1	20	7031	7050	2.7	37.4	IMGVR_UViG_3300027656_000082	3300027656	Ga0209357_1000349		Environmental;Aquatic;Freshwater;Lake	r__Duplodnaviria;k__Heunggongvirae;p__Uroviricota;c__Caudoviricetes;;;;	dsDNA
JACSSH010000025;	IMGVR_UViG_3300027644_000032|3300027644|Ga0209356_1000063	100	20	0	0	1	20	22968	22949	2.7	37.4	IMGVR_UViG_3300027644_000032	3300027644	Ga0209356_1000063		Environmental;Aquatic;Freshwater;Lake	r__Duplodnaviria;k__Heunggongvirae;p__Uroviricota;c__Caudoviricetes;;;;	dsDNA
JACSSH010000025;	IMGVR_UViG_3300027581_000103|3300027581|Ga0209651_1000448	100	20	0	0	1	20	3410	3429	2.7	37.4	IMGVR_UViG_3300027581_000103	3300027581	Ga0209651_1000448		Environmental;Aquatic;Freshwater;Lake	r__Duplodnaviria;k__Heunggongvirae;p__Uroviricota;c__Caudoviricetes;;;;	dsDNA
JACSSH010000025;	IMGVR_UViG_3300027563_000062|3300027563|Ga0209552_1000197	100	20	0	0	1	20	10831	10812	2.7	37.4	IMGVR_UViG_3300027563_000062	3300027563	Ga0209552_1000197		Environmental;Aquatic;Freshwater;Lake	r__Duplodnaviria;k__Heunggongvirae;p__Uroviricota;c__Caudoviricetes;;;;	dsDNA
JACSSH010000025;	IMGVR_UViG_3300025011_001803|3300025011|Ga0209000_1001530	100	20	0	0	1	20	8883	8864	2.7	37.4	IMGVR_UViG_3300025011_001803	3300025011	Ga0209000_1001530		Environmental;Aquatic;Deep subsurface;Groundwater	r__Duplodnaviria;k__Heunggongvirae;p__Uroviricota;c__Caudoviricetes;;;;	dsDNA
JACSSH010000025;	IMGVR_UViG_3300025000_003124|3300025000|Ga0209318_1001841	100	20	0	0	1	20	8948	8929	2.7	37.4	IMGVR_UViG_3300025000_003124	3300025000	Ga0209318_1001841		Environmental;Aquatic;Deep subsurface;Groundwater	r__Duplodnaviria;k__Heunggongvirae;p__Uroviricota;c__Caudoviricetes;;;;	dsDNA
JACSSH010000025;	IMGVR_UViG_3300024999_002405|3300024999|Ga0209728_1001754	100	20	0	0	1	20	6606	6587	2.7	37.4	IMGVR_UViG_3300024999_002405	3300024999	Ga0209728_1001754		Environmental;Aquatic;Deep subsurface;Groundwater	r__Duplodnaviria;k__Heunggongvirae;p__Uroviricota;c__Caudoviricetes;;;;	dsDNA
JACSSH010000025;	IMGVR_UViG_3300024999_002515|3300024999|Ga0209728_1002084	100	20	0	0	1	20	771	752	2.7	37.4	IMGVR_UViG_3300024999_002515	3300024999	Ga0209728_1002084		Environmental;Aquatic;Deep subsurface;Groundwater	r__Duplodnaviria;k__Heunggongvirae;p__Uroviricota;c__Caudoviricetes;;;;	dsDNA
JACSSH010000025;	IMGVR_UViG_3300024265_002692|3300024265|Ga0209976_10014396	100	20	0	0	1	20	3442	3461	2.7	37.4	IMGVR_UViG_3300024265_002692	3300024265	Ga0209976_10014396		Environmental;Aquatic;Marine;Oceanic	r__Duplodnaviria;k__Heunggongvirae;p__Uroviricota;c__Caudoviricetes;;;;	dsDNA
JACSSH010000025;	IMGVR_UViG_3300020050_005387|3300020050|Ga0206642_1000135	100	20	0	0	1	20	29984	30003	2.7	37.4	IMGVR_UViG_3300020050_005387	3300020050	Ga0206642_1000135		Environmental;Aquatic;Freshwater;River	r__Duplodnaviria;k__Heunggongvirae;p__Uroviricota;c__Caudoviricetes;;;;	dsDNA
JACSSH010000025;	IMGVR_UViG_3300019784_004286|3300019784|Ga0181359_1000072	100	20	0	0	1	20	8372	8391	2.7	37.4	IMGVR_UViG_3300019784_004286	3300019784	Ga0181359_1000072		Environmental;Aquatic;Freshwater;Lake	r__Duplodnaviria;k__Heunggongvirae;p__Uroviricota;c__Caudoviricetes;;;;	dsDNA
JACSSH010000025;	IMGVR_UViG_3300017785_007600|3300017785|Ga0181355_1000370	100	20	0	0	1	20	10726	10707	2.7	37.4	IMGVR_UViG_3300017785_007600	3300017785	Ga0181355_1000370		Environmental;Aquatic;Freshwater;Lake	r__Duplodnaviria;k__Heunggongvirae;p__Uroviricota;c__Caudoviricetes;;;;	dsDNA
JACSSH010000025;	IMGVR_UViG_3300017774_007354|3300017774|Ga0181358_1000519	100	20	0	0	1	20	6291	6310	2.7	37.4	IMGVR_UViG_3300017774_007354	3300017774	Ga0181358_1000519		Environmental;Aquatic;Freshwater;Lake	r__Duplodnaviria;k__Heunggongvirae;p__Uroviricota;c__Caudoviricetes;;;;	dsDNA
JACSSH010000025;	IMGVR_UViG_3300017761_005708|3300017761|Ga0181356_1000411	100	20	0	0	1	20	10985	10966	2.7	37.4	IMGVR_UViG_3300017761_005708	3300017761	Ga0181356_1000411		Environmental;Aquatic;Freshwater;Lake	r__Duplodnaviria;k__Heunggongvirae;p__Uroviricota;c__Caudoviricetes;;;;	dsDNA
JACSSH010000025;	IMGVR_UViG_3300017701_001173|3300017701|Ga0181364_1000056	100	20	0	0	1	20	7140	7159	2.7	37.4	IMGVR_UViG_3300017701_001173	3300017701	Ga0181364_1000056		Environmental;Aquatic;Freshwater;Lake	r__Duplodnaviria;k__Heunggongvirae;p__Uroviricota;c__Caudoviricetes;;;;	dsDNA
JACSSH010000025;	IMGVR_UViG_3300009788_004671|3300009788|Ga0114923_10003895	100	20	0	0	1	20	2930	2911	2.7	37.4	IMGVR_UViG_3300009788_004671	3300009788	Ga0114923_10003895		Environmental;Aquatic;Marine;Oceanic	r__Duplodnaviria;k__Heunggongvirae;p__Uroviricota;c__Caudoviricetes;;;;	dsDNA
JACSSH010000025;	IMGVR_UViG_3300003493_000374|3300003493|JGI25923J51411_1000933	100	20	0	0	1	20	3324	3343	2.7	37.4	IMGVR_UViG_3300003493_000374	3300003493	JGI25923J51411_1000933		Environmental;Aquatic;Freshwater;Lake	r__Duplodnaviria;k__Heunggongvirae;p__Uroviricota;c__Caudoviricetes;;;;	dsDNA
JACSSH010000025;	IMGVR_UViG_3300001336_000628|3300001336|ML7_10012990	100	20	0	0	1	20	3472	3491	2.7	37.4	IMGVR_UViG_3300001336_000628	3300001336	ML7_10012990		Environmental;Aquatic;Freshwater;Lake	r__Duplodnaviria;k__Heunggongvirae;p__Uroviricota;c__Caudoviricetes;;;;	dsDNA
JACSSH010000025;	IMGVR_UViG_3300004793_000697|3300004793|Ga0007760_11455327	100	20	0	0	1	20	921	940	2.7	37.4	IMGVR_UViG_3300004793_000697	3300004793	Ga0007760_11455327		Environmental;Aquatic;Freshwater;Lake	;;;;;;;
JACSSH010000025;	IMGVR_UViG_3300004792_000688|3300004792|Ga0007761_11360050	100	20	0	0	1	20	1996	2015	2.7	37.4	IMGVR_UViG_3300004792_000688	3300004792	Ga0007761_11360050		Environmental;Aquatic;Freshwater;Lake	r__Duplodnaviria;k__Heunggongvirae;p__Uroviricota;c__Caudoviricetes;;;;	dsDNA
JACSSH010000025;	IMGVR_UViG_3300004790_000294|3300004790|Ga0007758_11170584	100	20	0	0	1	20	742	761	2.7	37.4	IMGVR_UViG_3300004790_000294	3300004790	Ga0007758_11170584		Environmental;Aquatic;Freshwater;Lake	;;;;;;;
JACSSH010000025;	IMGVR_UViG_3300028837_001854|3300028837|Ga0309839_1048015	100	20	0	0	2	21	3709	3690	2.7	37.4	IMGVR_UViG_3300028837_001854	3300028837	Ga0309839_1048015		Environmental;Aquatic;Marine;Ocean trench	r__Duplodnaviria;k__Heunggongvirae;p__Uroviricota;c__Caudoviricetes;;;;	dsDNA
JACSSH010000025;	IMGVR_UViG_3300045988_118822|3300045988|Ga0495776_056650	100	21	0	0	3	23	25279	25259	0.78	39.2	IMGVR_UViG_3300045988_118822	3300045988	Ga0495776_056650		Host-associated;Mammals: Human;Digestive system;Large intestine	r__Duplodnaviria;k__Heunggongvirae;p__Uroviricota;c__Caudoviricetes;;;;	dsDNA
JACSSH010000025;	IMGVR_UViG_3300045988_130994|3300045988|Ga0495776_048936	100	21	0	0	3	23	38228	38248	0.78	39.2	IMGVR_UViG_3300045988_130994	3300045988	Ga0495776_048936		Host-associated;Mammals: Human;Digestive system;Large intestine	r__Duplodnaviria;k__Heunggongvirae;p__Uroviricota;c__Caudoviricetes;;;;	dsDNA
JACSSH010000025;	IMGVR_UViG_3300045988_106851|3300045988|Ga0495776_004064	100	21	0	0	3	23	59798	59818	0.78	39.2	IMGVR_UViG_3300045988_106851	3300045988	Ga0495776_004064		Host-associated;Mammals: Human;Digestive system;Large intestine	r__Duplodnaviria;k__Heunggongvirae;p__Uroviricota;c__Caudoviricetes;;;;	dsDNA
JACSSH010000025;	IMGVR_UViG_3300045988_095193|3300045988|Ga0495776_163551	100	21	0	0	3	23	30106	30086	0.78	39.2	IMGVR_UViG_3300045988_095193	3300045988	Ga0495776_163551		Host-associated;Mammals: Human;Digestive system;Large intestine	r__Duplodnaviria;k__Heunggongvirae;p__Uroviricota;c__Caudoviricetes;;;;	dsDNA
JACSSH010000025;	IMGVR_UViG_3300045988_151075|3300045988|Ga0495776_188101	100	21	0	0	3	23	33070	33090	0.78	39.2	IMGVR_UViG_3300045988_151075	3300045988	Ga0495776_188101		Host-associated;Mammals: Human;Digestive system;Large intestine	r__Duplodnaviria;k__Heunggongvirae;p__Uroviricota;c__Caudoviricetes;;;;	dsDNA
JACSSH010000025;	IMGVR_UViG_3300037067_006165|3300037067|Ga0378408_0002450	100	20	0	0	4	23	12591	12610	2.7	37.4	IMGVR_UViG_3300037067_006165	3300037067	Ga0378408_0002450		Engineered;Solid waste;Landfill;Unclassified	r__Duplodnaviria;k__Heunggongvirae;p__Uroviricota;c__Caudoviricetes;;;;	dsDNA
JACSSH010000025;	IMGVR_UViG_3300014205_000510|3300014205|Ga0172380_10002004	100	20	0	0	4	23	21833	21814	2.7	37.4	IMGVR_UViG_3300014205_000510	3300014205	Ga0172380_10002004		Engineered;Solid waste;Landfill;Unclassified	r__Duplodnaviria;k__Heunggongvirae;p__Uroviricota;c__Caudoviricetes;;;;	dsDNA
JACSSH010000025;	IMGVR_UViG_3300010883_025496|3300010883|Ga0133547_10021359	100	20	0	0	8	27	11228	11209	2.7	37.4	IMGVR_UViG_3300010883_025496	3300010883	Ga0133547_10021359		Environmental;Aquatic;Marine;Oceanic	r__Duplodnaviria;k__Heunggongvirae;p__Uroviricota;c__Caudoviricetes;;;;	dsDNA
JACSSH010000025;	IMGVR_UViG_3300009706_002495|3300009706|Ga0115002_10006525	100	20	0	0	8	27	5330	5349	2.7	37.4	IMGVR_UViG_3300009706_002495	3300009706	Ga0115002_10006525		Environmental;Aquatic;Marine;Oceanic	r__Duplodnaviria;k__Heunggongvirae;p__Uroviricota;c__Caudoviricetes;;;;	dsDNA
JACSSH010000025;	IMGVR_UViG_3300028236_000021|3300028236|Ga0302336_10008409	100	23	0	0	3	25	2316	2338	0.064	42.8	IMGVR_UViG_3300028236_000021	3300028236	Ga0302336_10008409		Host-associated;Mammals;Digestive system;Large intestine	;;;;;;;
JACSSH010000025;	IMGVR_UViG_3300022601_001351|3300022601|Ga0216345_10035046	100	23	0	0	3	25	1913	1891	0.064	42.8	IMGVR_UViG_3300022601_001351	3300022601	Ga0216345_10035046		Host-associated;Mammals;Digestive system;Large intestine	;;;;;;;
JACSSH010000025;	IMGVR_UViG_3300022401_000184|3300022401|Ga0216348_1013548	100	23	0	0	3	25	1926	1904	0.064	42.8	IMGVR_UViG_3300022401_000184	3300022401	Ga0216348_1013548		Host-associated;Mammals;Digestive system;Large intestine	;;;;;;;
JACSSH010000025;	IMGVR_UViG_3300021300_000039|3300021300|Ga0214523_1003498	100	23	0	0	3	25	2306	2328	0.064	42.8	IMGVR_UViG_3300021300_000039	3300021300	Ga0214523_1003498		Host-associated;Mammals;Digestive system;Large intestine	;;;;;;;
JACSSH010000025;	IMGVR_UViG_3300018427_001973|3300018427|Ga0187903_10048811	100	23	0	0	3	25	2314	2336	0.064	42.8	IMGVR_UViG_3300018427_001973	3300018427	Ga0187903_10048811		Host-associated;Mammals;Digestive system;Large intestine	;;;;;;;
JACSSH010000025;	IMGVR_UViG_3300017917_005399|3300017917|Ga0192394_168324|14915-103789	100	22	0	0	4	25	76630	76651	0.22	41	IMGVR_UViG_3300017917_005399	3300017917	Ga0192394_168324		Environmental;Aquatic;Freshwater;Lake	r__Duplodnaviria;k__Heunggongvirae;p__Uroviricota;c__Caudoviricetes;;;;	dsDNA
JACSSH010000025;	IMGVR_UViG_3300037225_000581|3300037225|Ga0395714_010188	100	22	0	0	3	24	3283	3262	0.22	41	IMGVR_UViG_3300037225_000581	3300037225	Ga0395714_010188		Environmental;Terrestrial;Soil;Wetlands	r__Duplodnaviria;k__Heunggongvirae;p__Uroviricota;c__Caudoviricetes;;;;	dsDNA
JACSSH010000025;	IMGVR_UViG_3300017917_003635|3300017917|Ga0192394_168324	100	22	0	0	4	25	91544	91565	0.22	41	IMGVR_UViG_3300017917_003635	3300017917	Ga0192394_168324		Environmental;Aquatic;Freshwater;Lake	r__Duplodnaviria;k__Heunggongvirae;p__Uroviricota;c__Caudoviricetes;;;;	dsDNA
JACSSH010000025;	IMGVR_UViG_3300045988_114517|3300045988|Ga0495776_120276	100	21	0	0	6	26	7677	7657	0.78	39.2	IMGVR_UViG_3300045988_114517	3300045988	Ga0495776_120276		Host-associated;Mammals: Human;Digestive system;Large intestine	r__Duplodnaviria;k__Heunggongvirae;p__Uroviricota;c__Caudoviricetes;;;;	dsDNA
JACSSH010000025;	IMGVR_UViG_3300033146_001428|3300033146|Ga0366841_1006337	100	21	0	0	4	24	10908	10888	0.78	39.2	IMGVR_UViG_3300033146_001428	3300033146	Ga0366841_1006337		Environmental;Aquatic;Marine;Hydrothermal vents	r__Duplodnaviria;k__Heunggongvirae;p__Uroviricota;c__Caudoviricetes;;;;	dsDNA
JACSSH010000025;	IMGVR_UViG_3300032241_002336|3300032241|Ga0335272_1148384	100	21	0	0	5	25	60919	60939	0.78	39.2	IMGVR_UViG_3300032241_002336	3300032241	Ga0335272_1148384		Environmental;Aquatic;Freshwater;Lake	r__Duplodnaviria;k__Heunggongvirae;p__Uroviricota;c__Caudoviricetes;;;;	dsDNA
JACSSH010000025;	IMGVR_UViG_3300032030_000016|3300032030|Ga0310697_10000063	100	21	0	0	3	23	60716	60736	0.78	39.2	IMGVR_UViG_3300032030_000016	3300032030	Ga0310697_10000063		Host-associated;Mammals;Digestive system;Stomach	r__Duplodnaviria;k__Heunggongvirae;p__Uroviricota;c__Caudoviricetes;;;;	dsDNA
JACSSH010000025;	IMGVR_UViG_3300030382_002966|3300030382|Ga0183680_1003455	100	21	0	0	10	30	1048	1028	0.78	39.2	IMGVR_UViG_3300030382_002966	3300030382	Ga0183680_1003455		Environmental;Aquatic;Marine;Unclassified	r__Duplodnaviria;k__Heunggongvirae;p__Uroviricota;c__Caudoviricetes;;;;	dsDNA
JACSSH010000025;	IMGVR_UViG_3300028888_000059|3300028888|Ga0247609_10000060	100	21	0	0	3	23	122125	122105	0.78	39.2	IMGVR_UViG_3300028888_000059	3300028888	Ga0247609_10000060		Host-associated;Mammals;Digestive system;Stomach	r__Duplodnaviria;k__Heunggongvirae;p__Uroviricota;c__Caudoviricetes;;;;	dsDNA
JACSSH010000025;	IMGVR_UViG_3300028591_006108|3300028591|Ga0247611_10051920	100	21	0	0	3	23	4066	4086	0.78	39.2	IMGVR_UViG_3300028591_006108	3300028591	Ga0247611_10051920		Host-associated;Mammals;Digestive system;Stomach	r__Duplodnaviria;k__Heunggongvirae;p__Uroviricota;c__Caudoviricetes;;;;	dsDNA
JACSSH010000025;	IMGVR_UViG_3300021400_001206|3300021400|Ga0224422_11925167	100	21	0	0	4	24	23860	23880	0.78	39.2	IMGVR_UViG_3300021400_001206	3300021400	Ga0224422_11925167		Host-associated;Mammals;Digestive system;Stomach	r__Duplodnaviria;k__Heunggongvirae;p__Uroviricota;c__Caudoviricetes;;;;	dsDNA
JACSSH010000025;	IMGVR_UViG_3300020180_000055|3300020180|Ga0163155_10000812	100	21	0	0	4	24	38213	38233	0.78	39.2	IMGVR_UViG_3300020180_000055	3300020180	Ga0163155_10000812		Environmental;Aquatic;Freshwater;Lake	r__Duplodnaviria;k__Heunggongvirae;p__Uroviricota;c__Caudoviricetes;;;;	dsDNA
JACSSH010000025;	IMGVR_UViG_3300013947_000373|3300013947|Ga0116653_1002073	100	21	0	0	7	27	5052	5032	0.78	39.2	IMGVR_UViG_3300013947_000373	3300013947	Ga0116653_1002073		Host-associated;Mammals;Digestive system;Large intestine	r__Duplodnaviria;k__Heunggongvirae;p__Uroviricota;c__Caudoviricetes;;;;	dsDNA
JACSSH010000025;	IMGVR_UViG_3300003435_000001|3300003435|WDM_10001|243504-275628	100	20	0	0	8	27	26101	26082	2.7	37.4	IMGVR_UViG_3300003435_000001	3300003435	WDM_10001		Host-associated;Arthropoda: Insects;Whole body;Unclassified	r__Duplodnaviria;k__Heunggongvirae;p__Uroviricota;c__Caudoviricetes;;;;	dsDNA
JACSSH010000025;	IMGVR_UViG_2868222558_000001|2868222558|2868222558|149988-191452	100	20	0	0	4	23	20722	20741	2.7	37.4	IMGVR_UViG_2868222558_000001	2868222558	2868222558		Host-associated;Mammals: Human;Unclassified;Unclassified	r__Duplodnaviria;k__Heunggongvirae;p__Uroviricota;c__Caudoviricetes;;;;	dsDNA
JACSSH010000025;	IMGVR_UViG_2718218474_000001|2718218474|2718229301|243682-275129	100	20	0	0	8	27	25815	25796	2.7	37.4	IMGVR_UViG_2718218474_000001	2718218474	2718229301		Host-associated;Arthropoda: Insects;Unclassified;Unclassified	r__Duplodnaviria;k__Heunggongvirae;p__Uroviricota;c__Caudoviricetes;;;;	dsDNA
JACSSH010000025;	IMGVR_UViG_2540341171_000001|2540341171|2540348204|286682-334825	100	20	0	0	8	27	22386	22367	2.7	37.4	IMGVR_UViG_2540341171_000001	2540341171	2540348204		Host-associated;Arthropoda: Insects;Unclassified;Unclassified	r__Duplodnaviria;k__Heunggongvirae;p__Uroviricota;c__Caudoviricetes;;;;	dsDNA
JACSSH010000025;	IMGVR_UViG_2721755752_000001|2721755752|2721801397|242903-276494	100	20	0	0	8	27	26714	26695	2.7	37.4	IMGVR_UViG_2721755752_000001	2721755752	2721801397		Host-associated;Arthropoda: Insects;Unclassified;Unclassified	r__Duplodnaviria;k__Heunggongvirae;p__Uroviricota;c__Caudoviricetes;;;;	dsDNA
JACSSH010000025;	IMGVR_UViG_2619619280_000001|2619619280|2619687676|588552-634027	100	20	0	0	8	27	23917	23936	2.7	37.4	IMGVR_UViG_2619619280_000001	2619619280	2619687676		;;;	r__Duplodnaviria;k__Heunggongvirae;p__Uroviricota;c__Caudoviricetes;;;;	dsDNA
JACSSH010000025;	IMGVR_UViG_2775506952_000001|2775506952|2775532437|588552-634027	100	20	0	0	8	27	23917	23936	2.7	37.4	IMGVR_UViG_2775506952_000001	2775506952	2775532437		;;;	r__Duplodnaviria;k__Heunggongvirae;p__Uroviricota;c__Caudoviricetes;;;;	dsDNA
JACSSH010000025;	IMGVR_UViG_637000339_000001|637000339|637000100|243504-275628	100	20	0	0	8	27	26101	26082	2.7	37.4	IMGVR_UViG_637000339_000001	637000339	637000100		;;;	r__Duplodnaviria;k__Heunggongvirae;p__Uroviricota;c__Caudoviricetes;;;;	dsDNA
JACSSH010000025;	IMGVR_UViG_2645727929_000001|2645727929|2645769066|141646-172198	100	20	0	0	12	31	20785	20804	2.7	37.4	IMGVR_UViG_2645727929_000001	2645727929	2645769066		;;;	r__Duplodnaviria;k__Heunggongvirae;p__Uroviricota;c__Caudoviricetes;;;;	dsDNA
JACSSH010000025;	IMGVR_UViG_7000000289_000231|7000000289|SRS024331_LANL_scaffold_8508	100	20	0	0	8	27	2197	2178	2.7	37.4	IMGVR_UViG_7000000289_000231	7000000289	SRS024331_LANL_scaffold_8508		Host-associated;Human;Digestive system;Large intestine	r__Duplodnaviria;k__Heunggongvirae;p__Uroviricota;c__Caudoviricetes;;;;	dsDNA
JACSSH010000025;	IMGVR_UViG_3300045988_177488|3300045988|Ga0495776_117188	100	20	0	0	8	27	377224	377243	2.7	37.4	IMGVR_UViG_3300045988_177488	3300045988	Ga0495776_117188		Host-associated;Mammals: Human;Digestive system;Large intestine	r__Duplodnaviria;k__Heunggongvirae;p__Uroviricota;c__Caudoviricetes;;;;	dsDNA
JACSSH010000025;	IMGVR_UViG_3300045988_176271|3300045988|Ga0495776_117194	100	20	0	0	8	27	128817	128836	2.7	37.4	IMGVR_UViG_3300045988_176271	3300045988	Ga0495776_117194		Host-associated;Mammals: Human;Digestive system;Large intestine	r__Duplodnaviria;k__Heunggongvirae;p__Uroviricota;c__Caudoviricetes;;;;	dsDNA
JACSSH010000025;	IMGVR_UViG_3300045988_175912|3300045988|Ga0495776_117187	100	20	0	0	8	27	137207	137188	2.7	37.4	IMGVR_UViG_3300045988_175912	3300045988	Ga0495776_117187		Host-associated;Mammals: Human;Digestive system;Large intestine	r__Duplodnaviria;k__Heunggongvirae;p__Uroviricota;c__Caudoviricetes;;;;	dsDNA
JACSSH010000025;	IMGVR_UViG_3300045988_177316|3300045988|Ga0495776_117190	100	20	0	0	8	27	303003	303022	2.7	37.4	IMGVR_UViG_3300045988_177316	3300045988	Ga0495776_117190		Host-associated;Mammals: Human;Digestive system;Large intestine	r__Duplodnaviria;k__Heunggongvirae;p__Uroviricota;c__Caudoviricetes;;;;	dsDNA
JACSSH010000025;	IMGVR_UViG_3300045988_177171|3300045988|Ga0495776_060623	100	20	0	0	8	27	144504	144485	2.7	37.4	IMGVR_UViG_3300045988_177171	3300045988	Ga0495776_060623		Host-associated;Mammals: Human;Digestive system;Large intestine	r__Duplodnaviria;k__Heunggongvirae;p__Uroviricota;c__Caudoviricetes;;;;	dsDNA
JACSSH010000025;	IMGVR_UViG_3300045988_177519|3300045988|Ga0495776_003599	100	20	0	0	8	27	194553	194534	2.7	37.4	IMGVR_UViG_3300045988_177519	3300045988	Ga0495776_003599		Host-associated;Mammals: Human;Digestive system;Large intestine	r__Duplodnaviria;k__Heunggongvirae;p__Uroviricota;c__Caudoviricetes;;;;	dsDNA
JACSSH010000025;	IMGVR_UViG_3300045988_178172|3300045988|Ga0495776_003597	100	20	0	0	8	27	124128	124147	2.7	37.4	IMGVR_UViG_3300045988_178172	3300045988	Ga0495776_003597		Host-associated;Mammals: Human;Digestive system;Large intestine	r__Duplodnaviria;k__Heunggongvirae;p__Uroviricota;c__Caudoviricetes;;;;	dsDNA
JACSSH010000025;	IMGVR_UViG_3300045988_177243|3300045988|Ga0495776_003595	100	20	0	0	8	27	2819	2800	2.7	37.4	IMGVR_UViG_3300045988_177243	3300045988	Ga0495776_003595		Host-associated;Mammals: Human;Digestive system;Large intestine	r__Duplodnaviria;k__Heunggongvirae;p__Uroviricota;c__Caudoviricetes;;;;	dsDNA
JACSSH010000025;	IMGVR_UViG_3300045988_175545|3300045988|Ga0495776_003594	100	20	0	0	8	27	310676	310657	2.7	37.4	IMGVR_UViG_3300045988_175545	3300045988	Ga0495776_003594		Host-associated;Mammals: Human;Digestive system;Large intestine	r__Duplodnaviria;k__Heunggongvirae;p__Uroviricota;c__Caudoviricetes;;;;	dsDNA
JACSSH010000025;	IMGVR_UViG_3300045988_179933|3300045988|Ga0495776_079850	100	20	0	0	8	27	201875	201894	2.7	37.4	IMGVR_UViG_3300045988_179933	3300045988	Ga0495776_079850		Host-associated;Mammals: Human;Digestive system;Large intestine	r__Duplodnaviria;k__Heunggongvirae;p__Uroviricota;c__Caudoviricetes;;;;	dsDNA
JACSSH010000025;	IMGVR_UViG_3300045988_175656|3300045988|Ga0495776_003605	100	20	0	0	8	27	333588	333569	2.7	37.4	IMGVR_UViG_3300045988_175656	3300045988	Ga0495776_003605		Host-associated;Mammals: Human;Digestive system;Large intestine	r__Duplodnaviria;k__Heunggongvirae;p__Uroviricota;c__Caudoviricetes;;;;	dsDNA
JACSSH010000025;	IMGVR_UViG_3300045988_175475|3300045988|Ga0495776_003600	100	20	0	0	8	27	389204	389223	2.7	37.4	IMGVR_UViG_3300045988_175475	3300045988	Ga0495776_003600		Host-associated;Mammals: Human;Digestive system;Large intestine	r__Duplodnaviria;k__Heunggongvirae;p__Uroviricota;c__Caudoviricetes;;;;	dsDNA
JACSSH010000025;	IMGVR_UViG_3300045988_177677|3300045988|Ga0495776_098085	100	20	0	0	8	27	231000	231019	2.7	37.4	IMGVR_UViG_3300045988_177677	3300045988	Ga0495776_098085		Host-associated;Mammals: Human;Digestive system;Large intestine	r__Duplodnaviria;k__Heunggongvirae;p__Uroviricota;c__Caudoviricetes;;;;	dsDNA
JACSSH010000025;	IMGVR_UViG_3300045988_177660|3300045988|Ga0495776_179708	100	20	0	0	8	27	283952	283971	2.7	37.4	IMGVR_UViG_3300045988_177660	3300045988	Ga0495776_179708		Host-associated;Mammals: Human;Digestive system;Large intestine	r__Duplodnaviria;k__Heunggongvirae;p__Uroviricota;c__Caudoviricetes;;;;	dsDNA
JACSSH010000025;	IMGVR_UViG_3300045988_177571|3300045988|Ga0495776_098154	100	20	0	0	8	27	139897	139878	2.7	37.4	IMGVR_UViG_3300045988_177571	3300045988	Ga0495776_098154		Host-associated;Mammals: Human;Digestive system;Large intestine	r__Duplodnaviria;k__Heunggongvirae;p__Uroviricota;c__Caudoviricetes;;;;	dsDNA
JACSSH010000025;	IMGVR_UViG_3300045988_177587|3300045988|Ga0495776_098147	100	20	0	0	8	27	146067	146048	2.7	37.4	IMGVR_UViG_3300045988_177587	3300045988	Ga0495776_098147		Host-associated;Mammals: Human;Digestive system;Large intestine	r__Duplodnaviria;k__Heunggongvirae;p__Uroviricota;c__Caudoviricetes;;;;	dsDNA
JACSSH010000025;	IMGVR_UViG_3300045988_176512|3300045988|Ga0495776_098151	100	20	0	0	8	27	199451	199432	2.7	37.4	IMGVR_UViG_3300045988_176512	3300045988	Ga0495776_098151		Host-associated;Mammals: Human;Digestive system;Large intestine	r__Duplodnaviria;k__Heunggongvirae;p__Uroviricota;c__Caudoviricetes;;;;	dsDNA
JACSSH010000025;	IMGVR_UViG_3300045988_179308|3300045988|Ga0495776_166575	100	20	0	0	8	27	163194	163213	2.7	37.4	IMGVR_UViG_3300045988_179308	3300045988	Ga0495776_166575		Host-associated;Mammals: Human;Digestive system;Large intestine	r__Duplodnaviria;k__Heunggongvirae;p__Uroviricota;c__Caudoviricetes;;;;	dsDNA
JACSSH010000025;	IMGVR_UViG_3300045988_140145|3300045988|Ga0495776_166546	100	20	0	0	10	29	82428	82447	2.7	37.4	IMGVR_UViG_3300045988_140145	3300045988	Ga0495776_166546		Host-associated;Mammals: Human;Digestive system;Large intestine	r__Duplodnaviria;k__Heunggongvirae;p__Uroviricota;c__Caudoviricetes;;;;	dsDNA
JACSSH010000025;	IMGVR_UViG_3300044619_002736|3300044619|Ga0453746_0009390	100	20	0	0	10	29	3939	3920	2.7	37.4	IMGVR_UViG_3300044619_002736	3300044619	Ga0453746_0009390		Environmental;Aquatic;Freshwater;Lake	;;;;;;;
JACSSH010000025;	IMGVR_UViG_3300044448_000369|3300044448|Ga0466288_000059	100	20	0	0	2	21	25984	26003	2.7	37.4	IMGVR_UViG_3300044448_000369	3300044448	Ga0466288_000059		Environmental;Aquatic;Marine;Oceanic	r__Duplodnaviria;k__Heunggongvirae;p__Uroviricota;c__Caudoviricetes;;;;	dsDNA
JACSSH010000025;	IMGVR_UViG_3300044305_002676|3300044305|Ga0466320_003746	100	20	0	0	2	21	4509	4528	2.7	37.4	IMGVR_UViG_3300044305_002676	3300044305	Ga0466320_003746		Environmental;Aquatic;Marine;Oceanic	r__Duplodnaviria;k__Heunggongvirae;p__Uroviricota;c__Caudoviricetes;;;;	dsDNA
JACSSH010000025;	IMGVR_UViG_3300044304_000617|3300044304|Ga0466316_001237	100	20	0	0	2	21	4561	4542	2.7	37.4	IMGVR_UViG_3300044304_000617	3300044304	Ga0466316_001237		Environmental;Aquatic;Marine;Oceanic	r__Duplodnaviria;k__Heunggongvirae;p__Uroviricota;c__Caudoviricetes;;;;	dsDNA
JACSSH010000025;	IMGVR_UViG_3300044302_000692|3300044302|Ga0466312_001360	100	20	0	0	2	21	5705	5686	2.7	37.4	IMGVR_UViG_3300044302_000692	3300044302	Ga0466312_001360		Environmental;Aquatic;Marine;Oceanic	r__Duplodnaviria;k__Heunggongvirae;p__Uroviricota;c__Caudoviricetes;;;;	dsDNA
JACSSH010000025;	IMGVR_UViG_3300044301_001163|3300044301|Ga0466308_001271	100	20	0	0	2	21	5618	5599	2.7	37.4	IMGVR_UViG_3300044301_001163	3300044301	Ga0466308_001271		Environmental;Aquatic;Marine;Oceanic	r__Duplodnaviria;k__Heunggongvirae;p__Uroviricota;c__Caudoviricetes;;;;	dsDNA
JACSSH010000025;	IMGVR_UViG_3300044300_000774|3300044300|Ga0466300_001260	100	20	0	0	2	21	451	470	2.7	37.4	IMGVR_UViG_3300044300_000774	3300044300	Ga0466300_001260		Environmental;Aquatic;Marine;Oceanic	r__Duplodnaviria;k__Heunggongvirae;p__Uroviricota;c__Caudoviricetes;;;;	dsDNA
JACSSH010000025;	IMGVR_UViG_3300044298_000585|3300044298|Ga0466284_001539	100	20	0	0	2	21	5048	5029	2.7	37.4	IMGVR_UViG_3300044298_000585	3300044298	Ga0466284_001539		Environmental;Aquatic;Marine;Oceanic	r__Duplodnaviria;k__Heunggongvirae;p__Uroviricota;c__Caudoviricetes;;;;	dsDNA
JACSSH010000025;	IMGVR_UViG_3300044270_000290|3300044270|Ga0466304_001927	100	20	0	0	2	21	4236	4217	2.7	37.4	IMGVR_UViG_3300044270_000290	3300044270	Ga0466304_001927		Environmental;Aquatic;Marine;Oceanic	r__Duplodnaviria;k__Heunggongvirae;p__Uroviricota;c__Caudoviricetes;;;;	dsDNA
JACSSH010000025;	IMGVR_UViG_3300044267_001359|3300044267|Ga0466296_006092	100	20	0	0	2	21	5221	5202	2.7	37.4	IMGVR_UViG_3300044267_001359	3300044267	Ga0466296_006092		Environmental;Aquatic;Marine;Oceanic	r__Duplodnaviria;k__Heunggongvirae;p__Uroviricota;c__Caudoviricetes;;;;	dsDNA
JACSSH010000025;	IMGVR_UViG_3300044267_004334|3300044267|Ga0466296_008280	100	20	0	0	2	21	81	62	2.7	37.4	IMGVR_UViG_3300044267_004334	3300044267	Ga0466296_008280		Environmental;Aquatic;Marine;Oceanic	r__Duplodnaviria;k__Heunggongvirae;p__Uroviricota;c__Caudoviricetes;;;;	dsDNA
JACSSH010000025;	IMGVR_UViG_3300037400_003495|3300037400|Ga0392372_0000342	100	20	0	0	7	26	9924	9943	2.7	37.4	IMGVR_UViG_3300037400_003495	3300037400	Ga0392372_0000342		Host-associated;Mammals;Digestive system;Stomach	r__Duplodnaviria;k__Heunggongvirae;p__Uroviricota;c__Caudoviricetes;;;;	dsDNA
JACSSH010000025;	IMGVR_UViG_3300035396_001350|3300035396|Ga0393109_072415	100	20	0	0	3	22	1125	1106	2.7	37.4	IMGVR_UViG_3300035396_001350	3300035396	Ga0393109_072415		Environmental;Aquatic;Freshwater;Lake	r__Duplodnaviria;k__Heunggongvirae;p__Uroviricota;c__Caudoviricetes;;;;	dsDNA
JACSSH010000025;	IMGVR_UViG_3300035395_000307|3300035395|Ga0393110_40268	100	20	0	0	3	22	14601	14620	2.7	37.4	IMGVR_UViG_3300035395_000307	3300035395	Ga0393110_40268		Environmental;Aquatic;Freshwater;Lake	r__Duplodnaviria;k__Heunggongvirae;p__Uroviricota;c__Caudoviricetes;;;;	dsDNA
JACSSH010000025;	IMGVR_UViG_3300035220_000236|3300035220|Ga0372818_0000036	100	20	0	0	5	24	23592	23573	2.7	37.4	IMGVR_UViG_3300035220_000236	3300035220	Ga0372818_0000036		Environmental;Aquatic;Marine;Oceanic	r__Duplodnaviria;k__Heunggongvirae;p__Uroviricota;c__Caudoviricetes;o__Crassvirales;;;	dsDNA
JACSSH010000025;	IMGVR_UViG_3300033446_000251|3300033446|Ga0316611_1003479	100	20	0	0	3	22	3623	3642	2.7	37.4	IMGVR_UViG_3300033446_000251	3300033446	Ga0316611_1003479		Environmental;Aquatic;Freshwater;Lake	r__Duplodnaviria;k__Heunggongvirae;p__Uroviricota;c__Caudoviricetes;;;;	dsDNA
JACSSH010000025;	IMGVR_UViG_3300033420_000805|3300033420|Ga0316608_1003726	100	20	0	0	3	22	4367	4386	2.7	37.4	IMGVR_UViG_3300033420_000805	3300033420	Ga0316608_1003726		Environmental;Aquatic;Freshwater;Lake	r__Duplodnaviria;k__Heunggongvirae;p__Uroviricota;c__Caudoviricetes;;;;	dsDNA
JACSSH010000025;	IMGVR_UViG_3300033124_001302|3300033124|Ga0364579_10799	100	20	0	0	12	31	12231	12250	2.7	37.4	IMGVR_UViG_3300033124_001302	3300033124	Ga0364579_10799		Environmental;Aquatic;Freshwater;River	r__Duplodnaviria;k__Heunggongvirae;p__Uroviricota;c__Caudoviricetes;;;;	dsDNA
JACSSH010000025;	IMGVR_UViG_3300030380_006135|3300030380|Ga0183679_1005636	100	20	0	0	2	21	3097	3116	2.7	37.4	IMGVR_UViG_3300030380_006135	3300030380	Ga0183679_1005636		Environmental;Aquatic;Marine;Unclassified	r__Duplodnaviria;k__Heunggongvirae;p__Uroviricota;c__Caudoviricetes;;;;	dsDNA
JACSSH010000025;	IMGVR_UViG_3300030376_007755|3300030376|Ga0183678_1006633	100	20	0	0	2	21	3103	3122	2.7	37.4	IMGVR_UViG_3300030376_007755	3300030376	Ga0183678_1006633		Environmental;Aquatic;Marine;Unclassified	r__Duplodnaviria;k__Heunggongvirae;p__Uroviricota;c__Caudoviricetes;;;;	dsDNA
JACSSH010000025;	IMGVR_UViG_3300029516_000001|3300029516|Ga0244799_100004	100	20	0	0	8	27	134915	134896	2.7	37.4	IMGVR_UViG_3300029516_000001	3300029516	Ga0244799_100004		Host-associated;Human;Digestive system;Large intestine	r__Duplodnaviria;k__Heunggongvirae;p__Uroviricota;c__Caudoviricetes;;;;	dsDNA
JACSSH010000025;	IMGVR_UViG_3300029511_000025|3300029511|Ga0244809_101536	100	20	0	0	8	27	10802	10821	2.7	37.4	IMGVR_UViG_3300029511_000025	3300029511	Ga0244809_101536		Host-associated;Human;Digestive system;Large intestine	r__Duplodnaviria;k__Heunggongvirae;p__Uroviricota;c__Caudoviricetes;;;;	dsDNA
JACSSH010000025;	IMGVR_UViG_3300029332_000174|3300029332|Ga0243782_107379	100	20	0	0	8	27	2122	2103	2.7	37.4	IMGVR_UViG_3300029332_000174	3300029332	Ga0243782_107379		Host-associated;Human;Digestive system;Large intestine	r__Duplodnaviria;k__Heunggongvirae;p__Uroviricota;c__Caudoviricetes;;;;	dsDNA
JACSSH010000025;	IMGVR_UViG_3300029286_000135|3300029286|Ga0247841_10002584	100	20	0	0	9	28	2742	2761	2.7	37.4	IMGVR_UViG_3300029286_000135	3300029286	Ga0247841_10002584		Environmental;Aquatic;Freshwater;Lake	r__Duplodnaviria;k__Heunggongvirae;p__Uroviricota;c__Caudoviricetes;;;;	dsDNA
JACSSH010000025;	IMGVR_UViG_3300029268_002272|3300029268|Ga0247842_10018894	100	20	0	0	9	28	4225	4244	2.7	37.4	IMGVR_UViG_3300029268_002272	3300029268	Ga0247842_10018894		Environmental;Aquatic;Freshwater;Lake	r__Duplodnaviria;k__Heunggongvirae;p__Uroviricota;c__Caudoviricetes;;;;	dsDNA
JACSSH010000025;	IMGVR_UViG_3300026187_000016|3300026187|Ga0209929_1000016	100	20	0	0	2	21	60974	60955	2.7	37.4	IMGVR_UViG_3300026187_000016	3300026187	Ga0209929_1000016		Environmental;Aquatic;Non-marine Saline and Alkaline;Saline	r__Duplodnaviria;k__Heunggongvirae;p__Uroviricota;c__Caudoviricetes;;;;	dsDNA
JACSSH010000025;	IMGVR_UViG_3300026183_001207|3300026183|Ga0209932_1003015	100	20	0	0	2	21	197	216	2.7	37.4	IMGVR_UViG_3300026183_001207	3300026183	Ga0209932_1003015		Environmental;Aquatic;Non-marine Saline and Alkaline;Saline	;;;;;;;
JACSSH010000025;	IMGVR_UViG_3300025840_004989|3300025840|Ga0208917_1005785	100	20	0	0	5	24	1455	1436	2.7	37.4	IMGVR_UViG_3300025840_004989	3300025840	Ga0208917_1005785		Environmental;Aquatic;Marine;Coastal	r__Duplodnaviria;k__Heunggongvirae;p__Uroviricota;c__Caudoviricetes;;;;	dsDNA
JACSSH010000025;	IMGVR_UViG_3300023174_000162|3300023174|Ga0214921_10000597	100	20	0	0	12	31	37155	37174	2.7	37.4	IMGVR_UViG_3300023174_000162	3300023174	Ga0214921_10000597		Environmental;Aquatic;Freshwater;Lake	r__Duplodnaviria;k__Heunggongvirae;p__Uroviricota;c__Caudoviricetes;;;;	dsDNA
JACSSH010000025;	IMGVR_UViG_3300022852_000034|3300022852|Ga0213821_1001249	100	20	0	0	12	31	8658	8677	2.7	37.4	IMGVR_UViG_3300022852_000034	3300022852	Ga0213821_1001249		Environmental;Terrestrial;Soil;Unclassified	r__Duplodnaviria;k__Heunggongvirae;p__Uroviricota;c__Caudoviricetes;;;;	dsDNA
JACSSH010000025;	IMGVR_UViG_3300021961_000723|3300021961|Ga0222714_10002076	100	20	0	0	5	24	7818	7837	2.7	37.4	IMGVR_UViG_3300021961_000723	3300021961	Ga0222714_10002076		Environmental;Aquatic;Marine;Unclassified	r__Duplodnaviria;k__Heunggongvirae;p__Uroviricota;c__Caudoviricetes;;;;	dsDNA
JACSSH010000025;	IMGVR_UViG_3300021376_005259|3300021376|Ga0194130_10018777	100	20	0	0	7	26	4882	4863	2.7	37.4	IMGVR_UViG_3300021376_005259	3300021376	Ga0194130_10018777		Environmental;Aquatic;Freshwater;Lake	r__Duplodnaviria;k__Heunggongvirae;p__Uroviricota;c__Caudoviricetes;;;;	dsDNA
JACSSH010000025;	IMGVR_UViG_3300021091_006226|3300021091|Ga0194133_10009719	100	20	0	0	7	26	6865	6884	2.7	37.4	IMGVR_UViG_3300021091_006226	3300021091	Ga0194133_10009719		Environmental;Aquatic;Freshwater;Lake	r__Duplodnaviria;k__Heunggongvirae;p__Uroviricota;c__Caudoviricetes;;;;	dsDNA
JACSSH010000025;	IMGVR_UViG_3300020220_005160|3300020220|Ga0194119_10010161	100	20	0	0	7	26	5238	5219	2.7	37.4	IMGVR_UViG_3300020220_005160	3300020220	Ga0194119_10010161		Environmental;Aquatic;Freshwater;Lake	r__Duplodnaviria;k__Heunggongvirae;p__Uroviricota;c__Caudoviricetes;;;;	dsDNA
JACSSH010000025;	IMGVR_UViG_3300020190_004887|3300020190|Ga0194118_10002929	100	20	0	0	7	26	8067	8048	2.7	37.4	IMGVR_UViG_3300020190_004887	3300020190	Ga0194118_10002929		Environmental;Aquatic;Freshwater;Lake	r__Duplodnaviria;k__Heunggongvirae;p__Uroviricota;c__Caudoviricetes;;;;	dsDNA
JACSSH010000025;	IMGVR_UViG_3300020171_002096|3300020171|Ga0180732_1000183	100	20	0	0	7	26	47364	47345	2.7	37.4	IMGVR_UViG_3300020171_002096	3300020171	Ga0180732_1000183		Environmental;Aquatic;Deep subsurface;Groundwater	r__Duplodnaviria;k__Heunggongvirae;p__Uroviricota;c__Caudoviricetes;;;;	dsDNA
JACSSH010000025;	IMGVR_UViG_3300020050_008182|3300020050|Ga0206642_1000080	100	20	0	0	7	26	29970	29989	2.7	37.4	IMGVR_UViG_3300020050_008182	3300020050	Ga0206642_1000080		Environmental;Aquatic;Freshwater;River	r__Duplodnaviria;k__Heunggongvirae;p__Uroviricota;c__Caudoviricetes;;;;	dsDNA
JACSSH010000025;	IMGVR_UViG_3300020045_017955|3300020045|Ga0206662_1012399	100	20	0	0	7	26	2591	2572	2.7	37.4	IMGVR_UViG_3300020045_017955	3300020045	Ga0206662_1012399		Environmental;Aquatic;Freshwater;River	r__Duplodnaviria;k__Heunggongvirae;p__Uroviricota;c__Caudoviricetes;;;;	dsDNA
JACSSH010000025;	IMGVR_UViG_3300011339_001348|3300011339|Ga0153700_10890	100	20	0	0	12	31	12231	12250	2.7	37.4	IMGVR_UViG_3300011339_001348	3300011339	Ga0153700_10890		Environmental;Aquatic;Freshwater;River	r__Duplodnaviria;k__Heunggongvirae;p__Uroviricota;c__Caudoviricetes;;;;	dsDNA
JACSSH010000025;	IMGVR_UViG_3300011258_001247|3300011258|Ga0151677_1007528	100	20	0	0	3	22	5463	5444	2.7	37.4	IMGVR_UViG_3300011258_001247	3300011258	Ga0151677_1007528		Environmental;Aquatic;Marine;Coastal	r__Duplodnaviria;k__Heunggongvirae;p__Uroviricota;c__Caudoviricetes;;;;	dsDNA
JACSSH010000025;	IMGVR_UViG_3300010430_004490|3300010430|Ga0118733_100144618	100	20	0	0	3	22	479	498	2.7	37.4	IMGVR_UViG_3300010430_004490	3300010430	Ga0118733_100144618		Environmental;Aquatic;Marine;Coastal	r__Duplodnaviria;k__Heunggongvirae;p__Uroviricota;c__Caudoviricetes;;;;	dsDNA
JACSSH010000025;	IMGVR_UViG_3300009001_000441|3300009001|Ga0102963_1001497	100	20	0	0	2	21	3455	3436	2.7	37.4	IMGVR_UViG_3300009001_000441	3300009001	Ga0102963_1001497		Environmental;Aquatic;Non-marine Saline and Alkaline;Saline	r__Duplodnaviria;k__Heunggongvirae;p__Uroviricota;c__Caudoviricetes;;;;	dsDNA
JACSSH010000025;	IMGVR_UViG_3300009000_001908|3300009000|Ga0102960_1005787	100	20	0	0	2	21	196	215	2.7	37.4	IMGVR_UViG_3300009000_001908	3300009000	Ga0102960_1005787		Environmental;Aquatic;Non-marine Saline and Alkaline;Saline	;;;;;;;
JACSSH010000025;	IMGVR_UViG_3300008130_000044|3300008130|Ga0114850_101910	100	20	0	0	4	23	3660	3679	2.7	37.4	IMGVR_UViG_3300008130_000044	3300008130	Ga0114850_101910		Host-associated;Human;Digestive system;Oral cavity	r__Duplodnaviria;k__Heunggongvirae;p__Uroviricota;c__Caudoviricetes;;;;	dsDNA
JACSSH010000025;	IMGVR_UViG_3300007717_000007|3300007717|Ga0105662_100179	100	20	0	0	8	27	46506	46525	2.7	37.4	IMGVR_UViG_3300007717_000007	3300007717	Ga0105662_100179		Host-associated;Human;Digestive system;Large intestine	r__Duplodnaviria;k__Heunggongvirae;p__Uroviricota;c__Caudoviricetes;;;;	dsDNA
JACSSH010000025;	IMGVR_UViG_3300007224_000131|3300007224|Ga0104147_1027716	100	20	0	0	8	27	4600	4619	2.7	37.4	IMGVR_UViG_3300007224_000131	3300007224	Ga0104147_1027716		Host-associated;Arthropoda: Insects;Digestive system;Gut	r__Duplodnaviria;k__Heunggongvirae;p__Uroviricota;c__Caudoviricetes;;;;	dsDNA
JACSSH010000025;	IMGVR_UViG_3300005915_001089|3300005915|Ga0075122_10006513	100	20	0	0	5	24	2669	2688	2.7	37.4	IMGVR_UViG_3300005915_001089	3300005915	Ga0075122_10006513		Environmental;Aquatic;Non-marine Saline and Alkaline;Saline	r__Duplodnaviria;k__Heunggongvirae;p__Uroviricota;c__Caudoviricetes;;;;	dsDNA
JACSSH010000025;	IMGVR_UViG_3300001919_000013|3300001919|EFB_1000562	100	20	0	0	8	27	51090	51109	2.7	37.4	IMGVR_UViG_3300001919_000013	3300001919	EFB_1000562		Host-associated;Mammals;Digestive system;Large intestine	r__Duplodnaviria;k__Heunggongvirae;p__Uroviricota;c__Caudoviricetes;;;;	dsDNA
JACSSH010000025;	IMGVR_UViG_3300006401_001166|3300006401|Ga0075506_1652949	100	20	0	0	5	24	1268	1249	2.7	37.4	IMGVR_UViG_3300006401_001166	3300006401	Ga0075506_1652949		Environmental;Aquatic;Marine;Coastal	r__Duplodnaviria;k__Heunggongvirae;p__Uroviricota;c__Caudoviricetes;;;;	dsDNA
JACSSH010000025;	IMGVR_UViG_3300006400_001750|3300006400|Ga0075503_1617560	100	20	0	0	5	24	1318	1299	2.7	37.4	IMGVR_UViG_3300006400_001750	3300006400	Ga0075503_1617560		Environmental;Aquatic;Marine;Coastal	r__Duplodnaviria;k__Heunggongvirae;p__Uroviricota;c__Caudoviricetes;;;;	dsDNA
JACSSH010000025;	IMGVR_UViG_3300006357_001593|3300006357|Ga0075502_1046186	100	20	0	0	5	24	889	908	2.7	37.4	IMGVR_UViG_3300006357_001593	3300006357	Ga0075502_1046186		Environmental;Aquatic;Marine;Intertidal zone	r__Duplodnaviria;k__Heunggongvirae;p__Uroviricota;c__Caudoviricetes;;;;	dsDNA
JACSSH010000025;	IMGVR_UViG_2568526663_000002|2568526663|2568586766	100	20	0	0	8	27	21493	21474	2.7	37.4	IMGVR_UViG_2568526663_000002	2568526663	2568586766		Host-associated;Arthropoda: Insects;Unclassified;Unclassified	r__Duplodnaviria;k__Heunggongvirae;p__Uroviricota;c__Caudoviricetes;;;;	dsDNA
JACSSH010000025;	IMGVR_UViG_3300032677_000095|3300032677|Ga0316227_1000939	100	20	0	0	11	30	34868	34887	2.7	37.4	IMGVR_UViG_3300032677_000095	3300032677	Ga0316227_1000939		Environmental;Aquatic;Freshwater;Lake	r__Duplodnaviria;k__Heunggongvirae;p__Uroviricota;c__Caudoviricetes;;;;	dsDNA
JAESQI010000309;	IMGVR_UViG_3300031688_001281|3300031688|Ga0308011_10001967	100	21	0	0	7	27	7065	7085	0.78	39.2	IMGVR_UViG_3300031688_001281	3300031688	Ga0308011_10001967		Environmental;Aquatic;Marine;Unclassified	r__Duplodnaviria;k__Heunggongvirae;p__Uroviricota;c__Caudoviricetes;;;;	dsDNA
JAESQI010000309;	IMGVR_UViG_3300031687_001367|3300031687|Ga0308008_1001377	100	21	0	0	7	27	431	411	0.78	39.2	IMGVR_UViG_3300031687_001367	3300031687	Ga0308008_1001377		Environmental;Aquatic;Marine;Unclassified	r__Duplodnaviria;k__Heunggongvirae;p__Uroviricota;c__Caudoviricetes;;;;	dsDNA
JAGNIE010000069;	IMGVR_UViG_3300020049_014785|3300020049|Ga0206652_1004831	100	29	0	0	1	29	8855	8827	3.55e-05	53.6	IMGVR_UViG_3300020049_014785	3300020049	Ga0206652_1004831		Environmental;Aquatic;Freshwater;River	r__Duplodnaviria;k__Heunggongvirae;p__Uroviricota;c__Caudoviricetes;;;;	dsDNA
JAGNIE010000069;	IMGVR_UViG_3300020036_002295|3300020036|Ga0206648_1002124	100	29	0	0	1	29	209	181	3.55e-05	53.6	IMGVR_UViG_3300020036_002295	3300020036	Ga0206648_1002124		Environmental;Aquatic;Freshwater;River	r__Duplodnaviria;k__Heunggongvirae;p__Uroviricota;c__Caudoviricetes;;;;	dsDNA
JAGNIE010000069;	IMGVR_UViG_3300027924_001788|3300027924|Ga0268731_1006767	100	28	0	0	1	28	2450	2477	0.000124	51.8	IMGVR_UViG_3300027924_001788	3300027924	Ga0268731_1006767		Engineered;Wastewater;Industrial wastewater;Unclassified	;;;;;;;
JAGNIE010000069;	IMGVR_UViG_3300027923_001131|3300027923|Ga0268730_1002926	100	28	0	0	1	28	31	58	0.000124	51.8	IMGVR_UViG_3300027923_001131	3300027923	Ga0268730_1002926		Engineered;Wastewater;Industrial wastewater;Unclassified	r__Duplodnaviria;k__Heunggongvirae;p__Uroviricota;c__Caudoviricetes;;;;	dsDNA
JAGNIE010000069;	IMGVR_UViG_3300020049_007933|3300020049|Ga0206652_1000921	100	28	0	0	1	28	17877	17904	0.000124	51.8	IMGVR_UViG_3300020049_007933	3300020049	Ga0206652_1000921		Environmental;Aquatic;Freshwater;River	r__Duplodnaviria;k__Heunggongvirae;p__Uroviricota;c__Caudoviricetes;;;;	dsDNA
JAGNIE010000069;	IMGVR_UViG_3300020047_007071|3300020047|Ga0206650_1000244	100	28	0	0	1	28	36761	36734	0.000124	51.8	IMGVR_UViG_3300020047_007071	3300020047	Ga0206650_1000244		Environmental;Aquatic;Freshwater;River	r__Duplodnaviria;k__Heunggongvirae;p__Uroviricota;c__Caudoviricetes;;;;	dsDNA
JAGNIE010000069;	IMGVR_UViG_3300010944_000507|3300010944|Ga0138501_100094	100	28	0	0	1	28	2245	2218	0.000124	51.8	IMGVR_UViG_3300010944_000507	3300010944	Ga0138501_100094		Engineered;Wastewater;Industrial wastewater;Unclassified	r__Duplodnaviria;k__Heunggongvirae;p__Uroviricota;c__Caudoviricetes;;;;	dsDNA
JAGNIE010000069;	IMGVR_UViG_3300005656_000244|3300005656|Ga0073902_10008443	100	27	0	0	1	27	467	441	0.000433	50	IMGVR_UViG_3300005656_000244	3300005656	Ga0073902_10008443		Engineered;WWTP;Aerobic digester;Activated sludge	r__Duplodnaviria;k__Heunggongvirae;p__Uroviricota;c__Caudoviricetes;;;;	dsDNA
JAGNIE010000069;	IMGVR_UViG_3300045988_184154|3300045988|Ga0495776_071337	100	20	0	0	4	23	16447	16428	2.7	37.4	IMGVR_UViG_3300045988_184154	3300045988	Ga0495776_071337		Host-associated;Mammals: Human;Digestive system;Large intestine	r__Duplodnaviria;k__Heunggongvirae;p__Uroviricota;c__Caudoviricetes;;;;	dsDNA
JAGNIE010000069;	IMGVR_UViG_3300045988_184264|3300045988|Ga0495776_140643	100	20	0	0	4	23	55783	55764	2.7	37.4	IMGVR_UViG_3300045988_184264	3300045988	Ga0495776_140643		Host-associated;Mammals: Human;Digestive system;Large intestine	r__Duplodnaviria;k__Heunggongvirae;p__Uroviricota;c__Caudoviricetes;;;;	dsDNA
JAGNIE010000069;	IMGVR_UViG_3300045988_184269|3300045988|Ga0495776_140642	100	20	0	0	4	23	55783	55764	2.7	37.4	IMGVR_UViG_3300045988_184269	3300045988	Ga0495776_140642		Host-associated;Mammals: Human;Digestive system;Large intestine	r__Duplodnaviria;k__Heunggongvirae;p__Uroviricota;c__Caudoviricetes;;;;	dsDNA
JAGNIE010000069;	IMGVR_UViG_3300045988_183936|3300045988|Ga0495776_071322	100	20	0	0	4	23	88373	88392	2.7	37.4	IMGVR_UViG_3300045988_183936	3300045988	Ga0495776_071322		Host-associated;Mammals: Human;Digestive system;Large intestine	r__Duplodnaviria;k__Heunggongvirae;p__Uroviricota;c__Caudoviricetes;;;;	dsDNA
JAGNIE010000069;	IMGVR_UViG_3300045988_184255|3300045988|Ga0495776_071321	100	20	0	0	4	23	32728	32747	2.7	37.4	IMGVR_UViG_3300045988_184255	3300045988	Ga0495776_071321		Host-associated;Mammals: Human;Digestive system;Large intestine	r__Duplodnaviria;k__Heunggongvirae;p__Uroviricota;c__Caudoviricetes;;;;	dsDNA
JAGNIE010000069;	IMGVR_UViG_3300045988_183830|3300045988|Ga0495776_137338	100	20	0	0	4	23	44407	44388	2.7	37.4	IMGVR_UViG_3300045988_183830	3300045988	Ga0495776_137338		Host-associated;Mammals: Human;Digestive system;Large intestine	r__Duplodnaviria;k__Heunggongvirae;p__Uroviricota;c__Caudoviricetes;;;;	dsDNA
JAGNIE010000069;	IMGVR_UViG_3300045988_184094|3300045988|Ga0495776_138170	100	20	0	0	4	23	120609	120590	2.7	37.4	IMGVR_UViG_3300045988_184094	3300045988	Ga0495776_138170		Host-associated;Mammals: Human;Digestive system;Large intestine	r__Duplodnaviria;k__Heunggongvirae;p__Uroviricota;c__Caudoviricetes;;;;	dsDNA
JAGNIE010000069;	IMGVR_UViG_3300037225_000932|3300037225|Ga0395714_000071	100	20	0	0	3	22	151939	151958	2.7	37.4	IMGVR_UViG_3300037225_000932	3300037225	Ga0395714_000071		Environmental;Terrestrial;Soil;Wetlands	r__Duplodnaviria;k__Heunggongvirae;p__Uroviricota;c__Caudoviricetes;;;;	dsDNA
JAGNIE010000069;	IMGVR_UViG_3300030040_000294|3300030040|Ga0134560_1000005	100	20	0	0	4	23	83593	83612	2.7	37.4	IMGVR_UViG_3300030040_000294	3300030040	Ga0134560_1000005		Host-associated;Human;Digestive system;Large intestine	r__Duplodnaviria;k__Heunggongvirae;p__Uroviricota;c__Caudoviricetes;;;;	dsDNA
JAGNIE010000069;	IMGVR_UViG_3300029310_000398|3300029310|Ga0134545_1000012	100	20	0	0	4	23	92223	92242	2.7	37.4	IMGVR_UViG_3300029310_000398	3300029310	Ga0134545_1000012		Host-associated;Human;Digestive system;Large intestine	r__Duplodnaviria;k__Heunggongvirae;p__Uroviricota;c__Caudoviricetes;;;;	dsDNA
JAGNIE010000069;	IMGVR_UViG_3300024969_000027|3300024969|Ga0208117_100270	100	20	0	0	1	20	11134	11153	2.7	37.4	IMGVR_UViG_3300024969_000027	3300024969	Ga0208117_100270		Environmental;Aquatic;Freshwater;Lake	r__Duplodnaviria;k__Heunggongvirae;p__Uroviricota;c__Caudoviricetes;;;;	dsDNA
JAGNIE010000069;	IMGVR_UViG_3300004202_000048|3300004202|Ga0066418_1000874	100	20	0	0	1	20	4521	4502	2.7	37.4	IMGVR_UViG_3300004202_000048	3300004202	Ga0066418_1000874		Environmental;Aquatic;Freshwater;Lake	r__Duplodnaviria;k__Heunggongvirae;p__Uroviricota;c__Caudoviricetes;;;;	dsDNA
JAGNIE010000069;	IMGVR_UViG_3300033146_000574|3300033146|Ga0366841_1001978	100	20	0	0	11	30	8146	8165	2.7	37.4	IMGVR_UViG_3300033146_000574	3300033146	Ga0366841_1001978		Environmental;Aquatic;Marine;Hydrothermal vents	r__Duplodnaviria;k__Heunggongvirae;p__Uroviricota;c__Caudoviricetes;o__Crassvirales;;;	dsDNA
JALEGJ010000102;	IMGVR_UViG_3300047160_011679|3300047160|Ga0500728_01217649	100	20	0	0	11	30	3990	3971	2.7	37.4	IMGVR_UViG_3300047160_011679	3300047160	Ga0500728_01217649		Environmental;Terrestrial;Soil;Tropical forest	r__Duplodnaviria;k__Heunggongvirae;p__Uroviricota;c__Caudoviricetes;;;;	dsDNA
JALEGJ010000102;	IMGVR_UViG_3300033144_005182|3300033144|Ga0366838_1047318	100	20	0	0	1	20	1605	1624	2.7	37.4	IMGVR_UViG_3300033144_005182	3300033144	Ga0366838_1047318		Environmental;Aquatic;Marine;Hydrothermal vents	r__Duplodnaviria;k__Heunggongvirae;p__Uroviricota;c__Caudoviricetes;;;;	dsDNA
JALEGJ010000102;	IMGVR_UViG_3300014911_000063|3300014911|Ga0180301_10003299	100	20	0	0	4	23	8191	8172	2.7	37.4	IMGVR_UViG_3300014911_000063	3300014911	Ga0180301_10003299		Environmental;Aquatic;Marine;Hydrothermal vents	r__Duplodnaviria;k__Heunggongvirae;p__Uroviricota;c__Caudoviricetes;;;;	dsDNA
JAQVBX010000014;	IMGVR_UViG_3300029908_001349|3300029908|Ga0311341_10015882	100	23	0	0	1	23	4990	4968	0.064	42.8	IMGVR_UViG_3300029908_001349	3300029908	Ga0311341_10015882		Environmental;Terrestrial;Soil;Wetlands	r__Duplodnaviria;k__Heunggongvirae;p__Uroviricota;c__Caudoviricetes;;;;	dsDNA
JAQVBX010000014;	IMGVR_UViG_3300042691_015957|3300042691|Ga0415385_0001528	100	21	0	0	9	29	44764	44744	0.78	39.2	IMGVR_UViG_3300042691_015957	3300042691	Ga0415385_0001528		Environmental;Aquatic;Freshwater;Lake	r__Duplodnaviria;k__Heunggongvirae;p__Uroviricota;c__Caudoviricetes;;;;	dsDNA
JAQVBX010000014;	IMGVR_UViG_3300032116_000051|3300032116|Ga0315903_10000110	100	21	0	0	9	29	90439	90419	0.78	39.2	IMGVR_UViG_3300032116_000051	3300032116	Ga0315903_10000110		Environmental;Aquatic;Freshwater;Lake	r__Duplodnaviria;k__Heunggongvirae;p__Uroviricota;c__Caudoviricetes;;;;	dsDNA
JAQVBX010000014;	IMGVR_UViG_3300032093_000052|3300032093|Ga0315902_10000228	100	21	0	0	9	29	61076	61096	0.78	39.2	IMGVR_UViG_3300032093_000052	3300032093	Ga0315902_10000228		Environmental;Aquatic;Freshwater;Lake	r__Duplodnaviria;k__Heunggongvirae;p__Uroviricota;c__Caudoviricetes;;;;	dsDNA
JAQVBX010000014;	IMGVR_UViG_3300032050_000034|3300032050|Ga0315906_10000148	100	21	0	0	9	29	14536	14516	0.78	39.2	IMGVR_UViG_3300032050_000034	3300032050	Ga0315906_10000148		Environmental;Aquatic;Freshwater;Lake	r__Duplodnaviria;k__Heunggongvirae;p__Uroviricota;c__Caudoviricetes;;;;	dsDNA
JAQVBX010000014;	IMGVR_UViG_3300031963_007148|3300031963|Ga0315901_10000806	100	21	0	0	9	29	23871	23891	0.78	39.2	IMGVR_UViG_3300031963_007148	3300031963	Ga0315901_10000806		Environmental;Aquatic;Freshwater;Lake	r__Duplodnaviria;k__Heunggongvirae;p__Uroviricota;c__Caudoviricetes;;;;	dsDNA
JAQVBX010000014;	IMGVR_UViG_3300031951_000047|3300031951|Ga0315904_10000145	100	21	0	0	9	29	61210	61230	0.78	39.2	IMGVR_UViG_3300031951_000047	3300031951	Ga0315904_10000145		Environmental;Aquatic;Freshwater;Lake	r__Duplodnaviria;k__Heunggongvirae;p__Uroviricota;c__Caudoviricetes;;;;	dsDNA
JAQVBX010000014;	IMGVR_UViG_3300031857_000045|3300031857|Ga0315909_10000094	100	21	0	0	9	29	53109	53089	0.78	39.2	IMGVR_UViG_3300031857_000045	3300031857	Ga0315909_10000094		Environmental;Aquatic;Freshwater;Lake	r__Duplodnaviria;k__Heunggongvirae;p__Uroviricota;c__Caudoviricetes;;;;	dsDNA
JAQVBX010000014;	IMGVR_UViG_3300031758_000210|3300031758|Ga0315907_10001024	100	21	0	0	9	29	14527	14507	0.78	39.2	IMGVR_UViG_3300031758_000210	3300031758	Ga0315907_10001024		Environmental;Aquatic;Freshwater;Lake	r__Duplodnaviria;k__Heunggongvirae;p__Uroviricota;c__Caudoviricetes;;;;	dsDNA
JAQVBX010000014;	IMGVR_UViG_3300008452_002741|3300008452|Ga0114879_102205	100	21	0	0	9	29	14518	14498	0.78	39.2	IMGVR_UViG_3300008452_002741	3300008452	Ga0114879_102205		Environmental;Aquatic;Freshwater;Lake	r__Duplodnaviria;k__Heunggongvirae;p__Uroviricota;c__Caudoviricetes;;;;	dsDNA
JAQVBX010000014;	IMGVR_UViG_3300008451_000456|3300008451|Ga0114881_102319	100	21	0	0	9	29	53172	53152	0.78	39.2	IMGVR_UViG_3300008451_000456	3300008451	Ga0114881_102319		Environmental;Aquatic;Freshwater;Lake	r__Duplodnaviria;k__Heunggongvirae;p__Uroviricota;c__Caudoviricetes;;;;	dsDNA
JAQVBX010000014;	IMGVR_UViG_3300008450_000012|3300008450|Ga0114880_1000017	100	21	0	0	9	29	53172	53152	0.78	39.2	IMGVR_UViG_3300008450_000012	3300008450	Ga0114880_1000017		Environmental;Aquatic;Freshwater;Lake	r__Duplodnaviria;k__Heunggongvirae;p__Uroviricota;c__Caudoviricetes;;;;	dsDNA
JAQVBX010000014;	IMGVR_UViG_3300008339_000174|3300008339|Ga0114878_1000205	100	21	0	0	9	29	14518	14498	0.78	39.2	IMGVR_UViG_3300008339_000174	3300008339	Ga0114878_1000205		Environmental;Aquatic;Freshwater;Lake	r__Duplodnaviria;k__Heunggongvirae;p__Uroviricota;c__Caudoviricetes;;;;	dsDNA
JAQVBX010000014;	IMGVR_UViG_3300008266_000152|3300008266|Ga0114363_1000176	100	21	0	0	9	29	60453	60473	0.78	39.2	IMGVR_UViG_3300008266_000152	3300008266	Ga0114363_1000176		Environmental;Aquatic;Freshwater;Lake	r__Duplodnaviria;k__Heunggongvirae;p__Uroviricota;c__Caudoviricetes;;;;	dsDNA
JAQVBX010000014;	IMGVR_UViG_3300008259_000004|3300008259|Ga0114841_1000011	100	21	0	0	9	29	54562	54542	0.78	39.2	IMGVR_UViG_3300008259_000004	3300008259	Ga0114841_1000011		Environmental;Aquatic;Freshwater;Lake	r__Duplodnaviria;k__Heunggongvirae;p__Uroviricota;c__Caudoviricetes;;;;	dsDNA
JAQVBX010000014;	IMGVR_UViG_3300008120_000030|3300008120|Ga0114355_1000066	100	21	0	0	9	29	52827	52807	0.78	39.2	IMGVR_UViG_3300008120_000030	3300008120	Ga0114355_1000066		Environmental;Aquatic;Freshwater;Lake	r__Duplodnaviria;k__Heunggongvirae;p__Uroviricota;c__Caudoviricetes;;;;	dsDNA
JAQVBX010000014;	IMGVR_UViG_3300008117_000008|3300008117|Ga0114351_1000028	100	21	0	0	9	29	59678	59698	0.78	39.2	IMGVR_UViG_3300008117_000008	3300008117	Ga0114351_1000028		Environmental;Aquatic;Freshwater;Lake	r__Duplodnaviria;k__Heunggongvirae;p__Uroviricota;c__Caudoviricetes;;;;	dsDNA
JAQVBX010000014;	IMGVR_UViG_3300008116_000027|3300008116|Ga0114350_1000042	100	21	0	0	9	29	52871	52851	0.78	39.2	IMGVR_UViG_3300008116_000027	3300008116	Ga0114350_1000042		Environmental;Aquatic;Freshwater;Lake	r__Duplodnaviria;k__Heunggongvirae;p__Uroviricota;c__Caudoviricetes;;;;	dsDNA
JAQVBX010000014;	IMGVR_UViG_3300008114_000014|3300008114|Ga0114347_1000069	100	21	0	0	9	29	54562	54542	0.78	39.2	IMGVR_UViG_3300008114_000014	3300008114	Ga0114347_1000069		Environmental;Aquatic;Freshwater;Lake	r__Duplodnaviria;k__Heunggongvirae;p__Uroviricota;c__Caudoviricetes;;;;	dsDNA
JAQVBX010000014;	IMGVR_UViG_3300008113_000479|3300008113|Ga0114346_1000967	100	21	0	0	9	29	67795	67815	0.78	39.2	IMGVR_UViG_3300008113_000479	3300008113	Ga0114346_1000967		Environmental;Aquatic;Freshwater;Lake	r__Duplodnaviria;k__Heunggongvirae;p__Uroviricota;c__Caudoviricetes;;;;	dsDNA
JAQVBX010000014;	IMGVR_UViG_3300008110_000275|3300008110|Ga0114343_1000393	100	21	0	0	9	29	4261	4241	0.78	39.2	IMGVR_UViG_3300008110_000275	3300008110	Ga0114343_1000393		Environmental;Aquatic;Freshwater;Lake	r__Duplodnaviria;k__Heunggongvirae;p__Uroviricota;c__Caudoviricetes;;;;	dsDNA
JAQVBX010000014;	IMGVR_UViG_3300008108_000253|3300008108|Ga0114341_10001123	100	21	0	0	9	29	82459	82479	0.78	39.2	IMGVR_UViG_3300008108_000253	3300008108	Ga0114341_10001123		Environmental;Aquatic;Freshwater;Lake	r__Duplodnaviria;k__Heunggongvirae;p__Uroviricota;c__Caudoviricetes;;;;	dsDNA
JAQVBX010000014;	IMGVR_UViG_3300008107_000277|3300008107|Ga0114340_1000428	100	21	0	0	9	29	4261	4241	0.78	39.2	IMGVR_UViG_3300008107_000277	3300008107	Ga0114340_1000428		Environmental;Aquatic;Freshwater;Lake	r__Duplodnaviria;k__Heunggongvirae;p__Uroviricota;c__Caudoviricetes;;;;	dsDNA
JAQVBX010000014;	IMGVR_UViG_3300031519_010083|3300031519|Ga0307488_10023174	100	20	0	0	3	22	936	955	2.7	37.4	IMGVR_UViG_3300031519_010083	3300031519	Ga0307488_10023174		Environmental;Aquatic;Marine;Coastal	r__Duplodnaviria;k__Heunggongvirae;p__Uroviricota;c__Caudoviricetes;;;;	dsDNA
JAQVBX010000014;	IMGVR_UViG_3300017773_003583|3300017773|Ga0181386_1006148	100	20	0	0	10	29	3130	3111	2.7	37.4	IMGVR_UViG_3300017773_003583	3300017773	Ga0181386_1006148		Environmental;Aquatic;Marine;Strait	r__Duplodnaviria;k__Heunggongvirae;p__Uroviricota;c__Caudoviricetes;;;;	dsDNA
JAQVBX010000014;	IMGVR_UViG_3300017764_002043|3300017764|Ga0181385_1005828	100	20	0	0	10	29	2160	2141	2.7	37.4	IMGVR_UViG_3300017764_002043	3300017764	Ga0181385_1005828		Environmental;Aquatic;Marine;Strait	r__Duplodnaviria;k__Heunggongvirae;p__Uroviricota;c__Caudoviricetes;;;;	dsDNA
JAQVBX010000014;	IMGVR_UViG_3300017759_001767|3300017759|Ga0181414_1003963	100	20	0	0	10	29	3211	3192	2.7	37.4	IMGVR_UViG_3300017759_001767	3300017759	Ga0181414_1003963		Environmental;Aquatic;Marine;Strait	r__Duplodnaviria;k__Heunggongvirae;p__Uroviricota;c__Caudoviricetes;;;;	dsDNA
JAQVBX010000014;	IMGVR_UViG_3300012176_000172|3300012176|Ga0153952_1004055	100	20	0	0	1	20	2770	2751	2.7	37.4	IMGVR_UViG_3300012176_000172	3300012176	Ga0153952_1004055		Host-associated;Fungi;Mycelium;Unclassified	;;;;;;;
JAQVBX010000014;	IMGVR_UViG_3300010376_000093|3300010376|Ga0126381_100000838	100	20	0	0	2	21	31709	31728	2.7	37.4	IMGVR_UViG_3300010376_000093	3300010376	Ga0126381_100000838		Environmental;Terrestrial;Soil;Tropical forest	r__Duplodnaviria;k__Heunggongvirae;p__Uroviricota;c__Caudoviricetes;;;;	dsDNA
NVVO01000015;	IMGVR_UViG_3300008575_000008|3300008575|Ga0111079_100008	100	21	0	0	1	21	131431	131451	0.78	39.2	IMGVR_UViG_3300008575_000008	3300008575	Ga0111079_100008		Host-associated;Human;Digestive system;Oral cavity	r__Duplodnaviria;k__Heunggongvirae;p__Uroviricota;c__Caudoviricetes;;;;	dsDNA
NVVO01000015;	IMGVR_UViG_3300050006_000198|3300050006|Ga0496599_002379	100	20	0	0	3	22	2176	2195	2.7	37.4	IMGVR_UViG_3300050006_000198	3300050006	Ga0496599_002379		Environmental;Aquatic;Marine;Hydrothermal vents	r__Duplodnaviria;k__Heunggongvirae;p__Uroviricota;c__Caudoviricetes;;;;	dsDNA
NVVO01000015;	IMGVR_UViG_3300038433_000447|3300038433|Ga0394425_00307	100	20	0	0	3	22	3913	3894	2.7	37.4	IMGVR_UViG_3300038433_000447	3300038433	Ga0394425_00307		Environmental;Aquatic;Marine;Oceanic	r__Duplodnaviria;k__Heunggongvirae;p__Uroviricota;c__Caudoviricetes;;;;	dsDNA
NVVO01000015;	IMGVR_UViG_3300038315_000763|3300038315|Ga0183738_000943	100	20	0	0	3	22	6400	6381	2.7	37.4	IMGVR_UViG_3300038315_000763	3300038315	Ga0183738_000943		Environmental;Aquatic;Marine;Unclassified	r__Duplodnaviria;k__Heunggongvirae;p__Uroviricota;c__Caudoviricetes;;;;	dsDNA
NVVO01000015;	IMGVR_UViG_3300038314_000589|3300038314|Ga0183735_000132	100	20	0	0	3	22	6791	6810	2.7	37.4	IMGVR_UViG_3300038314_000589	3300038314	Ga0183735_000132		Environmental;Aquatic;Marine;Unclassified	r__Duplodnaviria;k__Heunggongvirae;p__Uroviricota;c__Caudoviricetes;;;;	dsDNA
NVVO01000015;	IMGVR_UViG_3300037195_000720|3300037195|Ga0183732_000883	100	20	0	0	3	22	7961	7942	2.7	37.4	IMGVR_UViG_3300037195_000720	3300037195	Ga0183732_000883		Environmental;Aquatic;Marine;Unclassified	r__Duplodnaviria;k__Heunggongvirae;p__Uroviricota;c__Caudoviricetes;;;;	dsDNA
NVVO01000015;	IMGVR_UViG_3300032820_000013|3300032820|Ga0310342_100000064	100	20	0	0	3	22	39992	39973	2.7	37.4	IMGVR_UViG_3300032820_000013	3300032820	Ga0310342_100000064		Environmental;Aquatic;Marine;Oceanic	r__Duplodnaviria;k__Heunggongvirae;p__Uroviricota;c__Caudoviricetes;;;;	dsDNA
NVVO01000015;	IMGVR_UViG_3300032278_000018|3300032278|Ga0310345_10000651	100	20	0	0	3	22	7289	7308	2.7	37.4	IMGVR_UViG_3300032278_000018	3300032278	Ga0310345_10000651		Environmental;Aquatic;Marine;Oceanic	r__Duplodnaviria;k__Heunggongvirae;p__Uroviricota;c__Caudoviricetes;;;;	dsDNA
NVVO01000015;	IMGVR_UViG_3300031951_011747|3300031951|Ga0315904_10032880	100	20	0	0	3	22	3514	3533	2.7	37.4	IMGVR_UViG_3300031951_011747	3300031951	Ga0315904_10032880		Environmental;Aquatic;Freshwater;Lake	r__Duplodnaviria;k__Heunggongvirae;p__Uroviricota;c__Caudoviricetes;;;;	dsDNA
NVVO01000015;	IMGVR_UViG_3300030097_000444|3300030097|Ga0183658_1000227	100	20	0	0	3	22	28058	28039	2.7	37.4	IMGVR_UViG_3300030097_000444	3300030097	Ga0183658_1000227		Environmental;Aquatic;Marine;Unclassified	r__Duplodnaviria;k__Heunggongvirae;p__Uroviricota;c__Caudoviricetes;;;;	dsDNA
NVVO01000015;	IMGVR_UViG_3300025268_000092|3300025268|Ga0207894_1001308	100	20	0	0	3	22	2505	2524	2.7	37.4	IMGVR_UViG_3300025268_000092	3300025268	Ga0207894_1001308		Environmental;Aquatic;Marine;Oceanic	r__Duplodnaviria;k__Heunggongvirae;p__Uroviricota;c__Caudoviricetes;;;;	dsDNA
NVVO01000015;	IMGVR_UViG_3300025131_003805|3300025131|Ga0209128_1007747	100	20	0	0	3	22	2349	2368	2.7	37.4	IMGVR_UViG_3300025131_003805	3300025131	Ga0209128_1007747		Environmental;Aquatic;Marine;Oceanic	r__Duplodnaviria;k__Heunggongvirae;p__Uroviricota;c__Caudoviricetes;;;;	dsDNA
NVVO01000015;	IMGVR_UViG_3300025122_001158|3300025122|Ga0209434_1003865	100	20	0	0	3	22	2377	2396	2.7	37.4	IMGVR_UViG_3300025122_001158	3300025122	Ga0209434_1003865		Environmental;Aquatic;Marine;Oceanic	r__Duplodnaviria;k__Heunggongvirae;p__Uroviricota;c__Caudoviricetes;;;;	dsDNA
NVVO01000015;	IMGVR_UViG_3300025112_001100|3300025112|Ga0209349_1002777	100	20	0	0	3	22	4954	4973	2.7	37.4	IMGVR_UViG_3300025112_001100	3300025112	Ga0209349_1002777		Environmental;Aquatic;Marine;Oceanic	r__Duplodnaviria;k__Heunggongvirae;p__Uroviricota;c__Caudoviricetes;;;;	dsDNA
NVVO01000015;	IMGVR_UViG_3300020442_004544|3300020442|Ga0211559_10007201	100	20	0	0	2	21	5289	5308	2.7	37.4	IMGVR_UViG_3300020442_004544	3300020442	Ga0211559_10007201		Environmental;Aquatic;Marine;Unclassified	r__Duplodnaviria;k__Heunggongvirae;p__Uroviricota;c__Caudoviricetes;;;;	dsDNA
NVVO01000015;	IMGVR_UViG_3300020423_000052|3300020423|Ga0211525_10004381	100	20	0	0	3	22	3899	3880	2.7	37.4	IMGVR_UViG_3300020423_000052	3300020423	Ga0211525_10004381		Environmental;Aquatic;Marine;Unclassified	r__Duplodnaviria;k__Heunggongvirae;p__Uroviricota;c__Caudoviricetes;;;;	dsDNA
NVVO01000015;	IMGVR_UViG_3300006738_002457|3300006738|Ga0098035_1007833	100	20	0	0	3	22	757	776	2.7	37.4	IMGVR_UViG_3300006738_002457	3300006738	Ga0098035_1007833		Environmental;Aquatic;Marine;Oceanic	r__Duplodnaviria;k__Heunggongvirae;p__Uroviricota;c__Caudoviricetes;;;;	dsDNA
NVVO01000015;	IMGVR_UViG_3300002519_000936|3300002519|JGI25130J35507_1002250	100	20	0	0	3	22	4069	4050	2.7	37.4	IMGVR_UViG_3300002519_000936	3300002519	JGI25130J35507_1002250		Environmental;Aquatic;Marine;Oceanic	r__Duplodnaviria;k__Heunggongvirae;p__Uroviricota;c__Caudoviricetes;;;;	dsDNA
NZ_CP018154;	IMGVR_UViG_3300025789_001072|3300025789|Ga0208499_1000006	100	21	0	0	8	28	3608	3588	0.78	39.2	IMGVR_UViG_3300025789_001072	3300025789	Ga0208499_1000006		Environmental;Aquatic;Freshwater;Lake	r__Duplodnaviria;k__Heunggongvirae;p__Uroviricota;c__Caudoviricetes;;;;	dsDNA
NZ_CP018154;	IMGVR_UViG_3300025413_000851|3300025413|Ga0208614_1000597	100	21	0	0	8	28	835	815	0.78	39.2	IMGVR_UViG_3300025413_000851	3300025413	Ga0208614_1000597		Environmental;Aquatic;Freshwater;Lake	r__Duplodnaviria;k__Heunggongvirae;p__Uroviricota;c__Caudoviricetes;;;;	dsDNA
NZ_CP018154;	IMGVR_UViG_3300025401_000593|3300025401|Ga0207955_1000564	100	21	0	0	8	28	1819	1799	0.78	39.2	IMGVR_UViG_3300025401_000593	3300025401	Ga0207955_1000564		Environmental;Aquatic;Freshwater;Lake	r__Duplodnaviria;k__Heunggongvirae;p__Uroviricota;c__Caudoviricetes;;;;	dsDNA
NZ_CP018154;	IMGVR_UViG_3300025381_000651|3300025381|Ga0208871_1002556	100	21	0	0	8	28	2985	2965	0.78	39.2	IMGVR_UViG_3300025381_000651	3300025381	Ga0208871_1002556		Environmental;Aquatic;Freshwater;Bog lake	r__Duplodnaviria;k__Heunggongvirae;p__Uroviricota;c__Caudoviricetes;;;;	dsDNA
NZ_CP018154;	IMGVR_UViG_3300022602_003246|3300022602|Ga0248169_100670	100	21	0	0	9	29	47586	47606	0.78	39.2	IMGVR_UViG_3300022602_003246	3300022602	Ga0248169_100670		Environmental;Aquatic;Freshwater;Lake	r__Duplodnaviria;k__Heunggongvirae;p__Uroviricota;c__Caudoviricetes;;;;	dsDNA
NZ_CP018154;	IMGVR_UViG_3300006103_000687|3300006103|Ga0007813_1000817	100	21	0	0	8	28	1842	1822	0.78	39.2	IMGVR_UViG_3300006103_000687	3300006103	Ga0007813_1000817		Environmental;Aquatic;Freshwater;Lake	r__Duplodnaviria;k__Heunggongvirae;p__Uroviricota;c__Caudoviricetes;;;;	dsDNA
NZ_CP018154;	IMGVR_UViG_3300049595_000614|3300049595|Ga0502571_0016569	100	20	0	0	1	20	5563	5544	2.7	37.4	IMGVR_UViG_3300049595_000614	3300049595	Ga0502571_0016569		Environmental;Aquatic;Freshwater;Lake	r__Duplodnaviria;k__Heunggongvirae;p__Uroviricota;c__Caudoviricetes;;;;	dsDNA
NZ_CP018154;	IMGVR_UViG_3300044613_000184|3300044613|Ga0453751_0011353	100	20	0	0	1	20	1893	1874	2.7	37.4	IMGVR_UViG_3300044613_000184	3300044613	Ga0453751_0011353		Environmental;Aquatic;Freshwater;Lake	r__Duplodnaviria;k__Heunggongvirae;p__Uroviricota;c__Caudoviricetes;;;;	dsDNA
NZ_CP018154;	IMGVR_UViG_3300044612_000142|3300044612|Ga0453747_0018768	100	20	0	0	1	20	1809	1790	2.7	37.4	IMGVR_UViG_3300044612_000142	3300044612	Ga0453747_0018768		Environmental;Aquatic;Freshwater;Lake	r__Duplodnaviria;k__Heunggongvirae;p__Uroviricota;c__Caudoviricetes;;;;	dsDNA
NZ_CP018154;	IMGVR_UViG_3300043466_000026|3300043466|Ga0453109_0018173	100	20	0	0	1	20	3132	3151	2.7	37.4	IMGVR_UViG_3300043466_000026	3300043466	Ga0453109_0018173		Environmental;Aquatic;Freshwater;Lake	r__Duplodnaviria;k__Heunggongvirae;p__Uroviricota;c__Caudoviricetes;;;;	dsDNA
NZ_CP018154;	IMGVR_UViG_3300043436_000300|3300043436|Ga0453108_0016974	100	20	0	0	1	20	3892	3911	2.7	37.4	IMGVR_UViG_3300043436_000300	3300043436	Ga0453108_0016974		Environmental;Aquatic;Freshwater;Lake	r__Duplodnaviria;k__Heunggongvirae;p__Uroviricota;c__Caudoviricetes;;;;	dsDNA
NZ_CP018154;	IMGVR_UViG_3300042924_000660|3300042924|Ga0453131_0007749	100	20	0	0	1	20	7322	7341	2.7	37.4	IMGVR_UViG_3300042924_000660	3300042924	Ga0453131_0007749		Environmental;Aquatic;Freshwater;Lake	r__Duplodnaviria;k__Heunggongvirae;p__Uroviricota;c__Caudoviricetes;;;;	dsDNA
NZ_CP018154;	IMGVR_UViG_3300042905_000857|3300042905|Ga0453080_0046807	100	20	0	0	1	20	2745	2764	2.7	37.4	IMGVR_UViG_3300042905_000857	3300042905	Ga0453080_0046807		Environmental;Aquatic;Freshwater;Lake	r__Duplodnaviria;k__Heunggongvirae;p__Uroviricota;c__Caudoviricetes;;;;	dsDNA
NZ_CP018154;	IMGVR_UViG_3300042881_000181|3300042881|Ga0453124_0024026	100	20	0	0	1	20	2824	2843	2.7	37.4	IMGVR_UViG_3300042881_000181	3300042881	Ga0453124_0024026		Environmental;Aquatic;Freshwater;Lake	r__Duplodnaviria;k__Heunggongvirae;p__Uroviricota;c__Caudoviricetes;;;;	dsDNA
NZ_CP018154;	IMGVR_UViG_3300042868_000509|3300042868|Ga0453135_0005343	100	20	0	0	1	20	4656	4637	2.7	37.4	IMGVR_UViG_3300042868_000509	3300042868	Ga0453135_0005343		Environmental;Aquatic;Freshwater;Lake	r__Duplodnaviria;k__Heunggongvirae;p__Uroviricota;c__Caudoviricetes;;;;	dsDNA
NZ_CP018154;	IMGVR_UViG_3300042549_000487|3300042549|Ga0454392_0009431	100	20	0	0	1	20	3892	3911	2.7	37.4	IMGVR_UViG_3300042549_000487	3300042549	Ga0454392_0009431		Environmental;Aquatic;Freshwater;Lake	r__Duplodnaviria;k__Heunggongvirae;p__Uroviricota;c__Caudoviricetes;;;;	dsDNA
NZ_CP018154;	IMGVR_UViG_3300042475_001984|3300042475|Ga0453895_0016739	100	20	0	0	1	20	1329	1310	2.7	37.4	IMGVR_UViG_3300042475_001984	3300042475	Ga0453895_0016739		Environmental;Aquatic;Freshwater;Lake	r__Duplodnaviria;k__Heunggongvirae;p__Uroviricota;c__Caudoviricetes;;;;	dsDNA
NZ_CP018154;	IMGVR_UViG_3300042389_000048|3300042389|Ga0453970_0013261	100	20	0	0	1	20	913	894	2.7	37.4	IMGVR_UViG_3300042389_000048	3300042389	Ga0453970_0013261		Environmental;Aquatic;Freshwater;Lake	r__Duplodnaviria;k__Heunggongvirae;p__Uroviricota;c__Caudoviricetes;;;;	dsDNA
NZ_CP018154;	IMGVR_UViG_3300042350_001106|3300042350|Ga0453929_0019866	100	20	0	0	1	20	1348	1329	2.7	37.4	IMGVR_UViG_3300042350_001106	3300042350	Ga0453929_0019866		Environmental;Aquatic;Freshwater;Lake	r__Duplodnaviria;k__Heunggongvirae;p__Uroviricota;c__Caudoviricetes;;;;	dsDNA
NZ_CP018154;	IMGVR_UViG_3300042294_000391|3300042294|Ga0453157_0012716	100	20	0	0	1	20	3238	3219	2.7	37.4	IMGVR_UViG_3300042294_000391	3300042294	Ga0453157_0012716		Environmental;Aquatic;Freshwater;Lake	r__Duplodnaviria;k__Heunggongvirae;p__Uroviricota;c__Caudoviricetes;;;;	dsDNA
NZ_CP018154;	IMGVR_UViG_3300037882_000015|3300037882|Ga0394681_000860	100	20	0	0	1	20	2100	2081	2.7	37.4	IMGVR_UViG_3300037882_000015	3300037882	Ga0394681_000860		Environmental;Aquatic;Freshwater;Creek	r__Duplodnaviria;k__Heunggongvirae;p__Uroviricota;c__Caudoviricetes;;;;	dsDNA
NZ_CP018154;	IMGVR_UViG_3300034106_000451|3300034106|Ga0335036_0031656	100	20	0	0	1	20	1401	1382	2.7	37.4	IMGVR_UViG_3300034106_000451	3300034106	Ga0335036_0031656		Environmental;Aquatic;Freshwater;Lake	r__Duplodnaviria;k__Heunggongvirae;p__Uroviricota;c__Caudoviricetes;;;;	dsDNA
NZ_CP018154;	IMGVR_UViG_3300034092_000012|3300034092|Ga0335010_0017144	100	20	0	0	1	20	5150	5169	2.7	37.4	IMGVR_UViG_3300034092_000012	3300034092	Ga0335010_0017144		Environmental;Aquatic;Freshwater;Lake	r__Duplodnaviria;k__Heunggongvirae;p__Uroviricota;c__Caudoviricetes;;;;	dsDNA
NZ_CP018154;	IMGVR_UViG_3300034073_000164|3300034073|Ga0310130_0004886	100	20	0	0	1	20	3281	3300	2.7	37.4	IMGVR_UViG_3300034073_000164	3300034073	Ga0310130_0004886		Environmental;Aquatic;Deep subsurface;Shale gas reservoir	r__Duplodnaviria;k__Heunggongvirae;p__Uroviricota;c__Caudoviricetes;;;;	dsDNA
NZ_CP018154;	IMGVR_UViG_3300034062_000529|3300034062|Ga0334995_0003532	100	20	0	0	1	20	6438	6419	2.7	37.4	IMGVR_UViG_3300034062_000529	3300034062	Ga0334995_0003532		Environmental;Aquatic;Freshwater;Lake	r__Duplodnaviria;k__Heunggongvirae;p__Uroviricota;c__Caudoviricetes;;;;	dsDNA
NZ_CP018154;	IMGVR_UViG_3300032677_001101|3300032677|Ga0316227_1012979	100	20	0	0	9	28	1289	1270	2.7	37.4	IMGVR_UViG_3300032677_001101	3300032677	Ga0316227_1012979		Environmental;Aquatic;Freshwater;Lake	r__Duplodnaviria;k__Heunggongvirae;p__Uroviricota;c__Caudoviricetes;;;;	dsDNA
NZ_CP018154;	IMGVR_UViG_3300030450_002371|3300030450|Ga0183656_1000116	100	20	0	0	11	30	26089	26070	2.7	37.4	IMGVR_UViG_3300030450_002371	3300030450	Ga0183656_1000116		Environmental;Aquatic;Marine;Unclassified	r__Duplodnaviria;k__Heunggongvirae;p__Uroviricota;c__Caudoviricetes;;;;	dsDNA
NZ_CP018154;	IMGVR_UViG_3300030106_003684|3300030106|Ga0183698_1000324	100	20	0	0	11	30	7105	7124	2.7	37.4	IMGVR_UViG_3300030106_003684	3300030106	Ga0183698_1000324		Environmental;Aquatic;Marine;Unclassified	r__Duplodnaviria;k__Heunggongvirae;p__Uroviricota;c__Caudoviricetes;;;;	dsDNA
NZ_CP018154;	IMGVR_UViG_3300027743_000224|3300027743|Ga0209593_10004382	100	20	0	0	1	20	2056	2037	2.7	37.4	IMGVR_UViG_3300027743_000224	3300027743	Ga0209593_10004382		Environmental;Aquatic;Freshwater;Lake	r__Duplodnaviria;k__Heunggongvirae;p__Uroviricota;c__Caudoviricetes;;;;	dsDNA
NZ_CP018154;	IMGVR_UViG_3300025316_000319|3300025316|Ga0209697_10033195	100	20	0	0	9	28	3824	3843	2.7	37.4	IMGVR_UViG_3300025316_000319	3300025316	Ga0209697_10033195		Environmental;Aquatic;Freshwater;Lake	r__Duplodnaviria;k__Heunggongvirae;p__Uroviricota;c__Caudoviricetes;;;;	dsDNA
NZ_CP018154;	IMGVR_UViG_3300025305_001476|3300025305|Ga0208684_1006444	100	20	0	0	11	30	3647	3628	2.7	37.4	IMGVR_UViG_3300025305_001476	3300025305	Ga0208684_1006444		Environmental;Aquatic;Marine;Oceanic	r__Duplodnaviria;k__Heunggongvirae;p__Uroviricota;c__Caudoviricetes;;;;	dsDNA
NZ_CP018154;	IMGVR_UViG_3300025301_001322|3300025301|Ga0208450_1005491	100	20	0	0	11	30	1276	1295	2.7	37.4	IMGVR_UViG_3300025301_001322	3300025301	Ga0208450_1005491		Environmental;Aquatic;Marine;Oceanic	r__Duplodnaviria;k__Heunggongvirae;p__Uroviricota;c__Caudoviricetes;;;;	dsDNA
NZ_CP018154;	IMGVR_UViG_3300025293_000330|3300025293|Ga0208934_1002142	100	20	0	0	11	30	2065	2046	2.7	37.4	IMGVR_UViG_3300025293_000330	3300025293	Ga0208934_1002142		Environmental;Aquatic;Marine;Oceanic	r__Duplodnaviria;k__Heunggongvirae;p__Uroviricota;c__Caudoviricetes;;;;	dsDNA
NZ_CP018154;	IMGVR_UViG_3300025286_001522|3300025286|Ga0208315_1006904	100	20	0	0	11	30	2244	2225	2.7	37.4	IMGVR_UViG_3300025286_001522	3300025286	Ga0208315_1006904		Environmental;Aquatic;Marine;Oceanic	r__Duplodnaviria;k__Heunggongvirae;p__Uroviricota;c__Caudoviricetes;;;;	dsDNA
NZ_CP018154;	IMGVR_UViG_3300025280_000570|3300025280|Ga0208449_1001697	100	20	0	0	11	30	2647	2666	2.7	37.4	IMGVR_UViG_3300025280_000570	3300025280	Ga0208449_1001697		Environmental;Aquatic;Marine;Oceanic	r__Duplodnaviria;k__Heunggongvirae;p__Uroviricota;c__Caudoviricetes;;;;	dsDNA
NZ_CP018154;	IMGVR_UViG_3300025277_001510|3300025277|Ga0208180_1005845	100	20	0	0	11	30	3328	3309	2.7	37.4	IMGVR_UViG_3300025277_001510	3300025277	Ga0208180_1005845		Environmental;Aquatic;Marine;Oceanic	r__Duplodnaviria;k__Heunggongvirae;p__Uroviricota;c__Caudoviricetes;;;;	dsDNA
NZ_CP018154;	IMGVR_UViG_3300025133_002860|3300025133|Ga0208299_1008765	100	20	0	0	11	30	3089	3070	2.7	37.4	IMGVR_UViG_3300025133_002860	3300025133	Ga0208299_1008765		Environmental;Aquatic;Marine;Oceanic	r__Duplodnaviria;k__Heunggongvirae;p__Uroviricota;c__Caudoviricetes;;;;	dsDNA
NZ_CP018154;	IMGVR_UViG_3300022555_000353|3300022555|Ga0212088_10008397	100	20	0	0	9	28	12516	12535	2.7	37.4	IMGVR_UViG_3300022555_000353	3300022555	Ga0212088_10008397		Environmental;Aquatic;Freshwater;Lake	r__Duplodnaviria;k__Heunggongvirae;p__Uroviricota;c__Caudoviricetes;;;;	dsDNA
NZ_CP018154;	IMGVR_UViG_3300012006_000089|3300012006|Ga0119955_1001954	100	20	0	0	11	30	8767	8786	2.7	37.4	IMGVR_UViG_3300012006_000089	3300012006	Ga0119955_1001954		Environmental;Aquatic;Freshwater;Lake	r__Duplodnaviria;k__Heunggongvirae;p__Uroviricota;c__Caudoviricetes;;;;	dsDNA
NZ_CP018154;	IMGVR_UViG_3300009481_000372|3300009481|Ga0114932_10004783	100	20	0	0	11	30	5907	5926	2.7	37.4	IMGVR_UViG_3300009481_000372	3300009481	Ga0114932_10004783		Environmental;Aquatic;Marine;Volcanic	r__Duplodnaviria;k__Heunggongvirae;p__Uroviricota;c__Caudoviricetes;;;;	dsDNA
NZ_CP018154;	IMGVR_UViG_3300006753_001073|3300006753|Ga0098039_1005760	100	20	0	0	11	30	3984	4003	2.7	37.4	IMGVR_UViG_3300006753_001073	3300006753	Ga0098039_1005760		Environmental;Aquatic;Marine;Oceanic	r__Duplodnaviria;k__Heunggongvirae;p__Uroviricota;c__Caudoviricetes;;;;	dsDNA
NZ_CP018154;	IMGVR_UViG_3300002835_004375|3300002835|B570J40625_100034497	100	20	0	0	1	20	1826	1807	2.7	37.4	IMGVR_UViG_3300002835_004375	3300002835	B570J40625_100034497		Environmental;Aquatic;Freshwater;Lake	r__Duplodnaviria;k__Heunggongvirae;p__Uroviricota;c__Caudoviricetes;;;;	dsDNA
NZ_QLZD01000022;	IMGVR_UViG_3300007242_000415|3300007242|Ga0075172_1018632	100	22	0	0	9	30	401	380	0.22	41	IMGVR_UViG_3300007242_000415	3300007242	Ga0075172_1018632		Engineered;WWTP;Effluent;Algae cultivation tank	r__Duplodnaviria;k__Heunggongvirae;p__Uroviricota;c__Caudoviricetes;;;;	dsDNA
NZ_QLZD01000022;	IMGVR_UViG_3300035698_004995|3300035698|Ga0374944_619542	100	20	0	0	7	26	10209	10190	2.7	37.4	IMGVR_UViG_3300035698_004995	3300035698	Ga0374944_619542		Environmental;Aquatic;Non-marine Saline and Alkaline;Saline	r__Duplodnaviria;k__Heunggongvirae;p__Uroviricota;c__Caudoviricetes;;;;	dsDNA
NZ_QLZD01000022;	IMGVR_UViG_3300037137_001187|3300037137|Ga0373624_0000992	100	20	0	0	6	25	16050	16069	2.7	37.4	IMGVR_UViG_3300037137_001187	3300037137	Ga0373624_0000992		Environmental;Aquatic;Freshwater;Lake	r__Duplodnaviria;k__Heunggongvirae;p__Uroviricota;c__Caudoviricetes;;;;	dsDNA
NZ_QLZD01000022;	IMGVR_UViG_3300036761_000691|3300036761|Ga0373627_0001238	100	20	0	0	6	25	29293	29312	2.7	37.4	IMGVR_UViG_3300036761_000691	3300036761	Ga0373627_0001238		Environmental;Aquatic;Freshwater;Lake	r__Duplodnaviria;k__Heunggongvirae;p__Uroviricota;c__Caudoviricetes;;;;	dsDNA
NZ_QLZD01000022;	IMGVR_UViG_3300048040_000048|3300048040|Ga0497329_002909	100	21	0	0	1	21	624	604	0.78	39.2	IMGVR_UViG_3300048040_000048	3300048040	Ga0497329_002909		Environmental;Terrestrial;Soil;Peat	r__Duplodnaviria;k__Heunggongvirae;p__Uroviricota;c__Caudoviricetes;;;;	dsDNA
NZ_QLZD01000022;	IMGVR_UViG_3300032234_000002|3300032234|Ga0335261_1090875	100	20	0	0	1	20	14229	14210	2.7	37.4	IMGVR_UViG_3300032234_000002	3300032234	Ga0335261_1090875		Environmental;Aquatic;Freshwater;Lake	r__Duplodnaviria;k__Heunggongvirae;p__Uroviricota;c__Caudoviricetes;;;;	dsDNA
NZ_QLZD01000022;	IMGVR_UViG_3300030451_002975|3300030451|Ga0183719_1005635	100	20	0	0	3	22	1375	1394	2.7	37.4	IMGVR_UViG_3300030451_002975	3300030451	Ga0183719_1005635		Environmental;Aquatic;Marine;Unclassified	r__Duplodnaviria;k__Heunggongvirae;p__Uroviricota;c__Caudoviricetes;;;;	dsDNA
NZ_QLZD01000022;	IMGVR_UViG_3300030406_000100|3300030406|Ga0183721_1003503	100	20	0	0	3	22	2047	2028	2.7	37.4	IMGVR_UViG_3300030406_000100	3300030406	Ga0183721_1003503		Environmental;Aquatic;Marine;Unclassified	r__Duplodnaviria;k__Heunggongvirae;p__Uroviricota;c__Caudoviricetes;;;;	dsDNA
NZ_QLZD01000022;	IMGVR_UViG_3300030118_002548|3300030118|Ga0183723_1000900	100	20	0	0	3	22	2374	2355	2.7	37.4	IMGVR_UViG_3300030118_002548	3300030118	Ga0183723_1000900		Environmental;Aquatic;Marine;Unclassified	r__Duplodnaviria;k__Heunggongvirae;p__Uroviricota;c__Caudoviricetes;;;;	dsDNA
NZ_QLZD01000022;	IMGVR_UViG_3300030117_001833|3300030117|Ga0183722_1002017	100	20	0	0	3	22	6953	6972	2.7	37.4	IMGVR_UViG_3300030117_001833	3300030117	Ga0183722_1002017		Environmental;Aquatic;Marine;Unclassified	r__Duplodnaviria;k__Heunggongvirae;p__Uroviricota;c__Caudoviricetes;;;;	dsDNA
NZ_QLZD01000022;	IMGVR_UViG_3300017766_000007|3300017766|Ga0181343_1001936	100	20	0	0	1	20	7606	7587	2.7	37.4	IMGVR_UViG_3300017766_000007	3300017766	Ga0181343_1001936		Environmental;Aquatic;Freshwater;Lake	r__Duplodnaviria;k__Heunggongvirae;p__Uroviricota;c__Caudoviricetes;;;;	dsDNA
NZ_QLZD01000022;	IMGVR_UViG_3300005662_002123|3300005662|Ga0078894_10020281	100	20	0	0	1	20	426	407	2.7	37.4	IMGVR_UViG_3300005662_002123	3300005662	Ga0078894_10020281		Environmental;Aquatic;Freshwater;Lake	r__Duplodnaviria;k__Heunggongvirae;p__Uroviricota;c__Caudoviricetes;;;;	dsDNA
NZ_QLZD01000022;	IMGVR_UViG_3300033120_001068|3300033120|Ga0364481_10084	100	21	0	0	9	29	62087	62107	0.78	39.2	IMGVR_UViG_3300033120_001068	3300033120	Ga0364481_10084		Engineered;Wastewater;Sewage;Unclassified	r__Duplodnaviria;k__Heunggongvirae;p__Uroviricota;c__Caudoviricetes;;;;	dsDNA
NZ_QLZD01000022;	IMGVR_UViG_3300028394_001033|3300028394|Ga0304730_1007069	100	21	0	0	10	30	6796	6816	0.78	39.2	IMGVR_UViG_3300028394_001033	3300028394	Ga0304730_1007069		Environmental;Aquatic;Freshwater;Lake	r__Duplodnaviria;k__Heunggongvirae;p__Uroviricota;c__Caudoviricetes;;;;	dsDNA
NZ_QLZD01000022;	IMGVR_UViG_3300027770_000102|3300027770|Ga0209086_10000314	100	21	0	0	10	30	32331	32351	0.78	39.2	IMGVR_UViG_3300027770_000102	3300027770	Ga0209086_10000314		Environmental;Aquatic;Freshwater;Lake	r__Duplodnaviria;k__Heunggongvirae;p__Uroviricota;c__Caudoviricetes;;;;	dsDNA
NZ_QLZD01000022;	IMGVR_UViG_3300010160_000223|3300010160|Ga0114967_10000981	100	21	0	0	10	30	16999	16979	0.78	39.2	IMGVR_UViG_3300010160_000223	3300010160	Ga0114967_10000981		Environmental;Aquatic;Freshwater;Lake	r__Duplodnaviria;k__Heunggongvirae;p__Uroviricota;c__Caudoviricetes;;;;	dsDNA
NZ_QLZD01000022;	IMGVR_UViG_3300009161_000139|3300009161|Ga0114966_10000618	100	21	0	0	10	30	3488	3508	0.78	39.2	IMGVR_UViG_3300009161_000139	3300009161	Ga0114966_10000618		Environmental;Aquatic;Freshwater;Lake	r__Duplodnaviria;k__Heunggongvirae;p__Uroviricota;c__Caudoviricetes;;;;	dsDNA
NZ_QLZD01000022;	IMGVR_UViG_3300031734_000235|3300031734|Ga0307397_10009975	100	21	0	0	8	28	484	504	0.78	39.2	IMGVR_UViG_3300031734_000235	3300031734	Ga0307397_10009975		Environmental;Aquatic;Marine;Oceanic	;;;;;;;
NZ_QLZD01000022;	IMGVR_UViG_3300012776_000479|3300012776|Ga0138275_1242550	100	21	0	0	10	30	2190	2170	0.78	39.2	IMGVR_UViG_3300012776_000479	3300012776	Ga0138275_1242550		Environmental;Aquatic;Freshwater;Lake	r__Duplodnaviria;k__Heunggongvirae;p__Uroviricota;c__Caudoviricetes;;;;	dsDNA
NZ_QLZD01000022;	IMGVR_UViG_3300014091_000039|3300014091|Ga0121524_100087|35998-57322	100	20	0	0	11	30	4453	4472	2.7	37.4	IMGVR_UViG_3300014091_000039	3300014091	Ga0121524_100087		Engineered;Built environment;City;Subway	r__Duplodnaviria;k__Heunggongvirae;p__Uroviricota;c__Caudoviricetes;;;;	dsDNA
NZ_QLZD01000022;	IMGVR_UViG_2695420838_000007|2695420838|2695488469|1-7858	100	20	0	0	11	30	3406	3387	2.7	37.4	IMGVR_UViG_2695420838_000007	2695420838	2695488469		;;;	r__Duplodnaviria;k__Heunggongvirae;p__Uroviricota;c__Caudoviricetes;;;;	dsDNA
NZ_QLZD01000022;	IMGVR_UViG_2576861116_000001|2576861116|2576870453|601177-648545	100	20	0	0	11	30	4453	4472	2.7	37.4	IMGVR_UViG_2576861116_000001	2576861116	2576870453		;;;	r__Duplodnaviria;k__Heunggongvirae;p__Uroviricota;c__Caudoviricetes;;;;	dsDNA
NZ_QLZD01000022;	IMGVR_UViG_2568526494_000002|2568526494|2568574521|3-15738	100	20	0	0	11	30	11284	11265	2.7	37.4	IMGVR_UViG_2568526494_000002	2568526494	2568574521		;;;	r__Duplodnaviria;k__Heunggongvirae;p__Uroviricota;c__Caudoviricetes;;;;	dsDNA
NZ_QLZD01000022;	IMGVR_UViG_2925541682_000003|2925541682|2925541682|1678969-1726327	100	20	0	0	11	30	4453	4472	2.7	37.4	IMGVR_UViG_2925541682_000003	2925541682	2925541682		;;;	r__Duplodnaviria;k__Heunggongvirae;p__Uroviricota;c__Caudoviricetes;;;;	dsDNA
NZ_QLZD01000022;	IMGVR_UViG_3300045018_000201|3300045018|Ga0438304_0013323	100	20	0	0	11	30	534	515	2.7	37.4	IMGVR_UViG_3300045018_000201	3300045018	Ga0438304_0013323		Environmental;Aquatic;Freshwater;Lake	r__Duplodnaviria;k__Heunggongvirae;p__Uroviricota;c__Caudoviricetes;;;;	dsDNA
NZ_QLZD01000022;	IMGVR_UViG_3300030090_002125|3300030090|Ga0183716_1000226	100	20	0	0	9	28	3046	3027	2.7	37.4	IMGVR_UViG_3300030090_002125	3300030090	Ga0183716_1000226		Environmental;Aquatic;Marine;Unclassified	r__Duplodnaviria;k__Heunggongvirae;p__Uroviricota;c__Caudoviricetes;;;;	dsDNA
NZ_QLZD01000022;	IMGVR_UViG_3300029228_000194|3300029228|Ga0167501_103349	100	20	0	0	11	30	2192	2173	2.7	37.4	IMGVR_UViG_3300029228_000194	3300029228	Ga0167501_103349		Host-associated;Human;Digestive system;Large intestine	r__Duplodnaviria;k__Heunggongvirae;p__Uroviricota;c__Caudoviricetes;;;;	dsDNA
NZ_QLZD01000022;	IMGVR_UViG_3300023208_000386|3300023208|Ga0233424_10009623	100	20	0	0	11	30	639	620	2.7	37.4	IMGVR_UViG_3300023208_000386	3300023208	Ga0233424_10009623		Environmental;Aquatic;Freshwater;Lake	r__Duplodnaviria;k__Heunggongvirae;p__Uroviricota;c__Caudoviricetes;;;;	dsDNA
NZ_QLZD01000022;	IMGVR_UViG_3300018914_000025|3300018914|Ga0193594_1000169	100	20	0	0	6	25	23168	23187	2.7	37.4	IMGVR_UViG_3300018914_000025	3300018914	Ga0193594_1000169		Environmental;Terrestrial;Soil;Sand	r__Duplodnaviria;k__Heunggongvirae;p__Uroviricota;c__Caudoviricetes;;;;	dsDNA
NZ_QLZD01000022;	IMGVR_UViG_3300018891_000013|3300018891|Ga0193610_1000100	100	20	0	0	6	25	48575	48556	2.7	37.4	IMGVR_UViG_3300018891_000013	3300018891	Ga0193610_1000100		Environmental;Terrestrial;Soil;Sand	r__Duplodnaviria;k__Heunggongvirae;p__Uroviricota;c__Caudoviricetes;;;;	dsDNA
NZ_QLZD01000022;	IMGVR_UViG_3300006805_000322|3300006805|Ga0075464_10000613	100	20	0	0	7	26	12751	12770	2.7	37.4	IMGVR_UViG_3300006805_000322	3300006805	Ga0075464_10000613		Environmental;Aquatic;Marine;Coastal	r__Duplodnaviria;k__Heunggongvirae;p__Uroviricota;c__Caudoviricetes;;;;	dsDNA
NZ_QLZD01000022;	IMGVR_UViG_2698536391_000008|2698536391|2698546897	100	20	0	0	11	30	7134	7153	2.7	37.4	IMGVR_UViG_2698536391_000008	2698536391	2698546897		;;;	r__Duplodnaviria;k__Heunggongvirae;p__Uroviricota;c__Caudoviricetes;;;;	dsDNA
NZ_QLZD01000022;	IMGVR_UViG_2667528083_000007|2667528083|2667610607	100	20	0	0	11	30	4999	5018	2.7	37.4	IMGVR_UViG_2667528083_000007	2667528083	2667610607		;;;	r__Duplodnaviria;k__Heunggongvirae;p__Uroviricota;c__Caudoviricetes;;;;	dsDNA
NZ_QLZD01000022;	IMGVR_UViG_2667528043_000001|2667528043|2667605217	100	20	0	0	11	30	6917	6936	2.7	37.4	IMGVR_UViG_2667528043_000001	2667528043	2667605217		;;;	r__Duplodnaviria;k__Heunggongvirae;p__Uroviricota;c__Caudoviricetes;;;;	dsDNA
NZ_QLZD01000022;	IMGVR_UViG_2663763302_000005|2663763302|2663844594	100	20	0	0	11	30	10843	10824	2.7	37.4	IMGVR_UViG_2663763302_000005	2663763302	2663844594		;;;	r__Duplodnaviria;k__Heunggongvirae;p__Uroviricota;c__Caudoviricetes;;;;	dsDNA
NZ_QLZD01000022;	IMGVR_UViG_2663763044_000006|2663763044|2663809730	100	20	0	0	11	30	4615	4634	2.7	37.4	IMGVR_UViG_2663763044_000006	2663763044	2663809730		;;;	r__Duplodnaviria;k__Heunggongvirae;p__Uroviricota;c__Caudoviricetes;;;;	dsDNA
NZ_QLZD01000022;	IMGVR_UViG_2593339129_000003|2593339129|2593374688	100	20	0	0	11	30	8051	8070	2.7	37.4	IMGVR_UViG_2593339129_000003	2593339129	2593374688		;;;	r__Duplodnaviria;k__Heunggongvirae;p__Uroviricota;c__Caudoviricetes;;;;	dsDNA
NZ_QLZD01000022;	IMGVR_UViG_2582580781_000003|2582580781|2582635084	100	20	0	0	11	30	5896	5877	2.7	37.4	IMGVR_UViG_2582580781_000003	2582580781	2582635084		;;;	r__Duplodnaviria;k__Heunggongvirae;p__Uroviricota;c__Caudoviricetes;;;;	dsDNA
NZ_QLZD01000022;	IMGVR_UViG_2565956980_000007|2565956980|2566024024	100	20	0	0	11	30	9261	9280	2.7	37.4	IMGVR_UViG_2565956980_000007	2565956980	2566024024		;;;	r__Duplodnaviria;k__Heunggongvirae;p__Uroviricota;c__Caudoviricetes;;;;	dsDNA
NZ_QLZD01000022;	IMGVR_UViG_3300021256_000223|3300021256|Ga0223826_10001771	100	20	0	0	2	21	183	164	2.7	37.4	IMGVR_UViG_3300021256_000223	3300021256	Ga0223826_10001771		Host-associated;Mammals;Digestive system;Stomach	r__Duplodnaviria;k__Heunggongvirae;p__Uroviricota;c__Caudoviricetes;;;;	dsDNA
NZ_QLZD01000022;	IMGVR_UViG_3300006803_002673|3300006803|Ga0075467_10022717	100	21	0	0	7	27	139	159	0.78	39.2	IMGVR_UViG_3300006803_002673	3300006803	Ga0075467_10022717		Environmental;Aquatic;Marine;Coastal	r__Duplodnaviria;k__Heunggongvirae;p__Uroviricota;c__Caudoviricetes;;;;	dsDNA
NZ_QLZD01000022;	IMGVR_UViG_3300030329_006260|3300030329|Ga0183661_1005101	100	20	0	0	6	25	3377	3396	2.7	37.4	IMGVR_UViG_3300030329_006260	3300030329	Ga0183661_1005101		Environmental;Aquatic;Marine;Unclassified	r__Duplodnaviria;k__Heunggongvirae;p__Uroviricota;c__Caudoviricetes;;;;	dsDNA
NZ_QLZD01000022;	IMGVR_UViG_3300027983_000147|3300027983|Ga0209284_10003253	100	20	0	0	8	27	4709	4690	2.7	37.4	IMGVR_UViG_3300027983_000147	3300027983	Ga0209284_10003253		Environmental;Aquatic;Freshwater;Ice	r__Duplodnaviria;k__Heunggongvirae;p__Uroviricota;c__Caudoviricetes;;;;	dsDNA
NZ_QLZD01000022;	IMGVR_UViG_3300027976_000318|3300027976|Ga0209702_10005142	100	20	0	0	8	27	14293	14312	2.7	37.4	IMGVR_UViG_3300027976_000318	3300027976	Ga0209702_10005142		Environmental;Aquatic;Freshwater;Ice	r__Duplodnaviria;k__Heunggongvirae;p__Uroviricota;c__Caudoviricetes;;;;	dsDNA
NZ_QLZD01000022;	IMGVR_UViG_3300025867_000129|3300025867|Ga0209098_1002262	100	20	0	0	7	26	7562	7581	2.7	37.4	IMGVR_UViG_3300025867_000129	3300025867	Ga0209098_1002262		Engineered;Bioreactor;Anaerobic;Digestate	r__Duplodnaviria;k__Heunggongvirae;p__Uroviricota;c__Caudoviricetes;;;;	dsDNA
NZ_QLZD01000022;	IMGVR_UViG_3300025858_000042|3300025858|Ga0209099_1000583	100	20	0	0	7	26	25620	25601	2.7	37.4	IMGVR_UViG_3300025858_000042	3300025858	Ga0209099_1000583		Engineered;Bioreactor;Anaerobic;Digestate	r__Duplodnaviria;k__Heunggongvirae;p__Uroviricota;c__Caudoviricetes;;;;	dsDNA
NZ_QLZD01000022;	IMGVR_UViG_3300010355_000672|3300010355|Ga0116242_10025253	100	20	0	0	7	26	7777	7758	2.7	37.4	IMGVR_UViG_3300010355_000672	3300010355	Ga0116242_10025253		Engineered;Bioreactor;Anaerobic;Digestate	r__Duplodnaviria;k__Heunggongvirae;p__Uroviricota;c__Caudoviricetes;;;;	dsDNA
NZ_QLZD01000022;	IMGVR_UViG_3300010352_001237|3300010352|Ga0116247_10001448	100	20	0	0	7	26	33021	33040	2.7	37.4	IMGVR_UViG_3300010352_001237	3300010352	Ga0116247_10001448		Engineered;Bioreactor;Anaerobic;Digestate	r__Duplodnaviria;k__Heunggongvirae;p__Uroviricota;c__Caudoviricetes;;;;	dsDNA
NZ_QLZD01000022;	IMGVR_UViG_3300009782_000218|3300009782|Ga0116157_10010596	100	20	0	0	7	26	7774	7755	2.7	37.4	IMGVR_UViG_3300009782_000218	3300009782	Ga0116157_10010596		Engineered;Bioreactor;Anaerobic;Digestate	r__Duplodnaviria;k__Heunggongvirae;p__Uroviricota;c__Caudoviricetes;;;;	dsDNA
NZ_QLZD01000022;	IMGVR_UViG_3300009694_001001|3300009694|Ga0116170_10001715	100	20	0	0	7	26	12251	12270	2.7	37.4	IMGVR_UViG_3300009694_001001	3300009694	Ga0116170_10001715		Engineered;Bioreactor;Anaerobic;Digestate	r__Duplodnaviria;k__Heunggongvirae;p__Uroviricota;c__Caudoviricetes;;;;	dsDNA
NZ_QLZD01000022;	IMGVR_UViG_3300009692_000005|3300009692|Ga0116171_10000470	100	20	0	0	7	26	23943	23924	2.7	37.4	IMGVR_UViG_3300009692_000005	3300009692	Ga0116171_10000470		Engineered;Bioreactor;Anaerobic;Digestate	r__Duplodnaviria;k__Heunggongvirae;p__Uroviricota;c__Caudoviricetes;;;;	dsDNA
NZ_QLZD01000022;	IMGVR_UViG_3300026549_001936|3300026549|Ga0256404_1014154	100	22	0	0	7	28	9516	9537	0.22	41	IMGVR_UViG_3300026549_001936	3300026549	Ga0256404_1014154		Host-associated;Mammals;Digestive system;Stomach	r__Duplodnaviria;k__Heunggongvirae;p__Uroviricota;c__Caudoviricetes;;;;	dsDNA
NZ_QLZD01000022;	IMGVR_UViG_3300033485_000012|3300033485|Ga0316626_10000012	100	20	0	0	3	22	34322	34341	2.7	37.4	IMGVR_UViG_3300033485_000012	3300033485	Ga0316626_10000012		Environmental;Terrestrial;Soil;Wetlands	r__Duplodnaviria;k__Heunggongvirae;p__Uroviricota;c__Caudoviricetes;;;;	dsDNA
NZ_QLZD01000022;	IMGVR_UViG_3300032205_000226|3300032205|Ga0307472_100000348	100	20	0	0	1	20	13404	13385	2.7	37.4	IMGVR_UViG_3300032205_000226	3300032205	Ga0307472_100000348		Environmental;Terrestrial;Soil;Temperate forest	r__Duplodnaviria;k__Heunggongvirae;p__Uroviricota;c__Caudoviricetes;;;;	dsDNA
NZ_QLZD01000022;	IMGVR_UViG_2886876212_000004|2886876212|2886876243|3-9654	100	30	0	0	1	30	5705	5734	1.02e-05	55.4	IMGVR_UViG_2886876212_000004	2886876212	2886876243		;;;	r__Duplodnaviria;k__Heunggongvirae;p__Uroviricota;c__Caudoviricetes;;;;	dsDNA
NZ_QLZD01000022;	IMGVR_UViG_3300050821_003404|3300050821|Ga0505706_00124619	100	23	0	0	5	27	5371	5349	0.064	42.8	IMGVR_UViG_3300050821_003404	3300050821	Ga0505706_00124619		Environmental;Terrestrial;Soil;Temperate forest	r__Duplodnaviria;k__Heunggongvirae;p__Uroviricota;c__Caudoviricetes;;;;	dsDNA
NZ_QLZD01000022;	IMGVR_UViG_3300028544_000012|3300028544|Ga0307862_1064	100	23	0	0	3	25	41909	41931	0.064	42.8	IMGVR_UViG_3300028544_000012	3300028544	Ga0307862_1064		Host-associated;Mammals: Human;Digestive system;Oral cavity	r__Duplodnaviria;k__Heunggongvirae;p__Uroviricota;c__Caudoviricetes;;;;	dsDNA
NZ_QLZD01000022;	IMGVR_UViG_3300022494_000027|3300022494|Ga0242633_100342	100	23	0	0	3	25	7577	7599	0.064	42.8	IMGVR_UViG_3300022494_000027	3300022494	Ga0242633_100342		Host-associated;Mammals: Human;Digestive system;Oral cavity	r__Duplodnaviria;k__Heunggongvirae;p__Uroviricota;c__Caudoviricetes;;;;	dsDNA
NZ_QLZD01000022;	IMGVR_UViG_3300021168_000523|3300021168|Ga0210406_10009442	100	23	0	0	5	27	2208	2186	0.064	42.8	IMGVR_UViG_3300021168_000523	3300021168	Ga0210406_10009442		Environmental;Terrestrial;Soil;Temperate forest	r__Duplodnaviria;k__Heunggongvirae;p__Uroviricota;c__Caudoviricetes;;;;	dsDNA
NZ_QLZD01000022;	IMGVR_UViG_3300019476_000014|3300019476|Ga0197719_10003	100	23	0	0	3	25	41909	41931	0.064	42.8	IMGVR_UViG_3300019476_000014	3300019476	Ga0197719_10003		Host-associated;Mammals: Human;Digestive system;Oral cavity	r__Duplodnaviria;k__Heunggongvirae;p__Uroviricota;c__Caudoviricetes;;;;	dsDNA
NZ_QLZD01000022;	IMGVR_UViG_3300015241_000044|3300015241|Ga0137418_10002850	100	22	0	0	7	28	4017	3996	0.22	41	IMGVR_UViG_3300015241_000044	3300015241	Ga0137418_10002850		Environmental;Terrestrial;Soil;Vadose zone	r__Duplodnaviria;k__Heunggongvirae;p__Uroviricota;c__Caudoviricetes;;;;	dsDNA
NZ_QLZD01000022;	IMGVR_UViG_3300015054_000005|3300015054|Ga0137420_1215444	100	22	0	0	7	28	5180	5201	0.22	41	IMGVR_UViG_3300015054_000005	3300015054	Ga0137420_1215444		Environmental;Terrestrial;Soil;Vadose zone	r__Duplodnaviria;k__Heunggongvirae;p__Uroviricota;c__Caudoviricetes;;;;	dsDNA
NZ_QLZD01000022;	IMGVR_UViG_3300012925_000061|3300012925|Ga0137419_10006271	100	22	0	0	7	28	2011	2032	0.22	41	IMGVR_UViG_3300012925_000061	3300012925	Ga0137419_10006271		Environmental;Terrestrial;Soil;Vadose zone	r__Duplodnaviria;k__Heunggongvirae;p__Uroviricota;c__Caudoviricetes;;;;	dsDNA
NZ_QLZD01000022;	IMGVR_UViG_3300046514_000513|3300046514|Ga0495618_0004127	100	21	0	0	4	24	1414	1394	0.78	39.2	IMGVR_UViG_3300046514_000513	3300046514	Ga0495618_0004127		Host-associated;Plants;Roots;Rhizosphere	r__Duplodnaviria;k__Heunggongvirae;p__Uroviricota;c__Caudoviricetes;;;;	dsDNA
NZ_QLZD01000022;	IMGVR_UViG_3300028786_000009|3300028786|Ga0307517_10000475	100	21	0	0	6	26	44240	44260	0.78	39.2	IMGVR_UViG_3300028786_000009	3300028786	Ga0307517_10000475		Host-associated;Plants;Roots;Unclassified	r__Duplodnaviria;k__Heunggongvirae;p__Uroviricota;c__Caudoviricetes;;;;	dsDNA
NZ_QLZD01000022;	IMGVR_UViG_3300025889_000710|3300025889|Ga0208644_1000771	100	21	0	0	5	25	18917	18897	0.78	39.2	IMGVR_UViG_3300025889_000710	3300025889	Ga0208644_1000771		Environmental;Aquatic;Marine;Coastal	r__Duplodnaviria;k__Heunggongvirae;p__Uroviricota;c__Caudoviricetes;;;;	dsDNA
NZ_QLZD01000022;	IMGVR_UViG_3300025818_000164|3300025818|Ga0208542_1000239	100	21	0	0	5	25	18179	18159	0.78	39.2	IMGVR_UViG_3300025818_000164	3300025818	Ga0208542_1000239		Environmental;Aquatic;Marine;Coastal	r__Duplodnaviria;k__Heunggongvirae;p__Uroviricota;c__Caudoviricetes;;;;	dsDNA
NZ_QLZD01000022;	IMGVR_UViG_3300025803_000084|3300025803|Ga0208425_1000133	100	21	0	0	5	25	18622	18602	0.78	39.2	IMGVR_UViG_3300025803_000084	3300025803	Ga0208425_1000133		Environmental;Aquatic;Marine;Coastal	r__Duplodnaviria;k__Heunggongvirae;p__Uroviricota;c__Caudoviricetes;;;;	dsDNA
NZ_QLZD01000022;	IMGVR_UViG_3300025769_012614|3300025769|Ga0208767_1002837	100	21	0	0	5	25	11415	11395	0.78	39.2	IMGVR_UViG_3300025769_012614	3300025769	Ga0208767_1002837		Environmental;Aquatic;Marine;Coastal	r__Duplodnaviria;k__Heunggongvirae;p__Uroviricota;c__Caudoviricetes;;;;	dsDNA
NZ_QLZD01000022;	IMGVR_UViG_3300025759_000400|3300025759|Ga0208899_1000411	100	21	0	0	5	25	23574	23554	0.78	39.2	IMGVR_UViG_3300025759_000400	3300025759	Ga0208899_1000411		Environmental;Aquatic;Marine;Coastal	r__Duplodnaviria;k__Heunggongvirae;p__Uroviricota;c__Caudoviricetes;;;;	dsDNA
NZ_QLZD01000022;	IMGVR_UViG_3300021356_003916|3300021356|Ga0213858_10012052	100	21	0	0	5	25	2721	2741	0.78	39.2	IMGVR_UViG_3300021356_003916	3300021356	Ga0213858_10012052		Environmental;Aquatic;Marine;Coastal	r__Duplodnaviria;k__Heunggongvirae;p__Uroviricota;c__Caudoviricetes;;;;	dsDNA
NZ_QLZD01000022;	IMGVR_UViG_3300020054_001375|3300020054|Ga0181594_10012672	100	21	0	0	5	25	3021	3001	0.78	39.2	IMGVR_UViG_3300020054_001375	3300020054	Ga0181594_10012672		Environmental;Aquatic;Marine;Intertidal zone	r__Duplodnaviria;k__Heunggongvirae;p__Uroviricota;c__Caudoviricetes;;;;	dsDNA
NZ_QLZD01000022;	IMGVR_UViG_3300019888_000113|3300019888|Ga0193751_1002103	100	21	0	0	7	27	6503	6523	0.78	39.2	IMGVR_UViG_3300019888_000113	3300019888	Ga0193751_1002103		Environmental;Terrestrial;Soil;Riparian zone	r__Duplodnaviria;k__Heunggongvirae;p__Uroviricota;c__Caudoviricetes;;;;	dsDNA
NZ_QLZD01000022;	IMGVR_UViG_3300018424_009046|3300018424|Ga0181591_10031056	100	21	0	0	5	25	3107	3127	0.78	39.2	IMGVR_UViG_3300018424_009046	3300018424	Ga0181591_10031056		Environmental;Aquatic;Marine;Intertidal zone	r__Duplodnaviria;k__Heunggongvirae;p__Uroviricota;c__Caudoviricetes;;;;	dsDNA
NZ_QLZD01000022;	IMGVR_UViG_3300017951_000218|3300017951|Ga0181577_10001513	100	21	0	0	5	25	11260	11280	0.78	39.2	IMGVR_UViG_3300017951_000218	3300017951	Ga0181577_10001513		Environmental;Aquatic;Marine;Intertidal zone	r__Duplodnaviria;k__Heunggongvirae;p__Uroviricota;c__Caudoviricetes;;;;	dsDNA
NZ_QLZD01000022;	IMGVR_UViG_3300007234_004382|3300007234|Ga0075460_10000438	100	21	0	0	5	25	2839	2859	0.78	39.2	IMGVR_UViG_3300007234_004382	3300007234	Ga0075460_10000438		Environmental;Aquatic;Marine;Coastal	r__Duplodnaviria;k__Heunggongvirae;p__Uroviricota;c__Caudoviricetes;;;;	dsDNA
NZ_QLZD01000022;	IMGVR_UViG_3300006919_013089|3300006919|Ga0070746_10007128	100	21	0	0	5	25	1466	1486	0.78	39.2	IMGVR_UViG_3300006919_013089	3300006919	Ga0070746_10007128		Environmental;Aquatic;Marine;Coastal	r__Duplodnaviria;k__Heunggongvirae;p__Uroviricota;c__Caudoviricetes;;;;	dsDNA
NZ_QLZD01000022;	IMGVR_UViG_3300006916_009147|3300006916|Ga0070750_10002884	100	21	0	0	5	25	1466	1486	0.78	39.2	IMGVR_UViG_3300006916_009147	3300006916	Ga0070750_10002884		Environmental;Aquatic;Marine;Coastal	r__Duplodnaviria;k__Heunggongvirae;p__Uroviricota;c__Caudoviricetes;;;;	dsDNA
NZ_QLZD01000022;	IMGVR_UViG_3300006802_000557|3300006802|Ga0070749_10000605	100	21	0	0	5	25	21640	21620	0.78	39.2	IMGVR_UViG_3300006802_000557	3300006802	Ga0070749_10000605		Environmental;Aquatic;Marine;Coastal	r__Duplodnaviria;k__Heunggongvirae;p__Uroviricota;c__Caudoviricetes;;;;	dsDNA
NZ_QLZD01000022;	IMGVR_UViG_3300031842_000027|3300031842|Ga0326305_1000002|21722-63618	100	20	0	0	8	27	14247	14266	2.7	37.4	IMGVR_UViG_3300031842_000027	3300031842	Ga0326305_1000002		Environmental;Aquatic;Freshwater;Subglacial lake	r__Duplodnaviria;k__Heunggongvirae;p__Uroviricota;c__Caudoviricetes;;;;	dsDNA
NZ_QLZD01000022;	IMGVR_UViG_3300035034_004474|3300035034|Ga0374946_016344|3-12539	100	20	0	0	10	29	337	318	2.7	37.4	IMGVR_UViG_3300035034_004474	3300035034	Ga0374946_016344		Environmental;Aquatic;Non-marine Saline and Alkaline;Hypersaline	r__Duplodnaviria;k__Heunggongvirae;p__Uroviricota;c__Caudoviricetes;;;;	dsDNA
NZ_QLZD01000022;	IMGVR_UViG_3300031975_002341|3300031975|Ga0326495_1000005|201136-215098	100	20	0	0	4	23	12703	12722	2.7	37.4	IMGVR_UViG_3300031975_002341	3300031975	Ga0326495_1000005		Environmental;Aquatic;Marine;Coastal	r__Duplodnaviria;k__Heunggongvirae;p__Uroviricota;c__Caudoviricetes;;;;	dsDNA
NZ_QLZD01000022;	IMGVR_UViG_3300032081_001306|3300032081|Ga0326481_1000002|201136-215098	100	20	0	0	4	23	12703	12722	2.7	37.4	IMGVR_UViG_3300032081_001306	3300032081	Ga0326481_1000002		Environmental;Aquatic;Marine;Coastal	r__Duplodnaviria;k__Heunggongvirae;p__Uroviricota;c__Caudoviricetes;;;;	dsDNA
NZ_QLZD01000022;	IMGVR_UViG_2929541355_000004|2929541355|2929541356|271606-326241	100	20	0	0	8	27	40767	40748	2.7	37.4	IMGVR_UViG_2929541355_000004	2929541355	2929541356		;;;	r__Duplodnaviria;k__Heunggongvirae;p__Uroviricota;c__Caudoviricetes;;;;	dsDNA
NZ_QLZD01000022;	IMGVR_UViG_2767802473_000002|2767802473|2767856936|152311-184797	100	20	0	0	4	23	7034	7053	2.7	37.4	IMGVR_UViG_2767802473_000002	2767802473	2767856936		Host-associated;Plants;Unclassified;Unclassified	r__Duplodnaviria;k__Heunggongvirae;p__Uroviricota;c__Caudoviricetes;;;;	dsDNA
NZ_QLZD01000022;	IMGVR_UViG_3300037430_000020|3300037430|Ga0400321_000053	100	20	0	0	8	27	2344	2363	2.7	37.4	IMGVR_UViG_3300037430_000020	3300037430	Ga0400321_000053		Environmental;Terrestrial;Soil;Grasslands	r__Duplodnaviria;k__Heunggongvirae;p__Uroviricota;c__Caudoviricetes;;;;	dsDNA
NZ_QLZD01000022;	IMGVR_UViG_3300037189_007799|3300037189|Ga0372599_1431786	100	20	0	0	4	23	2529	2510	2.7	37.4	IMGVR_UViG_3300037189_007799	3300037189	Ga0372599_1431786		Environmental;Aquatic;Freshwater;Lake	r__Duplodnaviria;k__Heunggongvirae;p__Uroviricota;c__Caudoviricetes;;;;	dsDNA
NZ_QLZD01000022;	IMGVR_UViG_3300032303_001300|3300032303|Ga0335318_1054809	100	20	0	0	4	23	3821	3802	2.7	37.4	IMGVR_UViG_3300032303_001300	3300032303	Ga0335318_1054809		Environmental;Aquatic;Freshwater;Lake	r__Duplodnaviria;k__Heunggongvirae;p__Uroviricota;c__Caudoviricetes;;;;	dsDNA
NZ_QLZD01000022;	IMGVR_UViG_3300031949_000014|3300031949|Ga0214473_10000171	100	20	0	0	7	26	43748	43729	2.7	37.4	IMGVR_UViG_3300031949_000014	3300031949	Ga0214473_10000171		Environmental;Terrestrial;Soil;Contaminated	r__Duplodnaviria;k__Heunggongvirae;p__Uroviricota;c__Caudoviricetes;;;;	dsDNA
NZ_QLZD01000022;	IMGVR_UViG_3300027886_000121|3300027886|Ga0209486_10008335	100	20	0	0	5	24	2300	2281	2.7	37.4	IMGVR_UViG_3300027886_000121	3300027886	Ga0209486_10008335		Environmental;Terrestrial;Soil;Agricultural land	r__Duplodnaviria;k__Heunggongvirae;p__Uroviricota;c__Caudoviricetes;;;;	dsDNA
NZ_QLZD01000022;	IMGVR_UViG_3300027637_000001|3300027637|Ga0209818_1000007	100	20	0	0	5	24	34128	34147	2.7	37.4	IMGVR_UViG_3300027637_000001	3300027637	Ga0209818_1000007		Environmental;Terrestrial;Soil;Agricultural land	r__Duplodnaviria;k__Heunggongvirae;p__Uroviricota;c__Caudoviricetes;;;;	dsDNA
NZ_QLZD01000022;	IMGVR_UViG_3300020576_000537|3300020576|Ga0212216_10003727	100	20	0	0	7	26	1026	1045	2.7	37.4	IMGVR_UViG_3300020576_000537	3300020576	Ga0212216_10003727		Engineered;Wastewater;Activated Sludge;Unclassified	r__Duplodnaviria;k__Heunggongvirae;p__Uroviricota;c__Caudoviricetes;;;;	dsDNA
NZ_QLZD01000022;	IMGVR_UViG_3300012036_000387|3300012036|Ga0136600_1001188	100	20	0	0	10	29	9172	9191	2.7	37.4	IMGVR_UViG_3300012036_000387	3300012036	Ga0136600_1001188		Environmental;Aquatic;Non-marine Saline and Alkaline;Saline	r__Duplodnaviria;k__Heunggongvirae;p__Uroviricota;c__Caudoviricetes;;;;	dsDNA
NZ_QLZD01000022;	IMGVR_UViG_3300010371_000174|3300010371|Ga0134125_10007074	100	20	0	0	5	24	5113	5132	2.7	37.4	IMGVR_UViG_3300010371_000174	3300010371	Ga0134125_10007074		Environmental;Terrestrial;Soil;Unclassified	r__Duplodnaviria;k__Heunggongvirae;p__Uroviricota;c__Caudoviricetes;;;;	dsDNA
NZ_QLZD01000022;	IMGVR_UViG_3300009684_001879|3300009684|Ga0114958_10001238	100	20	0	0	7	26	218	237	2.7	37.4	IMGVR_UViG_3300009684_001879	3300009684	Ga0114958_10001238		Environmental;Aquatic;Freshwater;Lake	r__Duplodnaviria;k__Heunggongvirae;p__Uroviricota;c__Caudoviricetes;;;;	dsDNA
NZ_QLZD01000022;	IMGVR_UViG_3300009151_001275|3300009151|Ga0114962_10005300	100	20	0	0	7	26	5487	5468	2.7	37.4	IMGVR_UViG_3300009151_001275	3300009151	Ga0114962_10005300		Environmental;Aquatic;Freshwater;Lake	r__Duplodnaviria;k__Heunggongvirae;p__Uroviricota;c__Caudoviricetes;;;;	dsDNA
NZ_QLZD01000022;	IMGVR_UViG_3300007004_000244|3300007004|Ga0079218_10010914	100	20	0	0	5	24	2191	2210	2.7	37.4	IMGVR_UViG_3300007004_000244	3300007004	Ga0079218_10010914		Environmental;Terrestrial;Soil;Agricultural land	r__Duplodnaviria;k__Heunggongvirae;p__Uroviricota;c__Caudoviricetes;;;;	dsDNA
NZ_QLZD01000022;	IMGVR_UViG_3300006918_000006|3300006918|Ga0079216_10000017	100	20	0	0	5	24	20971	20990	2.7	37.4	IMGVR_UViG_3300006918_000006	3300006918	Ga0079216_10000017		Environmental;Terrestrial;Soil;Agricultural land	r__Duplodnaviria;k__Heunggongvirae;p__Uroviricota;c__Caudoviricetes;;;;	dsDNA
NZ_QLZD01000022;	IMGVR_UViG_3300006876_000008|3300006876|Ga0079217_10000104	100	20	0	0	5	24	11173	11154	2.7	37.4	IMGVR_UViG_3300006876_000008	3300006876	Ga0079217_10000104		Environmental;Terrestrial;Soil;Agricultural land	r__Duplodnaviria;k__Heunggongvirae;p__Uroviricota;c__Caudoviricetes;;;;	dsDNA
NZ_QLZD01000022;	IMGVR_UViG_3300005795_000002|3300005795|Ga0079491_100106	100	20	0	0	8	27	2927	2946	2.7	37.4	IMGVR_UViG_3300005795_000002	3300005795	Ga0079491_100106		Environmental;Aquatic;Deep subsurface;Subglacial lake	r__Duplodnaviria;k__Heunggongvirae;p__Uroviricota;c__Caudoviricetes;;;;	dsDNA
NZ_QLZD01000022;	IMGVR_UViG_3300001239_000180|3300001239|Draft_10332614	100	20	0	0	7	26	4009	3990	2.7	37.4	IMGVR_UViG_3300001239_000180	3300001239	Draft_10332614		Engineered;Wastewater;Industrial wastewater;Petrochemical	r__Duplodnaviria;k__Heunggongvirae;p__Uroviricota;c__Caudoviricetes;;;;	dsDNA
NZ_QLZD01000022;	IMGVR_UViG_3300048065_001265|3300048065|Ga0494174_0000042|1-30831	100	20	0	0	1	20	11033	11052	2.7	37.4	IMGVR_UViG_3300048065_001265	3300048065	Ga0494174_0000042		Environmental;Aquatic;Marine;Coastal	r__Duplodnaviria;k__Heunggongvirae;p__Uroviricota;c__Caudoviricetes;;;;	dsDNA
NZ_QLZD01000022;	IMGVR_UViG_3300048027_000455|3300048027|Ga0494173_0000235	100	20	0	0	1	20	564	545	2.7	37.4	IMGVR_UViG_3300048027_000455	3300048027	Ga0494173_0000235		Environmental;Aquatic;Marine;Coastal	r__Duplodnaviria;k__Heunggongvirae;p__Uroviricota;c__Caudoviricetes;;;;	dsDNA
NZ_QLZD01000022;	IMGVR_UViG_3300048024_000511|3300048024|Ga0494165_0003070	100	20	0	0	1	20	3127	3146	2.7	37.4	IMGVR_UViG_3300048024_000511	3300048024	Ga0494165_0003070		Environmental;Aquatic;Marine;Coastal	r__Duplodnaviria;k__Heunggongvirae;p__Uroviricota;c__Caudoviricetes;;;;	dsDNA
NZ_QLZD01000022;	IMGVR_UViG_3300048013_000253|3300048013|Ga0494163_0000734	100	20	0	0	1	20	3082	3101	2.7	37.4	IMGVR_UViG_3300048013_000253	3300048013	Ga0494163_0000734		Environmental;Aquatic;Marine;Coastal	r__Duplodnaviria;k__Heunggongvirae;p__Uroviricota;c__Caudoviricetes;;;;	dsDNA
NZ_QLZD01000022;	IMGVR_UViG_3300047370_000490|3300047370|Ga0494513_000458	100	20	0	0	1	20	11158	11139	2.7	37.4	IMGVR_UViG_3300047370_000490	3300047370	Ga0494513_000458		Environmental;Aquatic;Marine;Coastal	r__Duplodnaviria;k__Heunggongvirae;p__Uroviricota;c__Caudoviricetes;;;;	dsDNA
NZ_QLZD01000022;	IMGVR_UViG_2886876212_000004|2886876212|2886876243|3-9654	100	30	0	0	1	30	8616	8587	1.02e-05	55.4	IMGVR_UViG_2886876212_000004	2886876212	2886876243		;;;	r__Duplodnaviria;k__Heunggongvirae;p__Uroviricota;c__Caudoviricetes;;;;	dsDNA
NZ_QLZD01000022;	IMGVR_UViG_3300047499_000129|3300047499|Ga0495335_0002734	100	20	0	0	8	27	2321	2302	2.7	37.4	IMGVR_UViG_3300047499_000129	3300047499	Ga0495335_0002734		Host-associated;Plants;Peat moss;Unclassified	r__Duplodnaviria;k__Heunggongvirae;p__Uroviricota;c__Caudoviricetes;;;;	dsDNA
NZ_QLZD01000022;	IMGVR_UViG_2886876212_000005|2886876212|2886876262|1-27889	100	30	0	0	1	30	20137	20166	1.02e-05	55.4	IMGVR_UViG_2886876212_000005	2886876212	2886876262		;;;	r__Duplodnaviria;k__Heunggongvirae;p__Uroviricota;c__Caudoviricetes;;;;	dsDNA
NZ_QLZD01000022;	IMGVR_UViG_3300049446_000016|3300049446|Ga0497418_0003589	100	23	0	0	3	25	607	585	0.064	42.8	IMGVR_UViG_3300049446_000016	3300049446	Ga0497418_0003589		Environmental;Terrestrial;Soil;Temperate forest	r__Duplodnaviria;k__Heunggongvirae;p__Uroviricota;c__Caudoviricetes;;;;	dsDNA
NZ_QLZD01000022;	IMGVR_UViG_3300010391_000214|3300010391|Ga0136847_11627508	100	20	0	0	10	29	13910	13929	2.7	37.4	IMGVR_UViG_3300010391_000214	3300010391	Ga0136847_11627508		Environmental;Aquatic;Freshwater;Lake	r__Duplodnaviria;k__Heunggongvirae;p__Uroviricota;c__Caudoviricetes;;;;	dsDNA
NZ_QLZD01000022;	IMGVR_UViG_3300035698_033078|3300035698|Ga0374944_446713	100	20	0	0	10	29	3550	3531	2.7	37.4	IMGVR_UViG_3300035698_033078	3300035698	Ga0374944_446713		Environmental;Aquatic;Non-marine Saline and Alkaline;Saline	r__Duplodnaviria;k__Heunggongvirae;p__Uroviricota;c__Caudoviricetes;;;;	dsDNA
NZ_QLZD01000022;	IMGVR_UViG_3300021961_011508|3300021961|Ga0222714_10012330	100	20	0	0	9	28	5946	5927	2.7	37.4	IMGVR_UViG_3300021961_011508	3300021961	Ga0222714_10012330		Environmental;Aquatic;Marine;Unclassified	r__Duplodnaviria;k__Heunggongvirae;p__Uroviricota;c__Caudoviricetes;;;;	dsDNA
NZ_QLZD01000022;	IMGVR_UViG_2886876212_000005|2886876212|2886876262|1-27889	100	30	0	0	1	30	25828	25799	1.02e-05	55.4	IMGVR_UViG_2886876212_000005	2886876212	2886876262		;;;	r__Duplodnaviria;k__Heunggongvirae;p__Uroviricota;c__Caudoviricetes;;;;	dsDNA
NZ_QLZD01000022;	IMGVR_UViG_3300044619_001385|3300044619|Ga0453746_0005342	100	20	0	0	11	30	2933	2952	2.7	37.4	IMGVR_UViG_3300044619_001385	3300044619	Ga0453746_0005342		Environmental;Aquatic;Freshwater;Lake	r__Duplodnaviria;k__Heunggongvirae;p__Uroviricota;c__Caudoviricetes;;;;	dsDNA
NZ_QLZD01000022;	IMGVR_UViG_3300042924_002756|3300042924|Ga0453131_0000460	100	20	0	0	11	30	23847	23866	2.7	37.4	IMGVR_UViG_3300042924_002756	3300042924	Ga0453131_0000460		Environmental;Aquatic;Freshwater;Lake	r__Duplodnaviria;k__Heunggongvirae;p__Uroviricota;c__Caudoviricetes;;;;	dsDNA
NZ_QLZD01000022;	IMGVR_UViG_3300042905_001458|3300042905|Ga0453080_0000442	100	20	0	0	11	30	28122	28141	2.7	37.4	IMGVR_UViG_3300042905_001458	3300042905	Ga0453080_0000442		Environmental;Aquatic;Freshwater;Lake	r__Duplodnaviria;k__Heunggongvirae;p__Uroviricota;c__Caudoviricetes;;;;	dsDNA
NZ_QLZD01000022;	IMGVR_UViG_3300042881_001573|3300042881|Ga0453124_0000394	100	20	0	0	11	30	22266	22285	2.7	37.4	IMGVR_UViG_3300042881_001573	3300042881	Ga0453124_0000394		Environmental;Aquatic;Freshwater;Lake	r__Duplodnaviria;k__Heunggongvirae;p__Uroviricota;c__Caudoviricetes;;;;	dsDNA
NZ_QLZD01000022;	IMGVR_UViG_3300042350_002632|3300042350|Ga0453929_0002005	100	20	0	0	11	30	13600	13581	2.7	37.4	IMGVR_UViG_3300042350_002632	3300042350	Ga0453929_0002005		Environmental;Aquatic;Freshwater;Lake	r__Duplodnaviria;k__Heunggongvirae;p__Uroviricota;c__Caudoviricetes;;;;	dsDNA
NZ_QLZD01000022;	IMGVR_UViG_3300035664_000589|3300035664|Ga0335067_0003988	100	20	0	0	11	30	4856	4837	2.7	37.4	IMGVR_UViG_3300035664_000589	3300035664	Ga0335067_0003988		Environmental;Aquatic;Freshwater;Lake	r__Duplodnaviria;k__Heunggongvirae;p__Uroviricota;c__Caudoviricetes;;;;	dsDNA
NZ_QLZD01000022;	IMGVR_UViG_3300034106_002146|3300034106|Ga0335036_0014723	100	20	0	0	11	30	1072	1091	2.7	37.4	IMGVR_UViG_3300034106_002146	3300034106	Ga0335036_0014723		Environmental;Aquatic;Freshwater;Lake	r__Duplodnaviria;k__Heunggongvirae;p__Uroviricota;c__Caudoviricetes;;;;	dsDNA
NZ_QLZD01000022;	IMGVR_UViG_3300034021_000264|3300034021|Ga0335004_0000412	100	20	0	0	11	30	24711	24692	2.7	37.4	IMGVR_UViG_3300034021_000264	3300034021	Ga0335004_0000412		Environmental;Aquatic;Freshwater;Lake	r__Duplodnaviria;k__Heunggongvirae;p__Uroviricota;c__Caudoviricetes;;;;	dsDNA
NZ_QLZD01000022;	IMGVR_UViG_3300037119_011231|3300037119|Ga0373486_0005635	100	20	0	0	9	28	660	641	2.7	37.4	IMGVR_UViG_3300037119_011231	3300037119	Ga0373486_0005635		Environmental;Terrestrial;Soil;Agricultural land	r__Duplodnaviria;k__Heunggongvirae;p__Uroviricota;c__Caudoviricetes;;;;	dsDNA
NZ_QLZD01000022;	IMGVR_UViG_2886876212_000004|2886876212|2886876243|3-9654	100	30	0	0	1	30	3288	3259	1.02e-05	55.4	IMGVR_UViG_2886876212_000004	2886876212	2886876243		;;;	r__Duplodnaviria;k__Heunggongvirae;p__Uroviricota;c__Caudoviricetes;;;;	dsDNA
NZ_QLZD01000022;	IMGVR_UViG_2886876212_000004|2886876212|2886876243|3-9654	100	30	0	0	1	30	7188	7159	1.02e-05	55.4	IMGVR_UViG_2886876212_000004	2886876212	2886876243		;;;	r__Duplodnaviria;k__Heunggongvirae;p__Uroviricota;c__Caudoviricetes;;;;	dsDNA
NZ_QLZD01000022;	IMGVR_UViG_3300028601_000142|3300028601|Ga0265295_1003374	100	21	0	0	5	25	20535	20555	0.78	39.2	IMGVR_UViG_3300028601_000142	3300028601	Ga0265295_1003374		Engineered;Solid waste;Landfill;Unclassified	r__Duplodnaviria;k__Heunggongvirae;p__Uroviricota;c__Caudoviricetes;;;;	dsDNA
NZ_QLZD01000022;	IMGVR_UViG_3300045988_180299|3300045988|Ga0495776_016399	100	20	0	0	10	29	46745	46764	2.7	37.4	IMGVR_UViG_3300045988_180299	3300045988	Ga0495776_016399		Host-associated;Mammals: Human;Digestive system;Large intestine	r__Duplodnaviria;k__Heunggongvirae;p__Uroviricota;c__Caudoviricetes;;;;	dsDNA
NZ_QLZD01000022;	IMGVR_UViG_3300045988_182132|3300045988|Ga0495776_016398	100	20	0	0	10	29	40858	40839	2.7	37.4	IMGVR_UViG_3300045988_182132	3300045988	Ga0495776_016398		Host-associated;Mammals: Human;Digestive system;Large intestine	r__Duplodnaviria;k__Heunggongvirae;p__Uroviricota;c__Caudoviricetes;;;;	dsDNA
NZ_QLZD01000022;	IMGVR_UViG_3300045988_179965|3300045988|Ga0495776_074376	100	20	0	0	10	29	84501	84482	2.7	37.4	IMGVR_UViG_3300045988_179965	3300045988	Ga0495776_074376		Host-associated;Mammals: Human;Digestive system;Large intestine	r__Duplodnaviria;k__Heunggongvirae;p__Uroviricota;c__Caudoviricetes;;;;	dsDNA
NZ_QLZD01000022;	IMGVR_UViG_3300045988_180133|3300045988|Ga0495776_103880	100	20	0	0	10	29	17873	17892	2.7	37.4	IMGVR_UViG_3300045988_180133	3300045988	Ga0495776_103880		Host-associated;Mammals: Human;Digestive system;Large intestine	r__Duplodnaviria;k__Heunggongvirae;p__Uroviricota;c__Caudoviricetes;;;;	dsDNA
NZ_QLZD01000022;	IMGVR_UViG_3300045988_180298|3300045988|Ga0495776_016693	100	20	0	0	10	29	87187	87206	2.7	37.4	IMGVR_UViG_3300045988_180298	3300045988	Ga0495776_016693		Host-associated;Mammals: Human;Digestive system;Large intestine	r__Duplodnaviria;k__Heunggongvirae;p__Uroviricota;c__Caudoviricetes;;;;	dsDNA
NZ_QLZD01000022;	IMGVR_UViG_3300009991_000086|3300009991|Ga0105042_100190	100	20	0	0	9	28	2334	2315	2.7	37.4	IMGVR_UViG_3300009991_000086	3300009991	Ga0105042_100190		Host-associated;Plants;Phyllosphere;Phylloplane/Leaf	r__Duplodnaviria;k__Heunggongvirae;p__Uroviricota;c__Caudoviricetes;;;;	dsDNA
NZ_QLZD01000022;	IMGVR_UViG_3300031227_012340|3300031227|Ga0307928_10013499	100	20	0	0	11	30	5204	5185	2.7	37.4	IMGVR_UViG_3300031227_012340	3300031227	Ga0307928_10013499		Environmental;Aquatic;Non-marine Saline and Alkaline;Saline	r__Duplodnaviria;k__Heunggongvirae;p__Uroviricota;c__Caudoviricetes;;;;	dsDNA
NZ_QLZD01000022;	IMGVR_UViG_2061766007_000393|2061766007|rumenHiSeq_NODE_3524541_len_343333_cov_1_718699	100	20	0	0	11	30	289871	289852	2.7	37.4	IMGVR_UViG_2061766007_000393	2061766007	rumenHiSeq_NODE_3524541_len_343333_cov_1_718699		Host-associated;Mammals;Digestive system;Stomach	r__Duplodnaviria;k__Heunggongvirae;p__Uroviricota;c__Caudoviricetes;;;;	dsDNA
QPEN01000024;	IMGVR_UViG_3300014059_000235|3300014059|Ga0119868_1000804	100	22	0	0	4	25	2089	2068	0.22	41	IMGVR_UViG_3300014059_000235	3300014059	Ga0119868_1000804		Engineered;Wastewater;Activated Sludge;Unclassified	r__Duplodnaviria;k__Heunggongvirae;p__Uroviricota;c__Caudoviricetes;;;;	dsDNA
QPEN01000024;	IMGVR_UViG_3300032073_001149|3300032073|Ga0315315_10010212	100	20	0	0	6	25	8024	8005	2.7	37.4	IMGVR_UViG_3300032073_001149	3300032073	Ga0315315_10010212		Environmental;Aquatic;Marine;Intertidal zone	r__Duplodnaviria;k__Heunggongvirae;p__Uroviricota;c__Caudoviricetes;;;;	dsDNA
QPEN01000024;	IMGVR_UViG_3300025162_001415|3300025162|Ga0209083_1008873	100	20	0	0	1	20	6156	6137	2.7	37.4	IMGVR_UViG_3300025162_001415	3300025162	Ga0209083_1008873		Environmental;Aquatic;Freshwater;Lake	r__Duplodnaviria;k__Heunggongvirae;p__Uroviricota;c__Caudoviricetes;;;;	dsDNA
QPEN01000024;	IMGVR_UViG_3300022745_000106|3300022745|Ga0228698_1000406	100	20	0	0	4	23	21113	21132	2.7	37.4	IMGVR_UViG_3300022745_000106	3300022745	Ga0228698_1000406		Environmental;Aquatic;Freshwater;Creek	r__Duplodnaviria;k__Heunggongvirae;p__Uroviricota;c__Caudoviricetes;;;;	dsDNA
QPEN01000024;	IMGVR_UViG_3300022689_000363|3300022689|Ga0248655_116434	100	20	0	0	8	27	2008	1989	2.7	37.4	IMGVR_UViG_3300022689_000363	3300022689	Ga0248655_116434		Environmental;Aquatic;Marine;Intertidal zone	r__Duplodnaviria;k__Heunggongvirae;p__Uroviricota;c__Caudoviricetes;;;;	dsDNA
QPEN01000024;	IMGVR_UViG_3300021579_000048|3300021579|Ga0213918_1000186	100	20	0	0	4	23	1182	1163	2.7	37.4	IMGVR_UViG_3300021579_000048	3300021579	Ga0213918_1000186		Environmental;Aquatic;Freshwater;Creek	r__Duplodnaviria;k__Heunggongvirae;p__Uroviricota;c__Caudoviricetes;;;;	dsDNA
QPEN01000024;	IMGVR_UViG_3300021437_000015|3300021437|Ga0213917_1000008	100	20	0	0	4	23	45021	45002	2.7	37.4	IMGVR_UViG_3300021437_000015	3300021437	Ga0213917_1000008		Environmental;Aquatic;Freshwater;Creek	r__Duplodnaviria;k__Heunggongvirae;p__Uroviricota;c__Caudoviricetes;;;;	dsDNA
QPEN01000024;	IMGVR_UViG_2936403945_000001|2936403945|2936403985|18161-28702	100	20	0	0	4	23	7308	7289	2.7	37.4	IMGVR_UViG_2936403945_000001	2936403945	2936403985		;;;	r__Duplodnaviria;k__Heunggongvirae;p__Uroviricota;c__Caudoviricetes;;;;	dsDNA
QPEN01000024;	IMGVR_UViG_3300045538_000271|3300045538|Ga0466424_001486	100	20	0	0	2	21	5518	5499	2.7	37.4	IMGVR_UViG_3300045538_000271	3300045538	Ga0466424_001486		Environmental;Aquatic;Freshwater;River	r__Duplodnaviria;k__Heunggongvirae;p__Uroviricota;c__Caudoviricetes;;;;	dsDNA
QPEN01000024;	IMGVR_UViG_3300042560_001054|3300042560|Ga0453219_0000046	100	20	0	0	2	21	32434	32415	2.7	37.4	IMGVR_UViG_3300042560_001054	3300042560	Ga0453219_0000046		Environmental;Aquatic;Freshwater;Lake	r__Duplodnaviria;k__Heunggongvirae;p__Uroviricota;c__Caudoviricetes;;;;	dsDNA
QPEN01000024;	IMGVR_UViG_3300031787_007679|3300031787|Ga0315900_10037526	100	20	0	0	2	21	4001	3982	2.7	37.4	IMGVR_UViG_3300031787_007679	3300031787	Ga0315900_10037526		Environmental;Aquatic;Freshwater;Lake	r__Duplodnaviria;k__Heunggongvirae;p__Uroviricota;c__Caudoviricetes;;;;	dsDNA
QPEN01000024;	IMGVR_UViG_3300027974_001979|3300027974|Ga0209299_1002546	100	20	0	0	11	30	1439	1458	2.7	37.4	IMGVR_UViG_3300027974_001979	3300027974	Ga0209299_1002546		Environmental;Aquatic;Freshwater;Lake	r__Duplodnaviria;k__Heunggongvirae;p__Uroviricota;c__Caudoviricetes;;;;	dsDNA
QPEN01000024;	IMGVR_UViG_3300027973_001997|3300027973|Ga0209298_10003842	100	20	0	0	11	30	2858	2877	2.7	37.4	IMGVR_UViG_3300027973_001997	3300027973	Ga0209298_10003842		Environmental;Aquatic;Freshwater;Lake	r__Duplodnaviria;k__Heunggongvirae;p__Uroviricota;c__Caudoviricetes;;;;	dsDNA
QPEN01000024;	IMGVR_UViG_3300010885_023654|3300010885|Ga0133913_10030044	100	20	0	0	11	30	3193	3174	2.7	37.4	IMGVR_UViG_3300010885_023654	3300010885	Ga0133913_10030044		Environmental;Aquatic;Freshwater;Lake	r__Duplodnaviria;k__Heunggongvirae;p__Uroviricota;c__Caudoviricetes;;;;	dsDNA
QPEN01000024;	IMGVR_UViG_3300009164_003746|3300009164|Ga0114975_10007674	100	20	0	0	11	30	6025	6044	2.7	37.4	IMGVR_UViG_3300009164_003746	3300009164	Ga0114975_10007674		Environmental;Aquatic;Freshwater;Lake	r__Duplodnaviria;k__Heunggongvirae;p__Uroviricota;c__Caudoviricetes;;;;	dsDNA
QPEN01000024;	IMGVR_UViG_3300009160_000138|3300009160|Ga0114981_10000398	100	20	0	0	11	30	25240	25221	2.7	37.4	IMGVR_UViG_3300009160_000138	3300009160	Ga0114981_10000398		Environmental;Aquatic;Freshwater;Lake	r__Duplodnaviria;k__Heunggongvirae;p__Uroviricota;c__Caudoviricetes;;;;	dsDNA
QPEN01000024;	IMGVR_UViG_3300009152_002212|3300009152|Ga0114980_10003486	100	20	0	0	11	30	4411	4430	2.7	37.4	IMGVR_UViG_3300009152_002212	3300009152	Ga0114980_10003486		Environmental;Aquatic;Freshwater;Lake	r__Duplodnaviria;k__Heunggongvirae;p__Uroviricota;c__Caudoviricetes;;;;	dsDNA
QPEN01000024;	IMGVR_UViG_3300008264_000572|3300008264|Ga0114353_1006547	100	20	0	0	2	21	5784	5765	2.7	37.4	IMGVR_UViG_3300008264_000572	3300008264	Ga0114353_1006547		Environmental;Aquatic;Freshwater;Lake	r__Duplodnaviria;k__Heunggongvirae;p__Uroviricota;c__Caudoviricetes;;;;	dsDNA
QPEN01000024;	IMGVR_UViG_3300008120_010389|3300008120|Ga0114355_1056106	100	20	0	0	2	21	1193	1212	2.7	37.4	IMGVR_UViG_3300008120_010389	3300008120	Ga0114355_1056106		Environmental;Aquatic;Freshwater;Lake	r__Duplodnaviria;k__Heunggongvirae;p__Uroviricota;c__Caudoviricetes;;;;	dsDNA
QPEN01000024;	IMGVR_UViG_3300008108_005660|3300008108|Ga0114341_10011434	100	20	0	0	2	21	508	527	2.7	37.4	IMGVR_UViG_3300008108_005660	3300008108	Ga0114341_10011434		Environmental;Aquatic;Freshwater;Lake	r__Duplodnaviria;k__Heunggongvirae;p__Uroviricota;c__Caudoviricetes;;;;	dsDNA
QPEN01000024;	IMGVR_UViG_3300005527_003685|3300005527|Ga0068876_10017306	100	20	0	0	2	21	1292	1273	2.7	37.4	IMGVR_UViG_3300005527_003685	3300005527	Ga0068876_10017306		Environmental;Aquatic;Freshwater;Lake	r__Duplodnaviria;k__Heunggongvirae;p__Uroviricota;c__Caudoviricetes;;;;	dsDNA
QPEN01000024;	IMGVR_UViG_3300045431_000055|3300045431|Ga0438294_001688	100	22	0	0	9	30	6270	6291	0.22	41	IMGVR_UViG_3300045431_000055	3300045431	Ga0438294_001688		Environmental;Aquatic;Freshwater;Lake	r__Duplodnaviria;k__Heunggongvirae;p__Uroviricota;c__Caudoviricetes;;;;	dsDNA
QPEN01000024;	IMGVR_UViG_3300045421_000122|3300045421|Ga0438295_000046	100	22	0	0	9	30	19602	19623	0.22	41	IMGVR_UViG_3300045421_000122	3300045421	Ga0438295_000046		Environmental;Aquatic;Freshwater;Lake	r__Duplodnaviria;k__Heunggongvirae;p__Uroviricota;c__Caudoviricetes;;;;	dsDNA
QPEN01000024;	IMGVR_UViG_3300045005_000030|3300045005|Ga0438299_007704	100	22	0	0	9	30	1682	1703	0.22	41	IMGVR_UViG_3300045005_000030	3300045005	Ga0438299_007704		Environmental;Aquatic;Freshwater;Lake	r__Duplodnaviria;k__Heunggongvirae;p__Uroviricota;c__Caudoviricetes;;;;	dsDNA
QPEN01000024;	IMGVR_UViG_3300045004_000073|3300045004|Ga0438298_001284	100	22	0	0	9	30	13541	13562	0.22	41	IMGVR_UViG_3300045004_000073	3300045004	Ga0438298_001284		Environmental;Aquatic;Freshwater;Lake	r__Duplodnaviria;k__Heunggongvirae;p__Uroviricota;c__Caudoviricetes;;;;	dsDNA
QPEN01000024;	IMGVR_UViG_3300044451_000020|3300044451|Ga0438297_005337	100	22	0	0	9	30	5168	5147	0.22	41	IMGVR_UViG_3300044451_000020	3300044451	Ga0438297_005337		Environmental;Aquatic;Freshwater;Lake	r__Duplodnaviria;k__Heunggongvirae;p__Uroviricota;c__Caudoviricetes;;;;	dsDNA
QPEN01000024;	IMGVR_UViG_3300044294_000131|3300044294|Ga0438296_000362	100	22	0	0	9	30	26848	26827	0.22	41	IMGVR_UViG_3300044294_000131	3300044294	Ga0438296_000362		Environmental;Aquatic;Freshwater;Lake	r__Duplodnaviria;k__Heunggongvirae;p__Uroviricota;c__Caudoviricetes;;;;	dsDNA
QPEN01000024;	IMGVR_UViG_3300044293_000132|3300044293|Ga0438293_000701	100	22	0	0	9	30	5647	5668	0.22	41	IMGVR_UViG_3300044293_000132	3300044293	Ga0438293_000701		Environmental;Aquatic;Freshwater;Lake	r__Duplodnaviria;k__Heunggongvirae;p__Uroviricota;c__Caudoviricetes;;;;	dsDNA
QPEN01000024;	IMGVR_UViG_3300043827_000368|3300043827|Ga0438291_006322	100	22	0	0	9	30	2968	2989	0.22	41	IMGVR_UViG_3300043827_000368	3300043827	Ga0438291_006322		Environmental;Aquatic;Freshwater;Lake	r__Duplodnaviria;k__Heunggongvirae;p__Uroviricota;c__Caudoviricetes;;;;	dsDNA
QPEN01000024;	IMGVR_UViG_3300020603_001518|3300020603|Ga0194126_10005789	100	22	0	0	9	30	10317	10338	0.22	41	IMGVR_UViG_3300020603_001518	3300020603	Ga0194126_10005789		Environmental;Aquatic;Freshwater;Lake	r__Duplodnaviria;k__Heunggongvirae;p__Uroviricota;c__Caudoviricetes;;;;	dsDNA
QPEN01000024;	IMGVR_UViG_3300020220_003634|3300020220|Ga0194119_10007293	100	22	0	0	9	30	10118	10139	0.22	41	IMGVR_UViG_3300020220_003634	3300020220	Ga0194119_10007293		Environmental;Aquatic;Freshwater;Lake	r__Duplodnaviria;k__Heunggongvirae;p__Uroviricota;c__Caudoviricetes;;;;	dsDNA
QPEN01000024;	IMGVR_UViG_3300020214_001459|3300020214|Ga0194132_10004796	100	22	0	0	9	30	14993	15014	0.22	41	IMGVR_UViG_3300020214_001459	3300020214	Ga0194132_10004796		Environmental;Aquatic;Freshwater;Lake	r__Duplodnaviria;k__Heunggongvirae;p__Uroviricota;c__Caudoviricetes;;;;	dsDNA
QPEN01000024;	IMGVR_UViG_3300020200_000191|3300020200|Ga0194121_10003705	100	22	0	0	9	30	7676	7655	0.22	41	IMGVR_UViG_3300020200_000191	3300020200	Ga0194121_10003705		Environmental;Aquatic;Freshwater;Lake	r__Duplodnaviria;k__Heunggongvirae;p__Uroviricota;c__Caudoviricetes;;;;	dsDNA
QPEN01000024;	IMGVR_UViG_3300020198_001215|3300020198|Ga0194120_10007323	100	22	0	0	9	30	11036	11057	0.22	41	IMGVR_UViG_3300020198_001215	3300020198	Ga0194120_10007323		Environmental;Aquatic;Freshwater;Lake	r__Duplodnaviria;k__Heunggongvirae;p__Uroviricota;c__Caudoviricetes;;;;	dsDNA
QPEN01000024;	IMGVR_UViG_3300020197_001939|3300020197|Ga0194128_10004382	100	22	0	0	9	30	13458	13479	0.22	41	IMGVR_UViG_3300020197_001939	3300020197	Ga0194128_10004382		Environmental;Aquatic;Freshwater;Lake	r__Duplodnaviria;k__Heunggongvirae;p__Uroviricota;c__Caudoviricetes;;;;	dsDNA
QPEN01000024;	IMGVR_UViG_3300020193_000950|3300020193|Ga0194131_10008478	100	22	0	0	9	30	11929	11950	0.22	41	IMGVR_UViG_3300020193_000950	3300020193	Ga0194131_10008478		Environmental;Aquatic;Freshwater;Lake	r__Duplodnaviria;k__Heunggongvirae;p__Uroviricota;c__Caudoviricetes;;;;	dsDNA
QPEN01000024;	IMGVR_UViG_3300020109_000376|3300020109|Ga0194112_10011631	100	22	0	0	9	30	5479	5458	0.22	41	IMGVR_UViG_3300020109_000376	3300020109	Ga0194112_10011631		Environmental;Aquatic;Freshwater;Lake	r__Duplodnaviria;k__Heunggongvirae;p__Uroviricota;c__Caudoviricetes;;;;	dsDNA
QPEN01000024;	IMGVR_UViG_3300020084_001157|3300020084|Ga0194110_10010501	100	22	0	0	9	30	9525	9546	0.22	41	IMGVR_UViG_3300020084_001157	3300020084	Ga0194110_10010501		Environmental;Aquatic;Freshwater;Lake	r__Duplodnaviria;k__Heunggongvirae;p__Uroviricota;c__Caudoviricetes;;;;	dsDNA
QPEN01000024;	IMGVR_UViG_3300020074_001427|3300020074|Ga0194113_10004064	100	22	0	0	9	30	7278	7257	0.22	41	IMGVR_UViG_3300020074_001427	3300020074	Ga0194113_10004064		Environmental;Aquatic;Freshwater;Lake	r__Duplodnaviria;k__Heunggongvirae;p__Uroviricota;c__Caudoviricetes;;;;	dsDNA
QPEN01000024;	IMGVR_UViG_3300032087_004567|3300032087|Ga0326492_1000024	100	21	0	0	9	29	76098	76118	0.78	39.2	IMGVR_UViG_3300032087_004567	3300032087	Ga0326492_1000024		Environmental;Aquatic;Marine;Coastal	r__Duplodnaviria;k__Heunggongvirae;p__Uroviricota;c__Caudoviricetes;;;;	dsDNA
QPEN01000024;	IMGVR_UViG_3300031841_003932|3300031841|Ga0326486_1000027	100	21	0	0	9	29	24369	24349	0.78	39.2	IMGVR_UViG_3300031841_003932	3300031841	Ga0326486_1000027		Environmental;Aquatic;Marine;Coastal	r__Duplodnaviria;k__Heunggongvirae;p__Uroviricota;c__Caudoviricetes;;;;	dsDNA
QPEN01000024;	IMGVR_UViG_3300031162_000871|3300031162|Ga0318471_11259422	100	21	0	0	9	29	3694	3674	0.78	39.2	IMGVR_UViG_3300031162_000871	3300031162	Ga0318471_11259422		Environmental;Aquatic;Marine;Oil seeps	r__Duplodnaviria;k__Heunggongvirae;p__Uroviricota;c__Caudoviricetes;;;;	dsDNA
QPEN01000024;	IMGVR_UViG_3300045010_000503|3300045010|Ga0438311_001631	100	20	0	0	9	28	2146	2127	2.7	37.4	IMGVR_UViG_3300045010_000503	3300045010	Ga0438311_001631		Environmental;Aquatic;Freshwater;Lake	r__Duplodnaviria;k__Heunggongvirae;p__Uroviricota;c__Caudoviricetes;;;;	dsDNA
QPEN01000024;	IMGVR_UViG_3300045009_000645|3300045009|Ga0438310_001877	100	20	0	0	9	28	5737	5718	2.7	37.4	IMGVR_UViG_3300045009_000645	3300045009	Ga0438310_001877		Environmental;Aquatic;Freshwater;Lake	r__Duplodnaviria;k__Heunggongvirae;p__Uroviricota;c__Caudoviricetes;;;;	dsDNA
QPEN01000024;	IMGVR_UViG_3300044294_000320|3300044294|Ga0438296_007109	100	20	0	0	9	28	3558	3577	2.7	37.4	IMGVR_UViG_3300044294_000320	3300044294	Ga0438296_007109		Environmental;Aquatic;Freshwater;Lake	r__Duplodnaviria;k__Heunggongvirae;p__Uroviricota;c__Caudoviricetes;;;;	dsDNA
QPEN01000024;	IMGVR_UViG_3300017788_000973|3300017788|Ga0169931_10013099	100	20	0	0	9	28	7871	7852	2.7	37.4	IMGVR_UViG_3300017788_000973	3300017788	Ga0169931_10013099		Environmental;Aquatic;Freshwater;Lake	r__Duplodnaviria;k__Heunggongvirae;p__Uroviricota;c__Caudoviricetes;;;;	dsDNA
QPEN01000024;	IMGVR_UViG_3300013131_001169|3300013131|Ga0172373_10026923	100	20	0	0	9	28	2810	2829	2.7	37.4	IMGVR_UViG_3300013131_001169	3300013131	Ga0172373_10026923		Environmental;Aquatic;Freshwater;Lake	r__Duplodnaviria;k__Heunggongvirae;p__Uroviricota;c__Caudoviricetes;;;;	dsDNA
QPEN01000024;	IMGVR_UViG_3300013126_003239|3300013126|Ga0172367_10034309	100	20	0	0	9	28	2856	2875	2.7	37.4	IMGVR_UViG_3300013126_003239	3300013126	Ga0172367_10034309		Environmental;Aquatic;Freshwater;Lake	r__Duplodnaviria;k__Heunggongvirae;p__Uroviricota;c__Caudoviricetes;;;;	dsDNA
QPEN01000024;	IMGVR_UViG_3300010370_002747|3300010370|Ga0129336_10020354	100	20	0	0	9	28	1720	1701	2.7	37.4	IMGVR_UViG_3300010370_002747	3300010370	Ga0129336_10020354		Environmental;Aquatic;Marine;Coastal	r__Duplodnaviria;k__Heunggongvirae;p__Uroviricota;c__Caudoviricetes;;;;	dsDNA
QPEN01000024;	IMGVR_UViG_3300010354_001889|3300010354|Ga0129333_10022137	100	20	0	0	9	28	3393	3412	2.7	37.4	IMGVR_UViG_3300010354_001889	3300010354	Ga0129333_10022137		Environmental;Aquatic;Marine;Coastal	r__Duplodnaviria;k__Heunggongvirae;p__Uroviricota;c__Caudoviricetes;;;;	dsDNA
QPEN01000024;	IMGVR_UViG_3300005805_000925|3300005805|Ga0079957_1002559	100	20	0	0	9	28	6138	6157	2.7	37.4	IMGVR_UViG_3300005805_000925	3300005805	Ga0079957_1002559		Environmental;Aquatic;Freshwater;Lake	r__Duplodnaviria;k__Heunggongvirae;p__Uroviricota;c__Caudoviricetes;;;;	dsDNA
QPEN01000024;	IMGVR_UViG_3300032020_000531|3300032020|Ga0315296_10012507	100	20	0	0	3	22	3021	3002	2.7	37.4	IMGVR_UViG_3300032020_000531	3300032020	Ga0315296_10012507		Environmental;Aquatic;Freshwater;Lake	r__Duplodnaviria;k__Heunggongvirae;p__Uroviricota;c__Caudoviricetes;;;;	dsDNA
QPEN01000024;	IMGVR_UViG_3300042898_004894|3300042898|Ga0453680_0029308	100	20	0	0	8	27	512	531	2.7	37.4	IMGVR_UViG_3300042898_004894	3300042898	Ga0453680_0029308		Environmental;Aquatic;Freshwater;Lake	r__Duplodnaviria;k__Heunggongvirae;p__Uroviricota;c__Caudoviricetes;;;;	dsDNA
QPEN01000024;	IMGVR_UViG_3300003690_000063|3300003690|PicViral_1000236	100	21	0	0	2	22	36546	36526	0.78	39.2	IMGVR_UViG_3300003690_000063	3300003690	PicViral_1000236		Environmental;Aquatic;Marine;Hydrothermal vents	r__Duplodnaviria;k__Heunggongvirae;p__Uroviricota;c__Caudoviricetes;;;;	dsDNA
QPEN01000024;	IMGVR_UViG_3300046007_008089|3300046007|Ga0485182_008205	100	20	0	0	7	26	5638	5657	2.7	37.4	IMGVR_UViG_3300046007_008089	3300046007	Ga0485182_008205		Environmental;Aquatic;Freshwater;Lake	r__Duplodnaviria;k__Heunggongvirae;p__Uroviricota;c__Caudoviricetes;;;;	dsDNA
QPEN01000024;	IMGVR_UViG_3300044646_001533|3300044646|Ga0453731_0005102	100	20	0	0	7	26	10538	10519	2.7	37.4	IMGVR_UViG_3300044646_001533	3300044646	Ga0453731_0005102		Environmental;Aquatic;Freshwater;Lake	r__Duplodnaviria;k__Heunggongvirae;p__Uroviricota;c__Caudoviricetes;;;;	dsDNA
QPEN01000024;	IMGVR_UViG_3300044629_001259|3300044629|Ga0453698_0036814	100	20	0	0	7	26	1830	1811	2.7	37.4	IMGVR_UViG_3300044629_001259	3300044629	Ga0453698_0036814		Environmental;Aquatic;Freshwater;Lake	r__Duplodnaviria;k__Heunggongvirae;p__Uroviricota;c__Caudoviricetes;;;;	dsDNA
QPEN01000024;	IMGVR_UViG_3300042905_003448|3300042905|Ga0453080_0001456	100	20	0	0	7	26	20781	20800	2.7	37.4	IMGVR_UViG_3300042905_003448	3300042905	Ga0453080_0001456		Environmental;Aquatic;Freshwater;Lake	r__Duplodnaviria;k__Heunggongvirae;p__Uroviricota;c__Caudoviricetes;;;;	dsDNA
QPEN01000024;	IMGVR_UViG_3300042561_001841|3300042561|Ga0453226_0018402	100	20	0	0	7	26	4396	4377	2.7	37.4	IMGVR_UViG_3300042561_001841	3300042561	Ga0453226_0018402		Environmental;Aquatic;Freshwater;Lake	r__Duplodnaviria;k__Heunggongvirae;p__Uroviricota;c__Caudoviricetes;;;;	dsDNA
QPEN01000024;	IMGVR_UViG_3300042553_000699|3300042553|Ga0453202_0021168	100	20	0	0	7	26	2991	3010	2.7	37.4	IMGVR_UViG_3300042553_000699	3300042553	Ga0453202_0021168		Environmental;Aquatic;Freshwater;Lake	r__Duplodnaviria;k__Heunggongvirae;p__Uroviricota;c__Caudoviricetes;;;;	dsDNA
QPEN01000024;	IMGVR_UViG_3300042453_005923|3300042453|Ga0453175_0035516	100	20	0	0	7	26	1069	1088	2.7	37.4	IMGVR_UViG_3300042453_005923	3300042453	Ga0453175_0035516		Environmental;Aquatic;Freshwater;Lake	r__Duplodnaviria;k__Heunggongvirae;p__Uroviricota;c__Caudoviricetes;;;;	dsDNA
QPEN01000024;	IMGVR_UViG_3300042380_000749|3300042380|Ga0453965_0019446	100	20	0	0	7	26	1830	1811	2.7	37.4	IMGVR_UViG_3300042380_000749	3300042380	Ga0453965_0019446		Environmental;Aquatic;Freshwater;Lake	r__Duplodnaviria;k__Heunggongvirae;p__Uroviricota;c__Caudoviricetes;;;;	dsDNA
QPEN01000024;	IMGVR_UViG_3300037515_000607|3300037515|Ga0395803_0071285	100	20	0	0	5	24	3414	3433	2.7	37.4	IMGVR_UViG_3300037515_000607	3300037515	Ga0395803_0071285		Environmental;Aquatic;Floodplain;Sediment	r__Duplodnaviria;k__Heunggongvirae;p__Uroviricota;c__Caudoviricetes;;;;	dsDNA
QPEN01000024;	IMGVR_UViG_3300011971_000133|3300011971|Ga0120175_1000847	100	20	0	0	4	23	3286	3267	2.7	37.4	IMGVR_UViG_3300011971_000133	3300011971	Ga0120175_1000847		Environmental;Terrestrial;Soil;Unclassified	r__Duplodnaviria;k__Heunggongvirae;p__Uroviricota;c__Caudoviricetes;;;;	dsDNA
QPEN01000024;	IMGVR_UViG_3300006641_004263|3300006641|Ga0075471_10019419	100	20	0	0	7	26	2047	2028	2.7	37.4	IMGVR_UViG_3300006641_004263	3300006641	Ga0075471_10019419		Environmental;Aquatic;Marine;Coastal	r__Duplodnaviria;k__Heunggongvirae;p__Uroviricota;c__Caudoviricetes;;;;	dsDNA
QPEN01000024;	IMGVR_UViG_3300044270_003193|3300044270|Ga0466304_003495	100	20	0	0	1	20	2635	2654	2.7	37.4	IMGVR_UViG_3300044270_003193	3300044270	Ga0466304_003495		Environmental;Aquatic;Marine;Oceanic	r__Duplodnaviria;k__Heunggongvirae;p__Uroviricota;c__Caudoviricetes;;;;	dsDNA
QPEN01000024;	IMGVR_UViG_3300035430_000086|3300035430|Ga0392065_0969	100	20	0	0	1	20	904	923	2.7	37.4	IMGVR_UViG_3300035430_000086	3300035430	Ga0392065_0969		Environmental;Aquatic;Marine;Unclassified	r__Duplodnaviria;k__Heunggongvirae;p__Uroviricota;c__Caudoviricetes;;;;	dsDNA
QPEN01000024;	IMGVR_UViG_3300030333_001526|3300030333|Ga0183728_1004523	100	20	0	0	1	20	3401	3420	2.7	37.4	IMGVR_UViG_3300030333_001526	3300030333	Ga0183728_1004523		Environmental;Aquatic;Marine;Unclassified	r__Duplodnaviria;k__Heunggongvirae;p__Uroviricota;c__Caudoviricetes;;;;	dsDNA
QPEN01000024;	IMGVR_UViG_3300028115_000033|3300028115|Ga0233450_10000445	100	20	0	0	1	20	7008	7027	2.7	37.4	IMGVR_UViG_3300028115_000033	3300028115	Ga0233450_10000445		Environmental;Aquatic;Marine;Intertidal zone	r__Duplodnaviria;k__Heunggongvirae;p__Uroviricota;c__Caudoviricetes;;;;	dsDNA
QPEN01000024;	IMGVR_UViG_3300026488_000009|3300026488|Ga0256838_1000292	100	20	0	0	6	25	4930	4911	2.7	37.4	IMGVR_UViG_3300026488_000009	3300026488	Ga0256838_1000292		Environmental;Aquatic;Marine;Hydrothermal vents	r__Duplodnaviria;k__Heunggongvirae;p__Uroviricota;c__Caudoviricetes;;;;	dsDNA
QPEN01000024;	IMGVR_UViG_3300026484_000300|3300026484|Ga0256837_1000467	100	20	0	0	6	25	2745	2764	2.7	37.4	IMGVR_UViG_3300026484_000300	3300026484	Ga0256837_1000467		Environmental;Aquatic;Marine;Hydrothermal vents	r__Duplodnaviria;k__Heunggongvirae;p__Uroviricota;c__Caudoviricetes;;;;	dsDNA
QPEN01000024;	IMGVR_UViG_3300026382_000040|3300026382|Ga0256836_1000225	100	20	0	0	6	25	30873	30854	2.7	37.4	IMGVR_UViG_3300026382_000040	3300026382	Ga0256836_1000225		Environmental;Aquatic;Marine;Hydrothermal vents	r__Duplodnaviria;k__Heunggongvirae;p__Uroviricota;c__Caudoviricetes;;;;	dsDNA
QPEN01000024;	IMGVR_UViG_3300025687_003135|3300025687|Ga0208019_1006168	100	20	0	0	1	20	381	400	2.7	37.4	IMGVR_UViG_3300025687_003135	3300025687	Ga0208019_1006168		Environmental;Aquatic;Marine;Coastal	r__Duplodnaviria;k__Heunggongvirae;p__Uroviricota;c__Caudoviricetes;;;;	dsDNA
QPEN01000024;	IMGVR_UViG_3300024301_001739|3300024301|Ga0233451_10005013	100	20	0	0	1	20	4955	4936	2.7	37.4	IMGVR_UViG_3300024301_001739	3300024301	Ga0233451_10005013		Environmental;Aquatic;Marine;Intertidal zone	r__Duplodnaviria;k__Heunggongvirae;p__Uroviricota;c__Caudoviricetes;;;;	dsDNA
QPEN01000024;	IMGVR_UViG_3300022929_003386|3300022929|Ga0255752_10002406	100	20	0	0	1	20	4786	4805	2.7	37.4	IMGVR_UViG_3300022929_003386	3300022929	Ga0255752_10002406		Environmental;Aquatic;Marine;Intertidal zone	r__Duplodnaviria;k__Heunggongvirae;p__Uroviricota;c__Caudoviricetes;;;;	dsDNA
QPEN01000024;	IMGVR_UViG_3300022928_000108|3300022928|Ga0255758_10001340	100	20	0	0	1	20	11646	11627	2.7	37.4	IMGVR_UViG_3300022928_000108	3300022928	Ga0255758_10001340		Environmental;Aquatic;Marine;Intertidal zone	r__Duplodnaviria;k__Heunggongvirae;p__Uroviricota;c__Caudoviricetes;;;;	dsDNA
QPEN01000024;	IMGVR_UViG_3300022925_000165|3300022925|Ga0255773_10001330	100	20	0	0	1	20	11646	11627	2.7	37.4	IMGVR_UViG_3300022925_000165	3300022925	Ga0255773_10001330		Environmental;Aquatic;Marine;Intertidal zone	r__Duplodnaviria;k__Heunggongvirae;p__Uroviricota;c__Caudoviricetes;;;;	dsDNA
QPEN01000024;	IMGVR_UViG_3300022923_001975|3300022923|Ga0255783_10003261	100	20	0	0	1	20	4764	4783	2.7	37.4	IMGVR_UViG_3300022923_001975	3300022923	Ga0255783_10003261		Environmental;Aquatic;Marine;Intertidal zone	r__Duplodnaviria;k__Heunggongvirae;p__Uroviricota;c__Caudoviricetes;;;;	dsDNA
QPEN01000024;	IMGVR_UViG_3300022909_001734|3300022909|Ga0255755_1002191	100	20	0	0	1	20	10721	10702	2.7	37.4	IMGVR_UViG_3300022909_001734	3300022909	Ga0255755_1002191		Environmental;Aquatic;Marine;Intertidal zone	r__Duplodnaviria;k__Heunggongvirae;p__Uroviricota;c__Caudoviricetes;;;;	dsDNA
QPEN01000024;	IMGVR_UViG_3300022907_001429|3300022907|Ga0255775_1002749	100	20	0	0	1	20	7068	7087	2.7	37.4	IMGVR_UViG_3300022907_001429	3300022907	Ga0255775_1002749		Environmental;Aquatic;Marine;Intertidal zone	r__Duplodnaviria;k__Heunggongvirae;p__Uroviricota;c__Caudoviricetes;;;;	dsDNA
QPEN01000024;	IMGVR_UViG_3300020051_001517|3300020051|Ga0181555_1002428	100	20	0	0	1	20	3916	3935	2.7	37.4	IMGVR_UViG_3300020051_001517	3300020051	Ga0181555_1002428		Environmental;Aquatic;Marine;Intertidal zone	r__Duplodnaviria;k__Heunggongvirae;p__Uroviricota;c__Caudoviricetes;;;;	dsDNA
QPEN01000024;	IMGVR_UViG_3300018420_001084|3300018420|Ga0181563_10013194	100	20	0	0	1	20	5440	5421	2.7	37.4	IMGVR_UViG_3300018420_001084	3300018420	Ga0181563_10013194		Environmental;Aquatic;Marine;Intertidal zone	r__Duplodnaviria;k__Heunggongvirae;p__Uroviricota;c__Caudoviricetes;;;;	dsDNA
QPEN01000024;	IMGVR_UViG_3300017773_000209|3300017773|Ga0181386_1000262	100	20	0	0	8	27	19360	19379	2.7	37.4	IMGVR_UViG_3300017773_000209	3300017773	Ga0181386_1000262		Environmental;Aquatic;Marine;Strait	r__Duplodnaviria;k__Heunggongvirae;p__Uroviricota;c__Caudoviricetes;;f__Autographiviridae;;	dsDNA
QPEN01000024;	IMGVR_UViG_3300017764_002346|3300017764|Ga0181385_1004007	100	20	0	0	8	27	765	746	2.7	37.4	IMGVR_UViG_3300017764_002346	3300017764	Ga0181385_1004007		Environmental;Aquatic;Marine;Strait	r__Duplodnaviria;k__Heunggongvirae;p__Uroviricota;c__Caudoviricetes;;f__Autographiviridae;;	dsDNA
QPEN01000024;	IMGVR_UViG_3300010368_002879|3300010368|Ga0129324_10009699	100	20	0	0	1	20	4998	5017	2.7	37.4	IMGVR_UViG_3300010368_002879	3300010368	Ga0129324_10009699		Environmental;Aquatic;Marine;Coastal	r__Duplodnaviria;k__Heunggongvirae;p__Uroviricota;c__Caudoviricetes;;;;	dsDNA
QPEN01000024;	IMGVR_UViG_3300009790_000784|3300009790|Ga0115012_10006446	100	20	0	0	1	20	2380	2399	2.7	37.4	IMGVR_UViG_3300009790_000784	3300009790	Ga0115012_10006446		Environmental;Aquatic;Marine;Oceanic	r__Duplodnaviria;k__Heunggongvirae;p__Uroviricota;c__Caudoviricetes;;;;	dsDNA
QPEN01000024;	IMGVR_UViG_3300007960_004317|3300007960|Ga0099850_1002034	100	20	0	0	1	20	378	397	2.7	37.4	IMGVR_UViG_3300007960_004317	3300007960	Ga0099850_1002034		Environmental;Aquatic;Marine;Coastal	r__Duplodnaviria;k__Heunggongvirae;p__Uroviricota;c__Caudoviricetes;;;;	dsDNA
QPEN01000024;	IMGVR_UViG_3300025000_000173|3300025000|Ga0209318_1000349	100	22	0	0	5	26	26521	26500	0.22	41	IMGVR_UViG_3300025000_000173	3300025000	Ga0209318_1000349		Environmental;Aquatic;Deep subsurface;Groundwater	r__Duplodnaviria;k__Heunggongvirae;p__Uroviricota;c__Caudoviricetes;;;;	dsDNA
QPEN01000024;	IMGVR_UViG_3300024999_000165|3300024999|Ga0209728_1000281	100	22	0	0	5	26	8122	8143	0.22	41	IMGVR_UViG_3300024999_000165	3300024999	Ga0209728_1000281		Environmental;Aquatic;Deep subsurface;Groundwater	r__Duplodnaviria;k__Heunggongvirae;p__Uroviricota;c__Caudoviricetes;;;;	dsDNA

## Sheet: Table S6
ID	Sequence	Length	Annotation
E9GBY7	MVNSLKSSSSPTRHLKKVQTGRIVRGGKPGKPYRRMPAIQERKAFKLGQALYRTVKKYVAPAANAFLLSKGKISAAIDIDFKKLMNVIKKEVKNDPNFVPRLISKTQLEKISMARNDIDHDDFASLYKRSDRHFSVLKNLCECIGNNVAAGEVQRIWYLVKQGDFKSALSFAFRFTTVYDDHVAASLSEIIYGVIDKYLIKAMWAFRDNTEIGDPPIDAYANLKYFINEQSVDVDYLAQGGDARDDKKTLKLCMQARIKNRHGGNRKTFSGWKDDLDVIIRFLRVINDADGAHEVEVIRDKLVAARANNTEVTSEMFTTIF	321	OUTGROUP
WP_150213186.1	MILPATSAPAPAQAVAVNTAATPPQASLAKSAAAHSAAEQNTLPLPPKQLDLLPLLAASPQLRSDLLFFIRLCGTYCQSIFWQAFPRTAKKRRQRLFDLAQNGIPDSSGRRKPCGSAFKDAILIPKIRYAQTTDILNTGFIKLLQALAQTPAPKGHAKIYEIFSKGLVQRHGLPWNIDEFIAAVNLLVKTRHFLEHYDERIAKQDKIPTPQENAECLTVLGLLLLPQFCNELGHAAKHIKTNYAAAIIADMQSILQYAKEKRAEGIKAMFAEARARKNIYTPEAERTKSGGYKNKKQKSRELLSGKWRKYYYGLKLAPTDLRENRFKQYYDFIGEQNFRQICSRLGAPLVISKLKTFDSQNPRQQDYIIYADTENRLSFKNEILPFYLTIMRLQKIIHF…	577	Cas13an
AF-A0A7C5SD50	MPRLSPAHVDLSPLEGDPRFRAASLRFLQLANTCIAQVFFQTFNDGKRCKQLYEWLDSVKGDTGWTRDGGMSATLYGNIVPGKDHRRSGYLDVYDADFAHMLYRMETELPGAASRFYRNLRLFHAVPLAPRRFLRLLDTLRQKRNFLKDYERRHRRDGRPDDDAVIEALGLLLLPILHQHFLGAVSSANARARNAQVDVRAIDFRFRQARKRRAEATREVFGARQRGRVNKKRRKDAEEAKQKFMQLYRELYPEGAWPRYNYHHFRIRIAFIGRTNMRNLRRLTGKWQRGWHFSRDIEPLYNTAMAVNNLLDEAFWHMSEADDREVERLRREENLSKKHAHARLGADACLNTEMRPLRNHVAHNGLFCFFTPPDEAGFMPVREVFRRVFSALLKPHAGG…	449	Cas13an
HHN68036.1	MPRLSPAHVDLSPLEGDPRFRAASLRFLQLANTCIAQVFFQTFNDGKRCKQLYEWLDSVKGDTGWTRDGGMSATLYGNIVPGKDHRRSGYLDVYDADFAHMLYRMETELPGAASRFYRNLRLFHAVPLAPRRFLRLLDTLRQKRNFLKDYERRHRRDGRPDDDAVIEALGLLLLPILHQHFLGAVSSANARARNAQVDVRAIDFRFRQARKRRAEATREVFGARQRGRVNKKRRKDAEEAKQKFMQLYRELYPEGAWPRYNYHHFRIRIAFIGRTNMRNLRRLTGKWQRGWHFSRDIEPLYNTAMAVNNLLDEAFWHMSEADDREVERLRREENLSKKHAHARLGADACLNTEMRPLRNHVAHNGLFCFFTPPDEAGFMPVREVFRRVFSALLKPHAGG…	449	Cas13an
MBL4617430.1	MELSTKKIDLLALEHDDEFRAAYMFYLQSANTYLASIFWHVFTESSKKKYLYAFITEYDEGLKEKARRAGKKVKGLDENLLRNLVPPKDCRQANTSRARFLDCYNVGFVELLLAMPENFQSSFKRKLSHEHAIPLTLQAFCDGIDILRIKRNYLKDWQRKHKQQNRPDDGEVLNILGLLLPAKMHQHFCGDVSRARRRQIRKKGYVIGTVEKEAQQVFSKARKDRALATKAQFGTRRKVAHLSPAEQRKAKSERKAREYSKTAWMKKYTELYPEGVWPRNRYHNFKILYYFMGKSQLKRITRELNLQKDREGKELSGGIHFDRDIVVTHMVGLQINNILDLAFWRLTAADKKWAKELQQNGRAKKQAEAHVKEHGTFVDLQGIRNAIAHNGLFWSVREN…	514	Cas13an
MBL4871328.1	MANNNPAIPNLSSLEHDDEFRAHYLFFLQMANTYIVSIFLHCFNDGKRKKILLTCLAKLDEDSTTKLKRKEISKQDLLSDTFKQAMYSSTARKTAHFEVFSSDFQSLMNALPDTRKKAFKGKLTEHAIPITFDTFLDLIDEMRLKRNYLQKWKIGKSKRFTETKVLRALGLLLPSKQHQHFIGSMEHAKKRLSKTQTINNINTLAVRTVFSKARKDRAEASLAYYGKTGKKTVLSKAERQNRKNAMDSFYKKYNEFYPEGCWPRYNFHLFKTRCYFFGAGNIKYITSLLDTDTPHFQRDIEAVFETSTHINRILNLACIRLQAADNGLTKAQKKARVGAVQGNLRAVRNGIAHNTPFFHITHQRNIFTPQQVFECFFNAYFHPHIIATHGPPLEQINDL…	484	Cas13an
MDD30202971_5e9dc	MDIDISYLEINPAFRSDELYFIRLAGGYVRSIFWDVFLSNNKNRPRELYKLISDEFSGDSYSHLRAQIVPDPNNHGKRNGQLDCIGGAFKTLLEKMPADMVVAFEEVLRINYGIFLRFKDDKGNAETLTFVKAVECLSKRRNYLEHYEQNNGKKRNSYNKRRDSKEFVFKDETFLEALGLFVLPELLHKFAGRVASYEVKQGGCTENSKMIREKGALIIKERKQNTRQLFSVERSRQAHKNKTKRKYLADPNIPWRIAYKSLNHSRTDYREHEFKVRYYFIGKPNIEKIRGYVFSDKNKGEIHFKRDIEALYILTCDINLILHRALEELKERDRVVAVDEDNMVLLKNLRNHVAHGGFFWDVKNDQMELFSVGEIFEGILSACLLKLGKEKANNIFVQL…	482	Cas13an
506250229_Leptotrichia_buccalis	MKVTKVGGISHKKYTSEGRLVKSESEENRTDERLSALLNMRLDMYIKNPSSTETKENQKRIGKLKKFFSNKMVYLKDNTLSLKNGKKENIDREYSETDILESDVRDKKNFAVLKKIYLNENVNSEELEVFRNDIKKKLNKINSLKYSFEKNKANYQKINENNIEKVEGKSKRNIIYDYYRESAKRDAYVSNVKEAFDKLYKEEDIAKLVLEIENLTKLEKYKIREFYHEIIGRKNDKENFAKIIYEEIQNVNNMKELIEKVPDMSELKKSQVFYKYYLDKEELNDKNIKYAFCHFVEIEMSQLLKNYVYKRLSNISNDKIKRIFEYQNLKKLIENKLLNKLDTYVRNCGKYNYYLQDGEIATSDFIARNRQNEAFLRNIIGVSSVAYFSLRNILETENE…	1159	Cas13a
545623306_Leptotrichia_wadei	MKVTKVDGISHKKYIEEGKLVKSTSEENRTSERLSELLSIRLDIYIKNPDNASEEENRIRRENLKKFFSNKVLHLKDSVLYLKNRKEKNAVQDKNYSEEDISEYDLKNKNSFSVLKKILLNEDVNSEELEIFRKDVEAKLNKINSLKYSFEENKANYQKINENNVEKVGGKSKRNIIYDYYRESAKRNDYINNVQEAFDKLYKKEDIEKLFFLIENSKKHEKYKIREYYHKIIGRKNDKENFAKIIYEEIQNVNNIKELIEKIPDMSELKKSQVFYKYYLDKEELNDKNIKYAFCHFVEIEMSQLLKNYVYKRLSNISNDKIKRIFEYQNLKKLIENKLLNKLDTYVRNCGKYNYYLQVGEIATSDFIARNRQNEAFLRNIIGVSSVAYFSLRNILETE…	1152	Cas13a
545661797_Leptotrichia_oral_taxon_225_PARTIAL_	MKELIEKVPNVSELKKSQVFYKYYLNKEKLNDENIKYVFCHFVEIEMSKLLKNYVYKKPSNISNDKVKRIFEYQSLKKLIENKLLNKLDTYIRNCGKYSFYLQDGEIATSDFIVGNRQNEAFLRNIIGVSSAAYFSLRNILETENENDITGKMRGKTVKNKKGEEKYISGEIDKLYDNNKQNEVKKNLKMFYSYDFNMNSKKEIEDFFSNIDEAISSIRHGIVHFNLELEGKDIFTFKNIVPSQISKKMFHDEINEKKLKLKIFKQLNSANVFRYLEKYKILNYLNRTRFEFVNKNIPFVPSFTKLYSRIDDLKNSLCIYWKIPKANDNNKTKEITDAQIYLLKNIYYSEFLNYFMSNNGNFFEIIKEIIELNKNDKRNLKTGFYKLQKFENLQEKTPK…	913	Cas13a
551041827_Lachnospiraceae_bacterium_NK4A179	MKISKVREENRGAKLTVNAKTAVVSENRSQEGILYNDPSRYGKSRKNDEDRDRYIESRLKSSGKLYRIFNEDKNKRETDELQWFLSEIVKKINRRNGLVLSDMLSVDDRAFEKAFEKYAELSYTNRRNKVSGSPAFETCGVDAATAERLKGIISETNFINRIKNNIDNKVSEDIIDRIIAKYLKKSLCRERVKRGLKKLLMNAFDLPYSDPDIDVQRDFIDYVLEDFYHVRAKSQVSRSIKNMNMPVQPEGDGKFAITVSKGGTESGNKRSAEKEAFKKFLSDYASLDERVRDDMLRRMRRLVVLYFYGSDDSKLSDVNEKFDVWEDHAARRVDNREFIKLPLENKLANGKTDKDAERIRKNTVKELYRNQNIGCYRQAVKAVEEDNNGRYFDDKMLNM…	1437	Cas13a
652829192_Lachnospiraceae_bacterium_NK4A144	MKISKVDHTRMAVAKGNQHRRDEISGILYKDPTKTGSIDFDERFKKLNCSAKILYHVFNGIAEGSNKYKNIVDKVNNNLDRVLFTGKSYDRKSIIDIDTVLRNVEKINAFDRISTEEREQIIDDLLEIQLRKGLRKGKAGLREVLLIGAGVIVRTDKKQEIADFLEILDEDFNKTNQAKNIKLSIENQGLVVSPVSRGEERIFDVSGAQKGKSSKKAQEKEALSAFLLDYADLDKNVRFEYLRKIRRLINLYFYVKNDDVMSLTEIPAEVNLEKDFDIWRDHEQRKEENGDFVGCPDILLADRDVKKSNSKQVKIAERQLRESIREKNIKRYRFSIKTIEKDDGTYFFANKQISVFWIHRIENAVERILGSINDKKLYRLRLGYLGEKVWKDILNFLSI…	1334	Cas13a
769144435_Lachnospiraceae_bacterium_MA2020	MQISKVNHKHVAVGQKDRERITGFIYNDPVGDEKSLEDVVAKRANDTKVLFNVFNTKDLYDSQESDKSEKDKEIISKGAKFVAKSFNSAITILKKQNKIYSTLTSQQVIKELKDKFGGARIYDDDIEEALTETLKKSFRKENVRNSIKVLIENAAGIRSSLSKDEEELIQEYFVKQLVEEYTKTKLQKNVVKSIKNQNMVIQPDSDSQVLSLSESRREKQSSAVSSDTLVNCKEKDVLKAFLTDYAVLDEDERNSLLWKLRNLVNLYFYGSESIRDYSYTKEKSVWKEHDEQKANKTLFIDEICHITKIGKNGKEQKVLDYEENRSRCRKQNINYYRSALNYAKNNTSGIFENEDSNHFWIHLIENEVERLYNGIENGEEFKFETGYISEKVWKAVINH…	1340	Cas13a
937566624_Eubacterium_rectale	MLRRDKEVKKLYNVFNQIQVGTKPKKWNNDEKLSPEENERRAQQKNIKMKNYKWREACSKYVESSQRIINDVIFYSYRKAKNKLRYMRKNEDILKKMQEAEKLSKFSGGKLEDFVAYTLRKSLVVSKYDTQEFDSLAAMVVFLECIGKNNISDHEREIVCKLLELIRKDFSKLDPNVKGSQGANIVRSVRNQNMIVQPQGDRFLFPQVYAKENETVTNKNVEKEGLNEFLLNYANLDDEKRAESLRKLRRILDVYFSAPNHYEKDMDITLSDNIEKEKFNVWEKHECGKKETGLFVDIPDVLMEAEAENIKLDAVVEKRERKVLNDRVRKQNIICYRYTRAVVEKYNSNEPLFFENNAINQYWIHHIENAVERILKNCKAGKLFKLRKGYLAEKVWKDA…	1344	Cas13a
DCFU01000013.1_17	MKLTKSKNAQEAFFYRNTHMGKLYMRSAFSEDKTDSTIDNLPFKESLARRILLRCDKTKSHKQNPFKSFMEELIDKEKAVLPSKEVIGYDKTFQAVRYFSPYGRALRIGQGGNGITFEKLLIEHYDNNKDISEELKKISAMLKLRRTYKKDHLKKSIKNNKIVFPLVINEANTSKIGKGEWLLDFINNEKKFTDYKNWYDYAKLYETKLKPLQTNLGYLKNPQVWGGLLYAEVKKYHHELYKTKKSELNCEKKLQEFGFYLNEVQDYFRHYFGSSKAGKSLNKAAKIDRLIEIKEGAVEESYMYKWIKAHITNKITALLIQNGKFMHYKVEHPTSDILSNIQIEESFKKQLFLSIAWATTRLNYFFDYGSNNDVLLGEPKNNSTVGTNIQGDILSEFDE…	1195	Cas13a
DGHK01000050.1_46	MKITKVNHVKPAVSTEEKTQEGILYKNPTDGKGLPDIEKHVDDLIARASRNFKENFKYYIDDNASPEEKKKLQQKKNKFRNGVIESLKNQNMVIQPVELEEGDIQIALSLVKGELSEGGVSEKGSRKAREKAAFRRFLSDYANLDEAFRMDLLRRIRRIVLIYFYGTDSMNETIKSDFDVWDDHKSRQSDYSAYIKHEFVSTIVENKKEQEKLREENYNQLKDSIRKANINSYRSTVSYIDSLSDEQKSTLFFADQDMINYWVHHIEDEVERIYKKTKRLNKDNTYKLCKGYISEKVWKGIINYICIKYIAIGKVVYNLAMEDLGGDKDENLGELAAAFKNGISSFDYEIIKAEERLQRETAVYVSFAINNFLSATVDRGEDVKDKECDIADKNLNRLP…	1244	Cas13a
DHER01000060.1_1	MRVSKVKVLGNEETKGRIVLMHRSPVKGQLIYSEDAGKRDRTEDIIPEQKLESFHLSILNKTFLRKEFFKKELKHEAKKNGLKGDAEDKYISEKLKEYHSLLQFIDDVLSVKYNENRKAIKFPEYLTREMIEIFLNHKFRKEVTYTNKNGASVSFLLSTLILNAIEKHSVIEMQPFVDWRNWFVETKSKFLKKSIINNCIPTNGGPISRRRETLMKWRDDYFTNAEIDLARLHKKFGTDTLMASLREVPQTEKSGNEYHRLLKSCLQSHQKKLFGKRAEGYDINRADNQLYVYNTEVVKYMEHYFPVKSSKRRNSTAEIKYYLQTDTIKCCLHHQIINAVRGLALREGKFNLHGFDDKLIPNERNVSSSILNELKTSEGFVLNMLGGCAFAANCLRNIV…	1184	Cas13a
DILV01000007.1_72	MMQIIKPYGRSVVDTGTGEPTQRKLQDKNQQQHDISQFVHEHAELVVAQWISVIDKIARKPHANGKNAGKCGLPTAGQYQLRDILGTAAWVEVLKHLSPGMDAQRQQYLETLWYSKIHPYGKQTQEQEKAIPLQGRWYQRFVGDVLPENVDVALAKQVAERIHLHLYEAALRINPEVSARRKGSIQAQAETITNNTLHPVVPPMTWSKADWSAYNRYDVAERIYLEAKYRLEQKQDARQKKQPIQPEWRIDGSLAGKLLFEHWAQVFKGSDGKSRISEAKTHAAGLFALHMAVKDFYTRLFDSNRKEETLVKFLLPQKKKALQEKLTQKLQNTDVAARIRLGKIQYYRKAQGEVVPLANSRFWGSDGQAEIKRAEAFVRVWRHVLGQANLTLANWASLA…	1221	Cas13a
DIUX01000001.1_740	MKIIRPYGSSSTDLNERSLSDKNEQKQEITLYCTEHEELVIAQWISIIDKIIIKPKQDKAPSDEQRSARTKIGEAAWKLIIADMRLKTRDTARLAHLARLWNFKIHPYGTKTGNQNSNHGRPLPSIKGRWYKVFVGDNVPVEDINPQDTAQRISEHLYEAEYRIKLGHPKRRKGLIQARAESIKKNVPSKKQPATQPTWSDGDIERYTKHGDVAAAIWNKATECETNKKPVRLDIAAACLYDHWAKIFFDPATKAVLNITQAKDKEPNLYALHMAIKRTYTRILKNHRKNTKDQQNKNANNNRKISSILPRDMQELLRMSRDQKDNTDIASLVRLGKIIHYTASDNDHDNTKNIIANWPQDVSQSRFWTSDGQAEIKRAESFVRVWRRTLSYATLTLRN…	1187	Cas13a
MUIB01000034.1_4	MRIIKPYGRSVTEENERKLMETRLDDPVPIKNLKNKPEFIIVQWISTIDKIIRKPKGHGKPAENQYKLREDLGKAVWKVIQNKKLLGCTDYSDGGPRHKAWKRRIHPYKKPYGRSDSENMQTNNTESAGQENIRDVYKGRWYKSFAGDIEWDAAEIANRIYQHLYEKRRTLNPENSKANTNQGKIAAQLNAVEKSVIKKNTDKQDALGESISEESFDTYISKTDGDIAKNIFDEAKEKKVITGKNNREQEVDKNQTDCKKIIFSHLYAHYANVFGPAKIEEVKTGKDKKELFAVHEQVKSAYKAVLSHSNFKPVRLPHNNTQLYHLILARQKNQDIASQIRLGKIIHYTAENPDQLPPPNVIKNSCYWLSDGQAEIKRNEALVRIWKQVICFANHSLCL…	1135	Cas13a
NZ_FCNR01000048.1_87	MKISKESHKRTAVAVMEDRVGGVVYVPGGSGIDLSNNLKKRSMDTKSLYNVFNQIQAGTAPSEYEWKDYLSEAENKKREAQKMIQKANYELRRECEDYAKKANLAVSRIIFSKKPKKIFSDDDIISHMKKQRLSKFKGRMEDFVLIALRKSLVVSTYNQEVFDSRKAATVFLKNIGKKNISADDERQIKQLMALIREDYDKWNPDKDSSDKKESSGTKVIRSIEHQNMVIQPEKNKLSLSKISNVGKKTKTKQKEKAGLDAFLKEYAQIDENSRMEYLKKLRRLLDTYFAAPSSYIKGAAVSLPENINFSSELNVWERHEAAKKVNINFVEIPESLLNAEQNNNKINKVEQEHSLEQLRTDIRRRNITCYHFANALAADERYHTLFFENMAMNQFWIHH…	1373	Cas13a
NZ_FNVZ01000005.1_1484	MKITKIDGISHKKYIKEGKLVKSTSEENKTDERLSELLTIRLDTYIKNPDNASEEENRIRRENLKEFFSNKVLYLKDGILYLKDRREKNQLQNKNYSEEDISEYDLKNKNNFLVLKKILLNEDINSEELEIFRNDFEKKLDKINSLKYSLEENKANYQKINENNIKKVEGKSKRNIFYNYYKDSAKRNDYINNIQEAFDKLYKKEDIENLFFLIENSKKHEKYKIRECYHKIIGRKNDKENFATIIYEEIQNVNNMKELIEKVPNVSELKKSQVFYKYYLNKEKLNDENIKYVFCHFVEIEMSKLLKNYVYKKPSNISNDKVKRIFEYQSLKKLIENKLLNKLDTYVRNCGKYSFYLQDGEIATSDFIVGNRQNEAFLRNIIGVSSTAYFSLRNILETE…	1168	Cas13a
NZ_FOEK01000016.1_63	MKISKVGHTRTAVGVTENKGPEGLLYIDPSKKAVIDPIERVKDRIRKANNLYSVFGPVNDENDKNRKNEVADTFNGIIKKYTSRNRDKGINSERDKTIYKLDADRLIDDVTYGFKGFVYDDETKKSIDEALNVLLKGTLRREDTKKAFENLFEACIPSSEGSHKEKVEADKDSIKSYIVEPIVKDYSKSKMQKNTIESLKKQNLVVQPVSRGGNTTILAPASSNNRRSSKNSVRLTKAEEKEALTSFLEMFATLSEEDRKDSLMRLRRLADLYFYGKDGVIADTFDVWVRHNEAKQNTAKIVDYTRPDYSVYKIQDDDPEDEVKRKKKEKKIVQKAESGKLRDMLRTRNMELFRTSFKAIDEDSNNLFFEDKNVSKFFIHHIEGEFERIFSNGRSDDFR…	1387	Cas13a
PEKV01000005.1_48	MRIIRPYGESRTERSDHLKRVLYDKTQSRERHEIGRYAQAHGELVIAQWISIIDKIATKPQGEQGATEEQYKLRDRLGEAAWTRLKADGRLELDDAKRAEFLSAVWNFKIHPYGERRFKPKQPRHGNLGSSPSARGRWYMRFAGDTSPERVNAEDVVQRISEHLYSSEYRKSASAKKKTTGLIAARAASIEKNTLRALPNSTAGWSKSDEAHYAKFGDVAAEIHSAVVVLERSGKRVSLEVAGRVLFEHWPKVFFDPLSRKALGIADARNSHPGLFSLHMAVKDAYARVLKRHKKGAGAGARKGSQATARLSVILPKDMPGLIRLITAQKDNQNINRQIRLGRILHYTASGEWSDSTTAVDAKWPTDILESPFWASDGQAKIKRAEAFVRVWRHQIALA…	1216	Cas13a
WP_012985477.1	MWISIKTLIHHLGVLFFCDYMYNRREKKIIEVKTMRITKVEVDRKKVLISRDKNGGKLVYENEMQDNTEQIMHHKKSSFYKSVVNKTICRPEQKQMKKLVHGLLQENSQEKIKVSDVTKLNISNFLNHRFKKSLYYFPENSPDKSEEYRIEINLSQLLEDSLKKQQGTFICWESFSKDMELYINWAENYISSKTKLIKKSIRNNRIQSTESRSGQLMDRYMKDILNKNKPFDIQSVSEKYQLEKLTSALKATFKEAKKNDKEINYKLKSTLQNHERQIIEELKENSELNQFNIEIRKHLETYFPIKKTNRKVGDIRNLEIGEIQKIVNHRLKNKIVQRILQEGKLASYEIESTVNSNSLQKIKIEEAFALKFINACLFASNNLRNMVYPVCKKDILMIG…	1120	Cas13a
WP_013067728.1	MQIGKVQGRTISEFGDPAGGLKRKISTDGKNRKELPAHLSSDPKALIGQWISGIDKIYRKPDSRKSDGKAIHSPTPSKMQFDARDDLGEAFWKLVSEAGLAQDSDYDQFKRRLHPYGDKFQPADSGAKLKFEADPPEPQAFHGRWYGAMSKRGNDAKELAAALYEHLHVDEKRIDGQPKRNPKTDKFAPGLVVARALGIESSVLPRGMARLARNWGEEEIQTYFVVDVAASVKEVAKAAVSAAQAFDPPRQVSGRSLSPKVGFALAEHLERVTGSKRCSFDPAAGPSVLALHDEVKKTYKRLCARGKNAARAFPADKTELLALMRHTHENRVRNQMVRMGRVSEYRGQQAGDLAQSHYWTSAGQTEIKESEIFVRLWVGAFALAGRSMKAWIDPMGKIV…	1285	Cas13a
WP_013443710.1	MRVSKVKVKDGGKDKMVLVHRKTTGAQLVYSGQPVSNETSNILPEKKRQSFDLSTLNKTIIKFDTAKKQKLNVDQYKIVEKIFKYPKQELPKQIKAEEILPFLNHKFQEPVKYWKNGKEESFNLTLLIVEAVQAQDKRKLQPYYDWKTWYIQTKSDLLKKSIENNRIDLTENLSKRKKALLAWETEFTASGSIDLTHYHKVYMTDVLCKMLQDVKPLTDDKGKINTNAYHRGLKKALQNHQPAIFGTREVPNEANRADNQLSIYHLEVVKYLEHYFPIKTSKRRNTADDIAHYLKAQTLKTTIEKQLVNAIRANIIQQGKTNHHELKADTTSNDLIRIKTNEAFVLNLTGTCAFAANNIRNMVDNEQTNDILGKGDFIKSLLKDNTNSQLYSFFFGEGL…	1154	Cas13a
WP_031473346.1	MKFSKVDHTRSAVGIQKATDSVHGMLYTDPKKQEVNDLDKRFDQLNVKAKRLYNVFNQSKAEEDDDEKRFGKVVKKLNRELKDLLFHREVSRYNSIGNAKYNYYGIKSNPEEIVSNLGMVESLKGERDPQKVISKLLLYYLRKGLKPGTDGLRMILEASCGLRKLSGDEKELKVFLQTLDEDFEKKTFKKNLIRSIENQNMAVQPSNEGDPIIGITQGRFNSQKNEEKSAIERMMSMYADLNEDHREDVLRKLRRLNVLYFNVDTEKTEEPTLPGEVDTNPVFEVWHDHEKGKENDRQFATFAKILTEDRETRKKEKLAVKEALNDLKSAIRDHNIMAYRCSIKVTEQDKDGLFFEDQRINRFWIHHIESAVERILASINPEKLYKLRIGYLGEKVWKD…	1385	Cas13a
WP_034560163.1	MRITKVKIKLDNKLYQVTMQKEEKYGTLKLNEESRKSTAEILRLKKASFNKSFHSKTINSQKENKNATIKKNGDYISQIFEKLVGVDTNKNIRKPKMSLTDLKDLPKKDLALFIKRKFKNDDIVEIKNLDLISLFYNALQKVPGEHFTDESWADFCQEMMPYREYKNKFIERKIILLANSIEQNKGFSINPETFSKRKRVLHQWAIEVQERGDFSILDEKLSKLAEIYNFKKMCKRVQDELNDLEKSMKKGKNPEKEKEAYKKQKNFKIKTIWKDYPYKTHIGLIEKIKENEELNQFNIEIGKYFEHYFPIKKERCTEDEPYYLNSETIATTVNYQLKNALISYLMQIGKYKQFGLENQVLDSKKLQEIGIYEGFQTKFMDACVFATSSLKNIIEPMRS…	1175	Cas13a
WP_034563842.1	MRMTKVKINGSPVSMNRSKLNGHLVWNGTTNTVNILTKKEQSFAASFLNKTLVKADQVKGYKVLAENIFIIFEQLEKSNSEKPSVYLNNIRRLKEAGLKRFFKSKYHEEIKYTSEKNQSVPTKLNLIPLFFNAVDRIQEDKFDEKNWSYFCKEMSPYLDYKKSYLNRKKEILANSIQQNRGFSMPTAEEPNLLSKRKQLFQQWAMKFQESPLIQQNNFAVEQFNKEFANKINELAAVYNVDELCTAITEKLMNFDKDKSNKTRNFEIKKLWKQHPHNKDKALIKLFNQEGNEALNQFNIELGKYFEHYFPKTGKKESAESYYLNPQTIIKTVGYQLRNAFVQYLLQVGKLHQYNKGVLDSQTLQEIGMYEGFQTKFMDACVFASSSLRNIIQATTNEDI…	1164	Cas13a
WP_062808098.1	MKISKVDHVKSGIDQKLSSQRGMLYKQPQKKYEGKQLEEHVRNLSRKAKALYQVFPVSGNSKMEKELQIINSFIKNILLRLDSGKTSEEIVGYINTYSVASQISGDHIQELVDQHLKESLRKYTCVGDKRIYVPDIIVALLKSKFNSETLQYDNSELKILIDFIREDYLKEKQIKQIVHSIENNSTPLRIAEINGQKRLIPANVDNPKKSYIFEFLKEYAQSDPKGQESLLQHMRYLILLYLYGPDKITDDYCEEIEAWNFGSIVMDNEQLFSEEASMLIQDRIYVNQQIEEGRQSKDTAKVKKNKSKYRMLGDKIEHSINESVVKHYQEACKAVEEKDIPWIKYISDHVMSVYSSKNRVDLDKLSLPYLAKNTWNTWISFIAMKYVDMGKGVYHFAMS…	1276	Cas13a
WP_071146234.1	MRITKVKVKESSDQKDKMVLIHRKVGEGTLVLDENLADLTAPIIDKYKDKSFELSLLKQTLVSEKEMNIPKCDKCTAKERCLSCKQREKRLKEVRGAIEKTIGAVIAGRDIIPRLNIFNEDEICWLIKPKLRNEFTFKDVNKQVVKLNLPKVLVEYSKKNDPTLFLAYQQWIAAYLKNKKGHIKKSILNNRVVIDYSDESKLSKRKQALELWGEEYETNQRIALESYHTSYNIGELVTLLPNPEEYVSDKGEIRPAFHYKLKNVLQMHQSTVFGTNEILCINPIFNENRANIQLSAYNLEVVKYFEHYFPIKKKKKNLSLNQAIYYLKVETLKERLSLQLENALRMNLLQKGKIKKHEFDKNTCSNTLSQIKRDEFFVLNLVEMCAFAANNIRNIVDKE…	1138	Cas13a
WP_073955355.1	MRIIKPYGRSHVEGVATQEPRRKLRLNSSPDISRDIPGFAQSHDALIIAQWISAIDKIATKPKPDKKPTQAQINLRTTLGDAAWQHVMAENLLPAATDPAIREKLHLIWQSKIAPWGTARPQAEKDGKPTPKGGWYERFCGVLSPEAITQNVARQIAKDIYDHLHVAAKRKGREPAKQGESSNKPGKFKPDRKRGLIEERAESIAKNALRPGSHAPCPWGPDDQATYEQAGDVAGQIYAAARDCLEEKKRRSGNRNTSSVQYLPRDLAAKILYAQYGRVFGPDTTIKAALDEQPSLFALHKAIKDCYHRLINDARKRDILRILPRNMAALFRLVRAQYDNRDINALIRLGKVIHYHASEQGKSEHHGIRDYWPSQQDIQNSRFWGSDGQADIKRHEAFS…	1235	Cas13a
WP_076398593.1	MRIIRPYGSSTVASPSPQDAQPLRSLQRQNGTFDVAEFSRRHPELVLAQWVAMLDKIIRKPAPGKNSTALPRPTAEQRRLRQQVGAALWAEMQRHTPVPPELKAVWDSKVHPYSKDNAPATAKTPSHRGRWYDRFGDPETSAATVAEGVRRHLLDSAQPFRANGGQPKGKGVIEHRALTIQNGTLLHHHQSEKAGPLPEDWSTYRADELVSTIGKDARWIKVAASLYQHYGRIFGPTTPISEAQTRPEFVLHTAVKAYYRRLFKERKLPAERLERLLPRTGEALRHAVTVQHGNRSLADAVRIGKILHYGWLQNGEPDPWPDDAALYSSRYWGSDGQTDIKHSEAVSRVWRRALTAAQRTLTSWLYPAGTDAGDILLIGQKPDSIDRNRLPLLYGDSTR…	1082	Cas13a
WP_080615427.1	MAKHLRPISESYTDFREPERDRRLGRGLHHDHEGDQIRPAALPGYLSANPKALLRQTIAVLDKVVKKRNRLSAMHPEAYRDRVYLAEALWMRLIARIREVEKIDEAEISELRRLWNAKSHPYAMYEVVPSGPLNDRNGQAIQKYRDADGPQDPVIARTDFEGVWHGRFWQEEPGRVDYGAIADRIIAHLFDQEVVIGGGPRRIGSVSVPKGDPNGTPGPETRRGLIVARGEAISRSASDPRTPSGKLQAQATWTTCAEARYFGDDGKGGSDIAKAIFEELEKPENHAGPIYPSWFGSRLFDHFGSFKKSLPLERKDPFKDQIWALHNAVRQYYQRLAKSDRFRIALRKAQADVPDKSELLSLLPKDRQHLLLVLGGKKRNAEMSEFIRLGKLFVHASDA…	1400	Cas13a
WP_087253216.1	MKISKEGHKRTAVAVMENRAGGVVYKVPGGSGIDLTGYLTERSENTKILYNVFNQIQAGTAPSEYEWKDYLSETENKKREAQKTVQKANYELRRACENYAKKANFTVRKIIFSEKPKRMLSDNQIISNMQNQRLPQFKGKIEDFVLITLRKSLVVSTYNKEIFDSRKAATVFLKNIGKENISVDDERQIKQLLALIREDYNKWNPDENSSDKKESSGTMIIRSIEHQDMVIQPEENKLSLSKISNVGKKTKTKQIEKAGLDAFLTEYAQIDESGRMECLKKLRRLLDTYFAAPSSYVKGTEVSLPENINFSSELNVWERHETAKKVNIYFVEIPEVLLKAEQNNNIINKVEKEHSLEQLRTDIRRRNIACYHFANALAADERYHRFFLENMAMNQYWIH…	1369	Cas13a
WP_090551759.1	MKFSKESHRKTAVGVTESNGIIGLLYKDPLNEKEKIEDVVNQRANSTKRLFNLFGTEATSKDISRASKDLAKVVNKAIGNLKGNKKFNKKEQITKGLNTKIIVEELKNVLKDEKKLIVNKDIIDEACSRLLKTSFRTAKTKQAVKMILTAVLIENTNLSKEDEAFVHEYFVKKLVNEYNKTSVKKQIPVALSNQNMVIQPNSVNGTLEISETKKSKETKTTEKDAFRAFLRDYATLDENRRHKMRLCLRNLVNLYFYGETSVSKDDFDEWRDHEDKKQNDELFVKKIVSIKTDRKGNVKEVLDVDATIDAIRTNNIACYRRALAYANENPDVFFSDTMLNKFWIHHVENEVERIYGHINNNTGDYKYQLGYLSEKVWKGIINYLSIKYIAEGKAVYNYA…	1312	Cas13a
WP_092321585.1	MKISKVDHRKTAVKITDNKGAEGFIYQDPTRDSSTMEQIISNRARSSKVLFNIFGDTKKSKDLNKYTESLIIYVNKAIKSLKGDKRNNKYEEITESLKTERVLNALIQAGNEFTCSENNIEDALNKYLKKSFRVGNTKSALKKLLMAAYCGYKLSIEEKEEIQNYFVDKLVKEYNKDTVLKYTAKSLKHQNMVVQPDTDNHVFLPSRIAGATQNKMSEKEALTEFLKAYAVLDEEKRHNLRIILRKLVNLYFYESPDFIYPENNEWKEHDDRKNKTETFVSPVKVNEEKNGKTFVKIDVPATKDLIRLKNIECYRRSVAETAGNPITYFTDHNISKFWIHHIENEVEKIFALLKSNWKDYQFSVGYISEKVWKEIINYLSIKYIAIGKAVYNYALEDIK…	1343	Cas13a
WP_099225408.1	MRITKVEVNGKKVAIQRNMKSGRLIFNEDITDRTEEILRLKQDSFYKSVINKTICKGKDAQQIKVLFEGLLYEDKQSRVNLTAVKTMDKNKLKELFTRRFRQEFSYVSSKESLEQETFDLVNLFIKALSEQNQYVDWTTFSDKMQPYTTWVSHYIEFRKTLLEKSIRQNKIYSSTSLKSQVLSQYVDAFARSDMDFNLEEVAKRYKLTDLVKKLHKTFDDNNQIKAAGIFHIKIKEALQQHERTLFNKEQQNFKQNREDKELVLFTAEVRQYIAKNFPIKKDKAKKGKRIVLSEAKILHRIKQKYQNAMTQYLLNEGKRAAYKLGDNTTSEDLTNIKIGEAFALKFLNACFFGANSLRNILEVDGDVLSSSSFRSAVDNMSQNKEAEIRHNLELFFSGI…	1079	Cas13a
WP_100176879.1	MQIIRPYGSSRSKQGQDGLRRVLVEKTSGRAEQDIPTYARTHEELVIAQWISTIDKIARKPTSRKKPSADQRAFRDKLGNACWVRLMGSGRLKDINDARRAYLSDLWWFKIHPYELGIDEPRPRRDGSMPAAPKVEGRWYKVFAGDGAPQMSGPEKIAEIAERIERHLYESERRLGPDARPRKLGKIESRAESISGSVLRMANGAHTEQPGWSKDDERAYTETGDPVVSIRVEAESTERNKGRASLPLAAEVLFKHWGKVFLDPDTGTAMSYIAAQAKHPGMVALHMELKQCYRRLLKRTRKDTREHRKRDPDERKLSRLLPRNLAEALSLSAKQDANAELGHLVRLGKVIYYTASDGEADCAGAIGRNWPDKVETSRFWSSEGQAEIKRAEAFVRIWR…	1232	Cas13a
WP_103203632.1	MKLTRRRISGNSVDQKITAAFYRDMSQGLLYYDSEDNDCTDKVIESMDFERSWRGRILKNGEDDKNPFYMFVKGLVGSNDKIVCEPIDVDSDPDNLDILINKNLTGFGRNLKAPDSNDTLENLIRKIQAGIPEEEVLPELKKIKEMIQKDIVNRKEQLLKSIKNNRIPFSLEGSKLVPSTKKMKWLFKLIDVPNKTFNEKMLEKYWEIYDYDKLKANITNRLDKTDKKARSISRAVSEELREYHKNLRTNYNRFVSGDRPAAGLDNGGSAKYNPDKEEFLLFLKEVEQYFKKYFPVKSKHSNKSKDKSLVDKYKNYCSYKVVKKEVNRSIINQLVAGLIQQGKLLYYFYYNDTWQEDFLNSYGLSYIQVEEAFKKSVMTSLSWGINRLTSFFIDDSNTV…	1285	Cas13a
WP_112317339.1	MPIVKKFGRSQTSLSDRKIVLKMETAARNIPDFLLSDPEAVIGQWASAMDKIAKKPKGKDKPSSYQRKFRERLGKAIWADLTGPEGPLRDVPAAELEDLRKRWDRRVHPYPDGTKDGPKPATPKGRLYTRFAGEVGYGKADAVAIARDIRIHLLETEFKTGGGTRDAGRAVRRASSIEKNVLKKARVPQRPKPPQEAAWSKEDEDRYFIPHDVARKIVLAAKAQEKEDHRVAWRTAAAVLFEHFGRIFQQDGRALSFAEAEKQMPGLLALHRAVEGYYRQALKRHRKDRREHEARPGREKGTGRRKVSAILPKDKTALLALIGHQHQNREIAALIRLGRILHYEAGRRGNSDMVANINRNWPADVSESHYWTSAGQIEIKRNEAFVRIWRSALSHANRT…	1183	Cas13a
WP_114086813.1	MRIIKPYGRSHVEGVATEQPRRKLRLNTRPDISRDIPGFAQSHDALIIAQWISAIDKIATKPKPDQKPTQRQMNLRTTLGDAAWQHLMAKNLLPAAKDPAIREKLHLIWQSKIAPWGASRPQEEKRGKPTPKGGWYERFCGALSPEAITQNVARQIAKDIYDHLYVAAKRKGREPVKQGESSNKPGKFKPDRKLSLIEERAESIAKNALRPGTHAPCPWGQDDQAIYEQAGDVATKIYDDARDYLEDKKRRSGNRNTSSVQYLPRDLAVKILYAQYGRVFGPDTTIKAALDEQQSLFALHTAIKDCYHRLVNDARKRHILRILPRNMAALFRLVRAQYDNRDINALIRLGKVIHYHAGEQGKDEHHGIRDYWPSQQDIQNSRFWGSDGQADIKRHEAFS…	1217	Cas13a
WP_118614261.1	MKISKIKNSRPGISVAENKNEESLSRQSLLYYAPVKDGKIRLESKDLEQHVTECNEKAQKLYNVITPEINFYRDENRQKMVENLARNFNAVINNALRSIRNPKEKKEQRVEKEVAFILNLSKKSIKMKKDVFVKSTDLIVKFPENNKYNKKNDKGTGSKEAYIQKMISDLVLRKLKNTLRKEVKLENGYRMQMTEIIISLMSAICLYGNAESFDPAILKAFFEKVDSDYTKYKYVEQIVKSIESQSAKLKVVEKDGRHLLISANADHRKKKYVFEFMRMYAAADEKEKRELTEHIQDLIGLYLCGKAGYENAENRFSDMTESHNCICGKIEEILNELEKPENLSQKKKENLKNTTVKVMALKYRAAVNYLADEVGKTVLGEIREKKVRSCADLYWIEYI…	1358	Cas13a
WP_132694182.1	MRIVRPYGESRTDLGGERGQTRVLVDNTAARARHEIPDFAQSHDALVIAQWISVLDRIATKPQGTQGATRAQHAFRDRLGRAAWAQMCAADRISAAAQADPYVAALWRFKTHPYGDAKYRPRKGKDGKPLGEPKPQGRWYGRFAANAEPEQADVAAIAALMDHHLHVAELRIDPKRPEKRKGLIEARAKSIEGNVLVAEPRKRPVGSWSREAITRYFMRQDVAAEIFAAARDREQGLNDVPRGPVRLALAAKILHGHWTRLFHAPGTRTAYSIREAEEKEPELFALHMAVKDAYAKLLKRRTQPKTLKKGVKPPQQAPVTTVLPKNAGELLRLVQHRSRNRDLSALIRRGKLIHYTAFDIAAAAAEAESKTPDVPDADRLAYVLTHWPDDLSASRYLTS…	1276	Cas13a
WP_133357912.1	MRIVKPHGTSETHFDKEGRIRRYVHSDSFPCEPLEPKEFATRHPKLVIAQWVSCIDKVITRPHGDGLPSETQWSLRNGLGKAAWDLIVERGLLDAPEKRLKRFERQWWARIHPYGNETDANTPRNPYGHWYRSLAGGVDIAEFDPATVANMIYAHLYENASRTHPEHGPRRSGLIPERSESIAKSVPARTAPGGGRLSPPWDASDGAIYLEAGDVAATMLERLEKHFGERHAKLRRICAATLAEHLTRLRREVLHISDGDRLPESLYQLHEQVRRSYSDILKGDQRYLSKKLPSSGDQLVSLVESKRLNREVAALIRLGRVIHYESTAENGPSHTSNVLDHWPSQTDSSRFWLSAGQTEIKRNEAFVRIWRGILARAARTATDWADPERAIPRDVLGAK…	1104	Cas13a
WP_149678719.1	MKITKRKWGEHHPPLYFYRDEDSGRLLAQNDRKQDYTDTLFNDIAQDTFERSLRNRLLKTPEKGDKRFYSNEIVKLVEKLCQGADVAEIMKSMERNEKLRPKNEKEIKNLKKQLDGTLSEYGKRYTAPEGAMTLNDALFYLVEGNPLKQAMAKAELGKIREALIKEKENRINRVRYSIKNNKIPLRIQEDGGITPNNDRAAWLLGLMKPADPAKGITDCYPLLGELEEVFDFDKLSKTLHEKISRCQGRPRSIAMAVDEALKQYLRELWEKSPSRQQDLKYYFQAVQEYFKDNFPIRTKRMGARLRQELLKDKTSLSRLLEPKHMANAVRRRLINQSTQMHILYGKLYAYCCGEDGRLLVNSETLQRIQVHEAVKKQAMTAVLWSISRLRYFYQFEDGD…	1225	Cas13a
WP_163266467.1	MRIIKPYGRTLVEHDGAGERKRVLTLRPDHDSKLDIEAFARDHDELVVAQWVSTIDKIAAKPGPRKGATEEQRAFRDRIGKAAWALLVRNALLPGLADADRADRLAKIWRRKIAPYGDLRPNERPASAKGRWYGAFAGEADVADVDAGEIAAKIHEHLYDAEYRISGDGRKPDGCIAARARSIAVNVLRPADSSACGQPEWSDRDLQAYRVADVAKQIWDAALSRENGRDGAGTKRVTNSVAGGVLFEHWARIFPGPDGKALSIREAIEKEPGLFALHMAVKDCYARILKHHKKKAPGRRERENGDVSPIRKVLPRDMDELFARIISGRGNRDLNALVRLGKVIHYTASDPNADHPESITENWPGDLAGSHYWTSAGQAEIKRNEAFVRVWRHVVVLAA…	1225	Cas13a
WP_185388929.1	MKITKMRVDGRTIVMERTSKEGQLGYEGIDGNKTTEIIFDKKKESFYKSILNKTVRKPDEKEKNRRKQAINKAINKEITELMLAVLHQEVPSQKLHNLKSLNTESLTKLFKPKFQNMISYPPSKGAEHVQFCLTDIAVPAIRDLDEIKPDWGIFFEKLKPYTDWAESYIHYKQTTIQKSIEQNKIQSPDSPRKLVLQKYVTAFLNGEPLGLDLVAKKYKLADLAESFKLVDLNEDKSANYKIKACLQQHQRNILDELKEDPELNQYGMEVKKYIQRYFPIKRAPNRSKHARADFLKKELIESTVEQQFKNAVYHYVLEQGKMEAYELTDPKTKDLQDIRSGEAFSFKFINACAFASNNLKMILNPECEKDILGKGDFKKNLPNSTTQSDVVKKMIPFFS…	1055	Cas13a
WP_185544142.1	MWISIKTLIHHLGVLFFCDYMYNRREKKIIEVKTMRITKVEVNRKKVLISRDKNGGKLVYENEMQDNTEQIMHHKKSSFYKSVVNKTICRPEQKQMKKLFHGLLQEKERGEIKVSDITKLNISNFLNHRFKKNLSYLPENSPNKSEEYRIEINLSQLLEDSLKKQQGKFICWESFSKDMELYINWAENYISSRTKLIKKSIRNNRIQSTKSRSGQLMDRYMNDILKEKEPFNIQSLSEKYQLEKLTSALKATFKEAKKNDKEINYKLKSTLQNHERQIIEKLKENSELNQFNIEIRKHLETYFPIKKAQSKARDISNLDTKFIRDRVDHRLKNKIVQRILQEGKLASYEIESTVNSNSLQTIKIGEAFALKFINACLFASNNLRNMVDPVCVEDILGEN…	1107	Cas13a
WP_185613442.1	MKITKMRVDGRTIVMERTSKEGQLVYEGIDENKTEEIIFDKKKESFYKSILNKTVRKPNKKEKDKRKIAINKAINKEIIELMSAVLHQEKPNLKLHNLKSLDKNALTQLFKHDFQKTISYPPHKNAEHVKFCLADLAIEAIQDIDATNPDWAKLFETLKPYTDWAESYIHFKQTTIQKSIEQNKIQSAHSPRKLVLHKYATAFLEERVMGYENLAAKYQLADLAESFKVVDLNKDKNANYEIKKILQQHQRNILGKLKTDPELNQYGIEVKKYIERYFPIKSKPKRNKHSRADFLKRELIEYTVEQQFKNAVYHYVLEQGKMEAYNLTSPKTKDLQNIRAGEAFSFKFINACAFASNNLKTILNPECEEDILVKKYFIQNLPDSTTRPNVVQKMIPFFS…	1062	Cas13a
WP_207252706.1	MQIIKPYGRSFTETNQRVLLDKHRDKHDVPPFAASHEKLVIAQWVSVIDKIICKPNPKAKISLPTPQQYQLRETLGKAAWLELNKRLPCSDHAVFWRSKIHPYGDAKEQEPAPLLQGRWYQRFVGDIEPTAITENVAQIIVERIASHLYEAELRLSPEAEPRRKGKIQAQAESIKENILLQSKSLATWCDADWTAYNRHDVAERIYLVAKDRLKQKQEARKNKQPMQPEWRIDSSLAGKMLFEHWAKVYSGTDGKSRITEAKQEKPGLFHLHMAVKDFYTRLFDSDRRDETLVEFLLPRKKKALREKLEHKSKNTDLAASIRLGKILYYREAESETVPLANSRFWGSDGQAEIKRAEAFVRVWRHVLGQANLTLANWASLASPDELWEKDSFDSKFLDH…	1206	Cas13a
WP_207723069.1	MQRYANNLKRCYINFVKQYVNNKSFNYKAMQFIPDIQNPKTNDAVNYRTDRDNVYNKNKYYDKQTKSKSKKFIYEKIVIPQNEQNIVISALVNCSLRKSLRKDVSYKTKSGEIKTYNLPELVKKSMRFYCLEGQREPDEKEKYEMYILFSYMKEDKRTKNTDLLVKSISNQNTKVKVEDIDGNKLLKLSIADTKKKPLWEYLIKYADSSRQRELMYDIRKKIILYVAGIEEYENIKEDSGLSKVSWSKYNISDNKMFFDINSCTDKRKQNLEIKIREANIEHYRNASSKLCDDESIFWFQHFEGVIETLFSKKSKISEERLGCTYICDYLWKDFLSYLAAKYIDLGKGVYHFTMKDKLDMLNKNEAVTDLRFGIVSEKYEKGITSFDYERIKAEEELDR…	1247	Cas13a
WP_216551376.1	MKVSKVNHKKAGISGQPVEAGGMLYSYPGKAEEKRKEAELTDYIRNLNKKAQNLYNLFTPCTDKDKSITDAFTVLFRKILIKPISEGRTDEQIVDNIKRIMQKQILVKTNTKPFQKEEKAVREWKTFWRITDPVDKADRVVNGYLRQSLRRSYKGNKEEKSVYIPDVIKQICIAALSGEECDREIGQIDRTDLLFAIKGIRADYTKEEQIAKIAKSIENQNVPVQIGEDGKHLVLSSAYNDKKKYIFEFMKEYAGCEKEQQKELLKHMRYLILLYVYGEQIADEARETDLRPFSFGISLKENDGVISETLLDLIRTRDNTPSRFKTEIRGYNDQIAIECKDILVQHYQQAVNTEGISDTDRRWINFISDRVAAVLKGKRLTEEKLCKSYLCKKIWEEWT…	1331	Cas13a
WP_216563913.1	MKFTKVDHIHVGVGFERDEKMGHRGMMYKESGTSNDCVIDVTSHVKARYNKAASLYSVLNRNVSIFDDTNKNKIAKEIIRYFCDNCSQSANNRDEFISKINIYGINKIKSHLKIKEEIFSKEEQRSLSKIIISKTLRKSLNKKIQWHDTDRKYDLADIADRLLYYTLINNRYFEDKRSDWKNGKGPVNDDELMAFLGYIALDRTGEVTLKSEETDSKTTRAELVAESIKRKDVKVQVKKDKEGVCRLMLSNSEHPKKRFVADFVKRYASLNREEQTKELLHIKKLMVKFVYGEENAIFFDNESNPYKRLDEADEHIFCGFDEEILKKIEQNSNDKKWKDNKELHIQVSEQLRKKLVLRYNQMIGMLVEEYKVDKEIIVCNKNCGTADEKLMRAKEDLYW…	1418	Cas13a
WP_221636232.1	MKTMRITKVEINRKKVLMSRDKYGGRLVYGSEKQDNTEQIMHRKKSSFYTSVVNKTIRHPEQMKKLFHGLLQKNKQGKIKVSNVTKLNITNSFNHRFKKSLYYFQENTPVKSEEYRIEINLSQLLEESLKKQQGTFICWESFSKDMEDYINWAENYISSRTKLIKKSIRNNSIQSTKSRSGKLMAKYMNEILIKDQPFNIQLLSEKYQLKKLTTALKTTLKSAKKNDKEINYKLKSTLQDHERQIIGKLKEDSELNQFNIEIRKHLETYFPIKKTQSKAQDISNLEVEFIQNRIEHRLKNKIVQRILQEGKLASYEIESTVDSDILQKIKMGEAFALKFINACLFASNNLRNMVDSVCENDILGINTFKNSFKNITKKHFIRQWSQFFSQEITADNIKL…	1075	Cas13a
WP_230399292.1	MKITKNAKNGKVQFYRNMEQGGLRDNKIGNSEDKTESAIEQLDLKKSYTGRILSPDAKRGKGNPFYLLIRSLTGEVDDKLPIEYLREVKIKEADSKEGIEASISKYLSNYGKKLTCEDESTTLESLLLDYYKKTLTDEETETKLEQIQNHIGKLLSHKKGNLKTSFQNNAIPFEKYAVTGGNTVKFEIHPSSNKMKWLFGFLDEQGANKEKFNHYMEMYHYTNLESELNSFTDEHFFNSDNINGDHIAKKIYGTMKEYNSGLYNTAKNDGISETELQEYSFFLNEIRDHFKKYFPPKGNKSQGRSGNKGPRIKSLTDLKNVKYFYSKDFVYQQVWKHIVNQLVSGLIQYGKLYTYCVAPDSDYQEINSDTMQDIQIQEAIKKQLLLSVIWSVDRMNYYF…	1198	Cas13a
DGVT01000107.1_52	MVEFDKNRKYIYAAYCNMAQHNFISTLKHIAKCLSLDLELTDKSKKIIDELKDKVNSLTQDKKLKFYELLNKHFPFLAPMIDSDKSAKDYNEIKAINDILPQIGTVVDFYRDYTTHYDPDEEKSVDYLHPSEQTLVPRLKELLKAEIRTVQQRFNYVEDEVLFIKNKEMDKERYRYCLFKKLCRTDKKVFSRRGLVFFISLFLEKKYINEMLNKTKDFYAKDDLFNDKRKHIIFESLAVYRIRLPRNRYESQQDDVGLALDMVNELQRCPKELFDLLSTEDQIKFRPDASDEDSSKTAIMIRHADRFPKLAMNYIDQCNVFNSIRFQVNLGKYRYAFYNKKCIDGLNHVRSLQKELHGFGKLNEIEKARLDTWGNLIRDFEDIKTNTIDTMPYINDQRA…	1189	Cas13b
DIOL01000012.1_98	MINNKNTNQAFWAAYSNVAAYNVAIIIAHINSKIENKTKEADEESLGKIEDLFDMVCVDNPNNKKKIDFLYKYMPFIWLFVDYIYNQDKTSNGIPFFEKRIINNNDKNDVESREVTLTEQIEIIKELFQLLLDIRNNQSHFVGSNYFVNDSMFRALEYCFDVSLRTTITRFWDDAKDANNKLEHLKRHDNKGKIKKEFIYKFKNIGVDKNNFTTNGLAFFLCLFLDKRMSKLMLDQISGFKRNDSKEYRATINVFTIDRIRLPKEKIESVFSLDSLGLDIINELQKCPKELYDLLSQEDRNKFVLIDEETEDETILKRSQNRFSYFVMRYFDEKEIFKNIRFHIDLGLYNKDCYEKTLKDGSKLEDRFISKRLKGFGRIQEMNTEFEKHKKEYPDFYVQ…	1078	Cas13b
DKDC01000038.1_18	MKIPDLINNYKEQFGTYAVMALMNAQTVLDHIQKLACIGNSESYKEDLWKHPVMLHIKNAAYETDNNPETTLFVMEKLQFYFPFLKIMAERQREYSNKKYNENRLAVNSRDLFFVLDKVFRVLKNYRNTTAHFMTKSLSENEEYLFLKNEQPLANMVNEYYTVALRDMKDRYSYSTEDLAFIQDNRYKQTRGDDGKRKATVNLDFFLSLQSHNGDPAKKLHLSGVGVALLICLFLEKQYVNLFISKLSIFSTYKPNSEQHRIICRSMGIHSIKLPKDRIHSLKDGMSVAMDMLNETKRCPKELFDTLSADKQARFRTISDDHNEVLLMRSSDRFAQLLLQYIDYNKLFKGIRFHVNMGKLRYLFNAAKNCIDGQTRVRVIEHQLNGYGRIDEIEAERKS…	1088	Cas13b
DLJQ01000008.1_54	MESEKQFRTIFNNKGNIGPIAEKAKRNFDLILKNEHSKTERIYHFCIGHTFKNIDKSIFESKLNENLKKFQPTKYITLQKDFFTFETELYELIKRIRDCNSHYVHTFDKLSEENIEKSDKIIPFIKDAFQFSIISNYIKENNLSFEKFNENENSHKEIVKSIINKFFPNGEMQKNVRDKFSKLNLKEVIDELLFITVDEDFEYNLIENHPIFTIKKGKYLSNIAHLFILSLFLYKNEANQLISKIRGFKRNDDEFHHKRDIFTFFSKKLTSQDINNEEKNLINFRDIIQYLNKYPTAWNKNIEPERQFTTMTNSLEKYVIETEIFRSFPTFKGKEEHNYFLKYVITNLFKKKKHLFDLDEYKISKELEVKLHQEYYLSPELKDANFRLDQLKNKKNTNS…	1109	Cas13b
DMBU01000058.1_33	MRKNYQTKPKAPISTDQLFTGAKTPEYAVFYNIAYWWMSEMLKRLYKNTDTSIHEDTSPFIQRFVNDGEEINSSIFSDADYIKLRDYLWKGYLFDKNKSGSIITFKDKVIIHKIIAKLAEIRNFHSHYWHDNSILKCDEDLKSWIDFLHNYAVDKLRVEYSKEIERYESNRDNLFDMHGSDYFITQEGRNFFLSFFLKKSEMSRFMQQRKGCKRNDKPEFMIKHQVYRYYTHRDGASRNRYSIEETVFSALDPDSKSEINKARQVYKMLAYLNDIPSEVIDKKLFPLLLNDEIVEDSTQIIKFIKKHNLFSNCKFGIIEDSKGEVIQKEVLFSYVDSKYNFRIRIAALHKLILDIIRNSKREEEFYNTLKTFGDFRDQFPIILDDIKKGIGNIEELNEY…	1103	Cas13b
DOAQ01000011.1_44	MDTPNFSERIPVSLQSHPYYFAHYLNMARHNAYVILEYVNRELIKPGKNLDEDNLIQSTVLKDGYFDRKPDELSHRNRLLVQHFPFLREAENEGARTCNPVSYKLKTALAALNQWRNNASHYPLNQNHEKDFDLQPFFSFAIEACKKRMREVFQPDDFYLLETNEKQFYTLHNENGFTEKGLYCFICFFLEKKYAFQFLAGIKGFKNTTDNKFRATLETFTEHCCRLPKPKLDSSDIKLDMLGELSRCPAPLFDLLDIEERKKFIREPEEVKPDESGDREEVQQVLMKRYDDRFPYFALRYFEEKNLLKGISFHIHIGRWIKSEHTKKIMGAERDRRLLKDIRTFGELKEFSPEHAPDYWLRDGITPDDVDQFSPQYRIVGNRIGIKLNYNGHNRWSVP…	1008	Cas13b
DOTG01000004.1_109	MKKELNREDVFTGGKTPELTIYYNIAYFRMAGLINALCGNKLERDKDALEQFMKAFINGKQKLTDMQFVKLCDYLWKGYKYDKNRSEYSLTENDKTMVLKMVAKLQDIRNFQSHIWHDNKVLVFDADLVQFIKNKHLEAIDAQRQRFSKETEVYEKENRELKKKKNKELLFDIHDGLGYITGEGRNFFLSFFLTRGEMTRFLKQRKGCKRDDTPEYKIKHLVYRHFTHRDGATRTHYGYEDNMLDQLPDKQEFLTTRHTYRLINYLNDIPEEVTNPELFPLFNTISNGILIKESVGTYIAFINKMPLLSDFEFSEVWGKDGKPYTNLVEFYHKTQPGFKFRTDLNSFHKIILNLIRDENYTGFFTTQLNLFMAHREELILVISKPLITPNDLLLIEEHY…	1085	Cas13b
MEND01000237.1_5	MENQTQKGKGIYYYYTKNEDKHYFGSFLNLANNNIEQIIEEFRIRLSLKDEKNIKEIINNYFTDKKSYTDWERGINILKEYLPVIDYLDLAITDKEFEKIDLKQKETAKRKYFRTNFSLLIDTIIDLRNFYTHYFHKPISINPDVAKFLDKNLLNVCLDIKKQKMKTDKTKQALKDGLDKELKKLIELKKAELKEKKIKTWNITENVEGAVYNDAFNHMVYKNNAGVTILKDYHKSILPDDKIDSELKLNFSISGLVFLLSMFLSKKEIEQFKSNLEGFKGKVIGENGEYEISKFNNSLKYMATHWIFSYLTFKGLKQRVKNTFDKETLLMQMIDELNKVPHEVYQTLSKEQQNEFLEDINEYVQDNEENKKSMENSIVVHPVIRKRYDDKFNYFAIRF…	1161	Cas13b
MENF01000107.1_3	MENLSKEQIVETQEQNKRTWGNDPQYFGAYLNMARLNIYNVSNHLAEKFGITAIENEEQISNSFLGDKENKVFKNKQNHIFSNLIRYLPIVKVFDFEKLPEEEKISLKDNFGKDFKELSDTLKIIFSEINEFRNDYSHYFSTEKKNKRKTKVSDKLKDFLNINYTRAIQYTKNRFINVFSDNDFCLAEEAKLVENDNTITQDGIVFFTSMFLDRENAFQFISKIKGLKGTQTKAFKAKREVLMAFCINLPHDKFVSENTEQAFSLELINELNKCPKTLYNVISENEKQHFLPKLEDEQIDNVLENSVPYTIDDYENYIENITKKVRNKNRFSYFALKFIDQKELFKNWKFQIDLGKVVLDEYTKTLQGKDETRTVVENAKAFGKLQHLNDEENVLNKIN…	1127	Cas13b
MEOD01000067.1_10	MENQELKTRTMKSEPYYYGAFLNMARLNIFNISNHLSNKLNILPTLSSEEHIANAFFTDKNTKIKWEHTYDILRRFIPIVKVFDTESLPKGEVGNNTGKDFSKMSDTLKIIFKELNEFRNDYSHYYSTEKEDKRKITISDELANFLNENFKRAIAYTKKRFKGVFTEKDFELANNIQLFNKDKEITEKGLAFLTSIFLEREYAFQFISKIEGLKGTQKSEYRATREVFMAYCVNLPHDKFISEDAKQSFSLDIISELNRCPQTLFNVITEKEQEKFRPTINQQEKNNIINNSVPYDIEDYEEYVNSITKKIRYDNRFPFFALKFIDETQVFEKIRFQIDLGEILLDEYTKQLANNEEKRQVVQNAKAFGRLNDFIDENNVLENINKQNGSASFIQYAPN…	1112	Cas13b
NC_014734.1_2624	MKTSANNIYFNGINSFKKIFDSKGAIAPIAEKSCRNFDIKAQNDVNKEQRIHYFAVGHTFKQLDTENLFEYVLDENLRAKRPTRFISLQQFDKEFIENIKRLISDIRNINSHYIHRFDPLKIDAVPTNIIDFLKESFELAVIQIYLKEKGINYLQFSENPHADQKLVAFLHDKFLPLDEKKTSMLQNETPQLKEYKEYRKYFKTLSKQAAIDQLLFAEKETDYIWNLFDSHPVLTISAGKYLSFYSCLFLLSMFLYKSEANQLISKIKGFKKNTTEEEKSKREIFTFFSKRFNSMDIDSEENQLVKFRDLILYLNHYPVAWNKDLELDSSNPAMTDKLKSKIIELEINRSFPLYEGNERFATFAKYQIWGKKHLGKSIEKEYINASFTDEEITAYTYET…	1154	Cas13b
NZ_FRAA01000007.1_205	MKTNPLIASSGEKPNYKKFNTESDKSFKKIFQNKGSIAPIAEKACKNFEIKSKSPVNRDGRLHYFSVGHAFKNIDSKNVFRYELDESQMDMKPTQFLALQKEFFDFQGALNGLLKHIRNVNSHYVHTFEKLEIQSINQKLITFLIEAFELAVIHSYLNEEELSYEAYKDDPQSGQKLVQFLCDKFYPNKEHEVEERKTILAKNKRQALEHLLFIEVTSDIDWKLFEKHKVFTISNGKYLSFHACLFLLSLFLYKSEANQLISKIKGFKRNDDNQYRSKRQIFTFFSKKFTSQDVNSEEQHLVKFRDVIQYLNHYPSAWNKHLELKSGYPQMTDKLMRYIVEAEIYRSFPDQTDNHRFLLFAIREFFGQSCLDTWTGNTPINFSNQEQKGFSYEINTSAE…	1133	Cas13b
NZ_RHGE01000031.1_66	MNQAPYTRRVKTLKTDGAYFGNYLNMARHNAYLILNDFSDVFEELKIEEINEEDLHNTGLLPRLRRSKKLDLKLKAFQKLKHHFPFLQCIDDPEKALGVLRQLLENLNRQRNCYTHGQHDEKGLFVDGNSLEGFFKAAVKKVPVRFRSIIGEADIRHMVTYEADDVRKEKGQLTSFYALVDPRQALTEKGLAFFTCLFLERRYAFRFLSRLNGFKNTTNPAFRATLEAFAMFCCRLPRPRLESGELMLDLLGELSRCPKEIYQVLGEADRQRLVASADEPEIVLDADDDPELPETIMRRYGDRFPYFALRFMDEEEYFENLRFHLKLCRVVKKEYLKETGGEVRERKLVTDVNAFGRLKDFNEQTLPPYWKGKKDIEQWSPHYRIMGNRIALKLITDAE…	1038	Cas13b
NZ_RQYI01000010.1_1	MNDKIAQSYARWNFCQYFENKAFVAPIAEKSAHNIKRQNSIGKTTGQRLYYFAIGHKWKNLPNVIFQRFYDEQQKQYATGDYMALQKEAFPKKDIEELLRNLRNLNNHYVHDFQKLIIDKENNNALRKFLKESFRMAATMVYFEHENIWERLCEKTNQKLSNTSFTSEQYDKKLQELYQKHITNKDFKNKLCEFLSKKFLFNKTNNDHTLNDLDSLIEYLLFVRVSSDFEWKINNEHAVFTIQKGEYLSFVGALFALCMFLYKDEANTMISKVKGYKKTKEKEMMAKRDIMTFFSKNISAQDIDCEEKNLIYFRDIILYLNKYPLEWNKALEKEVNADKVFEVLKKEIAEMEENRILDVCLTPYPQRTIQSFILSDNFDKIPDVNKKMIDEQVEAIQKD…	1131	Cas13b
NZ_SRZC01000020.1_61	MTNNRNNKGGNSAYRNNKSNPDYEKLIPVPFLANDKPVWANYLNMARQNIYITLCHITRVLGLPLTESSNLEATLMQIPVITLLNKDNGKAEQKEKAIRMLDKHFPFLTPMVEKYIMLTCKDRQSKDKTPKVYYEVFSIILPLINLLRNKYTHYRLEDKMLDNKENIIDKSILKNMAILSQLLSYCFVGATRITKERFGAKSNAEGGTLNERDFYFLNGLTPRENPWRYYQAYKKDKEGNTIKTRKPNGQEIATKMTYERADFKYAIYNLKDANGMPLKERRLTNVGLLMLVCLFLEKRYASEFADQTEFFTRRNTKTYKPEQSEVTIMREIISVYRMRLPKERMQSTRDNSALGLDMLNELKKCPRPLFDTLSPADQNLFRVAVTENENTQNDETIEN…	1265	Cas13b
OMXX01000023.1_41	MNVIESFLPLNTKEKIDQLMAIIKSEPKAMNQNAWHMIFGNIGKSKMQMYFIEKYPQSLFAAPGNYIPSCNGQGQEEKNPQQPQVQQHERQTDIPVPPTSLKDNRFLYATYIEMAFHNMFLNIKHIYGVVFGRDIMAEAKANYEALNPEKKWDEDFANEFLVWKPMFEAFNNGNVEEKQKVGEMLSRHFPLLVPFTDFTNHESNYKNLTIVGILRRLSQVLRVLRNLYSHYRIELFENQKKVYLDNEYLIIRCTMNAYMGARRVIKDRFSYDEKDMRCTDQYQFVDERGRRLKEKVEIKGFRYKIGEKGKDSKLHFTPFGLVAFISLFLEKKYSKILTDKLRLIPIQDQHIINEMLAVYRIRLNAQKLNISKDADLLALDIINELQRCPKDLFSLLSPS…	1160	Cas13b
ONKQ01000001.1_19	MFVIDGQNKHILGGYFNMARFNFYKTIMEIFGKVGIKGNYGEDVIDRVLDALYKVNCGDENQLDDEQKEWSKKKKLFLPVEKQYLMQKLLFRRMPFFGPIMADVASYNLYKTKKSGVINDEDLARGVSFDDCLDVLRILAACLNDCRNEYTHFKQYNTSVEQKEIDYRKDKVAIWLDDMFTVSRRVLKTDGLVTKTEMEFLTGIEHYDEIEVKDEEGNIVRDKKGWPKKIHVEKEDFFFKIKKNVEGTSEDKKYKTLTDFGVVYFCVLFLSKTYAKRLVDEIKLMKGSKFKGVENDIVREMMSLYRIRLSRGKQLDVHDTSTSLALDMLNELRRCPKELYDVIGKRDKKKFEDKVGLDIEGAENEQETVARIRYSDRFPYLVMKYIDENELFERIRFHI…	1220	Cas13b
PCSS01000186.1_3	MENTIEIQKQSIRTLNNAPQYFGLYLNMARLNIFNISNYLAEKFGLAVLDEEEKITISFLGDKGNKEYKTKQSYIYFNLIKYMPVAKVFDFEKLPKNEIDKTKNNSGKDFNKLSDTLKVIFKELNEFRNDYSHYFSTEKQDKRKLKISSELKDFLNINFSRALSYTKNRLKDVFSDDDFNIASQTVVVNNDNTITQDGIVFLISMFLDMENAFQFINKIIGLKGTQTKAFKAKREVLMTFCVKLPHDKFVSENPQQTFSLELINELNKCPKLLYNVITEEEKQIFKPQIQTEQIENIISNSVPDTIDDYENYIESITKKVRYENRFSYFALKYIDLKELFKKWRFQIDLGKVVLDKYSKQLNGKDEVRTVTENAKAFGRLQDFYDQEKILNKINIGENK…	1116	Cas13b
RDZG01000092.1_7	MKTIFAQNSINKLFQHKGKIAPIAEKANINFKLKSNNPNGLSEDFIKSRLHYFSIGHSFKQIDTKQVFGQTDEGERKFFKNLQLENFPNKDTFKTLINDLRNINSHYIHDFEKIKIEKIEPLKHFLIEAFSLAIKMSYLKLETSKKASFVYSDITDNNLMHFLSDKFFPNHEFQIEERAYFKKLSYDKALEYLLFIELDEHYDWKNYKESNHVVFTIAKGTYLSFYGSLFCLSMFLYRGEARTMISKIKGFKKNATEDERVKLDIFTFFAKKFSSQDADAEEKHLVKFRDIVQYLNQYPTAWNKELELESSVPKMTEALNKELELTSSVPKMTEALTEYVKEEEIQRCYEDMYAVGNFKEYALHYFWQRPKPSINAKTEKDFLYEIQTPESVKKLEEEI…	1150	Cas13b
SEM49394.1	MNNNILEQSTSGSEKRASTRTLEADPQYFGVYINMARHNVFQIINALTHKFSKQIENAKPINDDENIANDYLINIGKGTDKSPTIIEVLNPAHPLHRLYGEHVFRALKRYLPLVTIFEVPSINTEDIIKDTDDILPVLFQDLYEFITLLFYELVKFRDAYTHALALDEQGNIVPRKIDLHPNLRHYFEHLFYKAPDYTLRRFRSTQEKIAHGFHEKDFALLKAHNLYQDPHSNELTTQGLFFFTTLFLEQKYAYQFLKRFNGFKNETIQPFKATLRVFTAFTVKLPNDKLASDHPGQSFLLDMLNELNKIPQSLFKHLTPKDQEMFERINDEALTNILKNTDEASFKDVDDLLGKMAPLIRREDRFPYFALWFLEQTKAFNHIRFQISIGKIAYSPYDK…	1148	Cas13b
SFEA01000011.1_65	MNRPNLVEKNKHIFGTYAVMAMNNVQMVFEHIRKIAGLPDITDDTYRPEDLWTHPVMAVLLKAKNGEPTDNATTQLIVEKMLDQFPFLRIMGENQRAFRSKKDEKKGSAEKMLGAVDIYDVMNSMLRVVKAYRDATEHLMFDSSLWNDGSPFLKYNEQVMAGVIENYYGVALRNVKERFGYTTDDLRFIQDHRMKDVRVPGERFLRKTYDLDFFLSIKATNGDRTGKLHLSGVGVTLLICLLLHKQYVTIMLSKLQGIYGKYRAGSKERQIILRSFAINGIVLPKERIRSDKSEMSVALDMINELKRCPRELFDVLSVDDQERFRLQSADMEDVLQMRHSDRFAQLVMQYFDYGELLPTIRFQVNMGKLRYLFNAAKNCIDGATRVRVLEHRLNAYGRV…	1105	Cas13b
UBM60207.1	MESNHLFEPNKRELDTSPQFFGIYLNAAIHNIFLIGNHLAEKLGFPQLNEDEDISKEKNFFLLDREKVLSKGNHLVSILGNHMPFSQFFSWDKLPKNEKENTPNFGIDIEALPQTLKKVFPDLQNLRHEHAHYTTKNEAFQDGPSRNYGISPETVEFLQKNYKRAIEITKERFAASFEEEDFLIAEDYHGNARIANSNTLTQKGLTFFICLFLNAQDSTNFINKLTGFKNTSEPRYLATRQVFRTLCLKLPHEKFISDNPEQAFQLDALKYLSNCPSILFKVLTTEKRKLFKPNLSEQARRYIQANSLADNTIEDYNAFLEWVEELTARKRTGQRFNFYALQYLDELSEFRPNFQLNLGKLVVHKYEKTIAGISQERSWIEDCKVFGKRRDFLYKEPKE…	1109	Cas13b
URLQ01000026.1_14	MNIPALVENQKKYFGTYSVMAMLNAQTVLDHIQKVADIEGEQNENNENLWFHPIMSHLYNAKNGYDKQPEKTMFIIERLQSYFPFLKIMAESQREYSNKKNKQNRVEVNSNDIFEVLKRAFGVLKMYRDQTNHYKTYDEKLIDGCEFLTRTELPLSGMINSYYTVALRNIKERYGYKTEDLAFIQDNRYKFVKDAYGKRKSQVNTGFFLSLQDYNGDMTKKLHLSGVGIALLICLFLDKQYINLFLSRLPIFSSYNAQSEERRIIIRSFGINSIKQPKDRIHSEKSNKSVAMDMLNEVKRCPDELFTTLSAEKQSRFRIISDDHNEVLMKRSSDRFVQLLLQYIDYGKLFKNIRFHVNMGKLRYLLKADKECIDGQTRVRVIEQPLNGFGRLDEVEVLR…	1090	Cas13b
USAI01000036.1_10	MNIPTIIEQKKQFFGTYSVMALLNVQTVLDHIQKLADIEDIPCYDENGKEKDKRENLWEHSVMLYINYKNNSIQKAPEKTALIIDKLMAYFPFLKIMAENQRTHKNKKYQQNRLEVNSDDVFDVLNCLFRVVKKYRDTTTHYMLHDECWDDNSKFLRCSEQILATMLNKYYDVALRNMKERYGYTTEELAFIQNHRYKIEWEPDSRKRPQSNTRFFFSLVDNNGDANPDTLHLSGVGVAVLICLLLDKQYINLFAQQLPAIQKFEPQSAARKMLVRSMGIHSIVLPKDRIHSQKDNMSIAMDMINEMKRCPKELFDTLSPSDQSRFRVTSSDHNEVLFLRHNDRFAQLALQYIDYCKWFNGIRFHVNMGKLRYLFNAEKNCIDGINRVRVIEHALNGFG…	1094	Cas13b
USHW01000005.1_18	MEEANRYIYGAYFNMARDNFLNTIKLLADKMKLGATSGFGKDGNEVNDINELFGDKNTYANIENVVEFYFPWIKALEGRFSLDKGDRNLNDMKMFYKSVLTAFFTAVDSLRNKYTHYSHKDLNIREIKIECTLGGKDYCIGLLNALDCIYDSAVNLLKLRFMADEDEVAHLRRCKAVNKKVVVRTEKDGFYYRLSDNGEVTEKGVIFIASMFLNRKYGFLFLKQLEGFKRSDEKRYRLTLEAFLAFSNIKPVDRLKSDKLDRASLGLDMLNELTKIPKELSETLSVDCLYKYLASDGEDDLRSRIRYQDRFVPLALEFISQSDEFKDFRFYTYVGNYVYKGYIKRLIDGTDKERYLSDRLCGFYKSVNDASSDAIAQKYGVEIKDSNEPDYMLPDSFRP…	1000	Cas13b
WP_002664492.1	MENKTSLGNNIYYNPFKPQDKSYFAGYFNAAMENTDSVFRELGKRLKGKEYTSENFFDAIFKENISLVEYERYVKLLSDYFPMARLLDKKEVPIKERKENFKKNFKGIIKAVRDLRNFYTHKEHGEVEITDEIFGVLDEMLKSTVLTVKKKKVKTDKTKEILKKSIEKQLDILCQKKLEYLRDTARKIEEKRRNQRERGEKELVAPFKYSDKRDDLIAAIYNDAFDVYIDKKKDSLKESSKAKYNTKSDPQQEEGDLKIPISKNGVVFLLSLFLTKQEIHAFKSKIAGFKATVIDEATVSEATVSHGKNSICFMATHEIFSHLAYKKLKRKVRTAEINYGEAENAEQLSVYAKETLMMQMLDELSKVPDVVYQNLSEDVQKTFIEDWNEYLKENNGDVG…	1224	Cas13b
WP_007412163.1	MQKQDKLFVDRKKNAIFAFPKYITIMENQEKPEPIYYELTDKHFWAAFLNLARHNVYTTINHINRRLEIAELKDDGYMMGIKGSWNEQAKKLDKKVRLRDLIMKHFPFLEAAAYEITNSKSPNNKEQREKEQSEALSLNNLKNVLFIFLEKLQVLRNYYSHYKYSEESPKPIFETSLLKNMYKVFDANVRLVKRDYMHHENIDMQRDFTHLNRKKQVGRTKNIIDSPNFHYHFADKEGNMTIAGLLFFVSLFLDKKDAIWMQKKLKGFKDGRNLREQMTNEVFCRSRISLPKLKLENVQTKDWMQLDMLNELVRCPKSLYERLREKDRESFKVPFDIFSDDYDAEEEPFKNTLVRHQDRFPYFVLRYFDLNEIFEQLRFQIDLGTYHFSIYNKRIGDED…	1127	Cas13b
WP_009162701.1	MMEKENVQGSHIYYEPTDKCFWAAFYNLARHNAYLTIAHINSFVNSKKGINNDDKVLDIIDDWSKFDNDLLMGARLNKLILKHFPFLKAPLYQLAKRKTRKQQGKEQQDYEKKGDEDPEVIQEAIANAFKMANVRKTLHAFLKQLEDLRNHFSHYNYNSPAKKMEVKFDDGFCNKLYYVFDAALQMVKDDNRMNPEINMQTDFEHLVRLGRNRKIPNTFKYNFTNSDGTINNNGLLFFVSLFLEKRDAIWMQKKIKGFKGGTENYMRMTNEVFCRNRMVIPKLRLETDYDNHQLMFDMLNELVRCPLSLYKRLKQEDQDKFRVPIEFLDEDNEADNPYQENANSDENPTEETDPLKNTLVRHQHRFPYFVLRYFDLNEVFKQLRFQINLGCYHFSIYDK…	1150	Cas13b
WP_012458151.1	MNTVPASENKGQSRTVEDDPQYFGLYLNLARENLIEVESHVRIKFGKKKLNEESLKQSLLCDHLLSVDRWTKVYGHSRRYLPFLHYFDPDSQIEKDHDSKTGVDPDSAQRLIRELYSLLDFLRNDFSHNRLDGTTFEHLEVSPDISSFITGTYSLACGRAQSRFAVFFKPDDFVLAKNRKEQLISVADGKECLTVSGFAFFICLFLDREQASGMLSRIRGFKRTDENWARAVHETFCDLCIRHPHDRLESSNTKEALLLDMLNELNRCPRILYDMLPEEERAQFLPALDENSMNNLSENSLDEESRLLWDGSSDWAEALTKRIRHQDRFPYLMLRFIEEMDLLKGIRFRVDLGEIELDSYSKKVGRNGEYDRTITDHALAFGKLSDFQNEEEVSRMISG…	1135	Cas13b
WP_012458414.1	MTEQNERPYNGTYYTLEDKHFWAAFFNLARHNAYITLAHIDRQLAYSKADITNDEDILFFKGQWKNLDNDLERKARLRSLILKHFSFLEGAAYGKKLFESQSSGNKSSKKKELTKKEKEELQANALSLDNLKSILFDFLQKLKDFRNYYSHYRHPESSELPLFDGNMLQRLYNVFDVSVQRVKRDHEHNDKVDPHRHFNHLVRKGKKDRYGNNDNPFFKHHFVDREEKVTEAGLLFFVSLFLEKRDAIWMQKKIRGFKGGTETYQQMTNEVFCRSRISLPKLKLESLRTDDWMLLDMLNELVRCPKSLYDRLREEDRARFRVPVDILSDEDDTDGTEEDPFKNTLVRHQDRFPYFALRYFDLKKVFTSLRFHIDLGTYHFAIYKKNIGEQPEDRHLTRN…	1119	Cas13b
WP_013997271.1	MKNIQRLGKGNEFSPFKKEDKFYFGGFLNLANNNIEDFFKEIITRFGIVITDENKKPKETFGEKILNEIFKKDISIVDYEKWVNIFADYFPFTKYLSLYLEEMQFKNRVICFRDVMKELLKTVEALRNFYTHYDHEPIKIEDRVFYFLDKVLLDVSLTVKNKYLKTDKTKEFLNQHIGEELKELCKQRKDYLVGKGKRIDKESEIINGIYNNAFKDFICKREKQDDKENHNSVEKILCNKEPQNKKQKSSATVWELCSKSSSKYTEKSFPNRENDKHCLEVPISQKGIVFLLSFFLNKGEIYALTSNIKGFKAKITKEEPVTYDKNSIRYMATHRMFSFLAYKGLKRKIRTSEINYNEDGQASSTYEKETLMLQMLDELNKVPDVVYQNLSEDVQKTFI…	1199	Cas13b
WP_015024765.1	MESIIGLGLSFNPYKTADKHYFGSFLNLVENNLNAVFAEFKERISYKAKDENISSLIEKHFIDNMSIVDYEKKISILNGYLPIIDFLDDELENNLNTRVKNFKKNFIILAEAIEKLRDYYTHFYHDPITFEDNKEPLLELLDEVLLKTILDVKKKYLKTDKTKEILKDSLREEMDLLVIRKTDELREKKKTNPKIQHTDSSQIKNSIFNDAFQGLLYEDKGNNKKTQVSHRAKTRLNPKDIHKQEERDFEIPLSTSGLVFLMSLFLSKKEIEDFKSNIKGFKGKVVKDENHNSLKYMATHRVYSILAFKGLKYRIKTDTFSKETLMMQMIDELSKVPDCVYQNLSETKQKDFIEDWNEYFKDNEENTENLENSRVVHPVIRKRYEDKFNYFAIRFLDEF…	1145	Cas13b
WP_021584635.1	MENDKRLEESACYTLNDKHFWAAFLNLARHNVYITVNHINKTLELKNKKNQEIIIDNDQDILAIKTHWAKVNGDLNKTDRLRELMIKHFPFLEAAIYSNNKEDKEEVKEEKQAKAQSFKSLKDCLFLFLEKLQEARNYYSHYKYSESSKEPEFEEGLLEKMYNTFDASIRLVKEDYQYNKDIDPEKDFKHLERKEDFNYLFTDKDNKGKITKNGLLFFVSLFLEKKDAIWMQQKFRGFKDNRGNKEKMTHEVFCRSRMLLPKIRLESTQTQDWILLDMLNELIRCPKSLYERLQGAYREKFKVPFDSIDEDYDAEQEPFRNTLVRHQDRFPYFALRYFDYNEIFKNLRFQIDLGTYHFSIYKKLIGGKKEDRHLTHKLYGFERIQEFTKQNRPDKWQAI…	1139	Cas13b
WP_025000926.1	MEDDKKTTGSISYELKDKHFWAAFLNLARHNVYITINHINKLLEIREIDNDEKVLDIKTLWQKGNKDLNQKARLRELMTKHFPFLETAIYTKNKEDKKEVKQEKQAEAQSLESLKDCLFLFLDKLQEARNYYSHYKYSEFSKEPEFEEGLLEKMYNIFGNNIQLVINDYQHNKDINPDEDFKHLDRKGQFKYSFADNEGNITESGLLFFVSLFLEKKDAIWMQQKLNGFKDNLENKKKMTHEVFCRSRILMPKLRLESTQTQDWILLDMLNELIRCPKSLYERLQGDDREKFKVPFDPADEDYNAEQEPFKNTLIRHQDRFPYFVLRYFDYNEIFKNLRFQIDLGTYHFSIYKKLIGGQKEDRHLTHKLYGFERIQEFAKQNRPDEWKAIVKDLDTYET…	1124	Cas13b
WP_025796877.1	MKNQNSLPSNPTDILEDKPFWAAFFNLARHNVYLTVNHINKLLDLEKLYDEGKHKEIFEREDIFNISDDVMNDANSNGKKRKLDIKKIWDDLDTDLTRKYQLRELILKHFPFIQPAIIGAQTKERTTIDKDKRSTSTSNDSLKQTGEGDINDLLSLSNVKSMFFRLLQILEQLRNYYSHVKHSKSATMPNFDEDLLNWMRYIFIDSVNKVKEDYSSNSVIDPNTSFSHLIYKDEQGKIKPCRYPFTSKDGSINAFGLLFFVSLFLEKQDSIWMQKKIPGFKKASENYMKMTNEVFCRNHILLPKIRLETVYDKDWMLLDMLNEVVRCPLSLYKRLTPAAQNKFKVPEKSSDNANRQEDDNPFSRILVRHQNRFPYFVLRFFDLNEVFTTLRFQINLGCY…	1165	Cas13b
WP_036860899.1	MEDDKKTTDSIRYELKDKHFWAAFLNLARHNVYITVNHINKILEEGEINRDGYETTLKNTWNEIKDINKKDRLSKLIIKHFPFLEAATYRLNPTDTTKQKEEKQAEAQSLESLRKSFFVFIYKLRDLRNHYSHYKHSKSLERPKFEEGLLEKMYNIFNASIRLVKEDYQYNKDINPDEDFKHLDRTEEEFNYYFTKDNEGNITESGLLFFVSLFLEKKDAIWMQQKLRGFKDNRENKKKMTNEVFCRSRMLLPKLRLQSTQTQDWILLDMLNELIRCPKSLYERLREEDREKFRVPIEIADEDYDAEQEPFKNTLVRHQDRFPYFALRYFDYNEIFTNLRFQIDLGTYHFSIYKKQIGDYKESHHLTHKLYGFERIQEFTKQNRPDEWRKFVKTFNSFE…	1126	Cas13b
WP_036884929.1	MKNDNNSTKSTDYTLGDKHFWAAFLNLARHNVYITVNHINKVLELKNKKDQEIIIDNDQDILAIKTLWGKVDTDINKKDRLRELIMKHFPFLEAATYQQSSTNNTKQKEEEQAKAQSFESLKDCLFLFLEKLREARNYYSHYKHSKSLEEPKLEEKLLENMYNIFDTNVQLVIKDYEHNKDINPEEDFKHLGRAEGEFNYYFTRNKKGNITESGLLFFVSLFLEKKDAIWAQTKIKGFKDNRENKQKMTHEVFCRSRMLLPKLRLESTQTQDWILLDMLNELIRCPKSLYKRLQGEKREKFRVPFDPADEDYDAEQEPFKNTLVRHQDRFPYFALRYFDYNEIFTNLRFQIDLGTYHFSIYKKQIGDKKEDRHLTHKLYGFERIQEFAKENRPDEWKAL…	1133	Cas13b
WP_036931485.1	MENDKRLEESTCYTLNDKHFWAAFLNLARHNVYITINHINKLLEIRQIDNDEKVLDIKALWQKVDKDINQKARLRELMIKHFPFLEAAIYSNNKEDKEEVKEEKQAKAQSFKSLKDCLFLFLEKLQEARNYYSHYKSSESSKEPEFEEGLLEKMYNTFGVSIRLVKEDYQYNKDIDPEKDFKHLERKEDFNYLFTDKDNKGKITKNGLLFFVSLFLEKKDAIWMQQKLRGFKDNRGNKEKMTHEVFCRSRMLLPKIRLESTQTQDWILLDMLNELIRCPKSLYERLQGAYREKFKVPFDSIDEDYDAEQEPFRNTLVRHQDRFPYFALRYFDYNEIFKNLRFQIDLGTYHFSIYKKLIGDNKEDRHLTHKLYGFERIQEFAKQKRPNEWQALVKDLDIY…	1116	Cas13b
WP_039428968.1	MTEQSERPYNGTYYTLEDKHFWAAFLNLARHNAYITLTHIDRQLAYSKADITNDQDVLSFKALWKNFDNDLERKSRLRSLILKHFSFLEGAAYGKKLFESKSSGNKSSKNKELTKKEKEELQANALSLDNLKSILFDFLQKLKDFRNYYSHYRHSESSELPLFDGNMLQRLYNVFDVSVQRVKRDHEHNDKVDPHRHFNHLVRKGKKDRYGHNDNPSFKHHFVDSEGMVTEAGLLFFVSLFLEKRDAIWMQKKIRGFKGGTETYQQMTNEVFCRSRISLPKLKLESLRTDDWMLLDMLNELVRCPKPLYDRLREDDRACFRVPVDILPDEDDTDGGGEDPFKNTLVRHQDRFPYFALRYFDLKKVFTSLRFHIDLGTYHFAIYKKMIGEQPEDRHLTRN…	1175	Cas13b
WP_044072147.1	MNIPALVENQKKYFGTYSVMAMLNAQTVLDHIQKVADIEGEQNENNENLWFHPVMSHLYNAKNGYDKQPEKTMFIIERLQSYFPFLKIMAENQREYSNGKYKQNRVEVNSNDIFEVLKRAFGVLKMYRDQASHYKTYDEKLIDGCEFLTSTEQPLSGMINNYYTVALRNMNERYGYKTEDLAFIQDKRFKFVKDAYGKKKSQVNTGFFLSLQDYNGDTQKKLHLSGVGIALLICLFLDKQYINIFLSRLPIFSSYNAQSEERRIIIRSFGINSIKQPKDRIHSEKSNKSVAMDMLNEIKRCPNELFETLSAEKQSRFRIISNDHNEVLMKRSSDRFVPLLLQYIDYGKLFDHIRFHVNMGKLRYLLKADKTCIDGQTRVRVIEQPLNGFGRLEEVETMR…	1090	Cas13b
WP_044218239.1	MTNTPKRRTLHRHPSYFGAFLNIARHNAFMIMEHLSTKYDMEDKNTLDEAQLPNAKLFGCLKKRYGKPDVTEGVSRDLRRYFPFLNYPLFLHLEKQQNAEQAATYDINPEDIEFTLKGFFRLLNQMRNNYSHYISNTDYGKFDKLPVQDIYEAAIFRLLDRGKHTKRFDVFESKHTRHLESNNSEYRPRSLANSPDHENTVAFVTCLFLERKYAFPFLSRLDCFRSTNDAAEGDPLIRKASHECYTMFCCRLPQPKLESSDILLDMVNELGRCPSALYNLLSEEDQARFHIKREEITGFEEDPDEELEQEIVLKRHSDRFPYFALRYFDDTEAFQTLRFDVYLGRWRTKPVYKKRIYGQERDRVLTQSIRTFTRLSRLLPIYENVKHDAVRQNEEDGKL…	1131	Cas13b
WP_058700060.1	MKDILTTDTTEKQNRFYSHKIADKYFFGGYFNLASNNIYEVFEEVNKRNTFGKLAKRDNGNLKNYIIHVFKDELSISDFEKRVAIFASYFPILETVDKKSIKERNRTIDLTLSQRIRQFREMLISLVTAVDQLRNFYTHYHHSDIVIENKVLDFLNSSFVSTALHVKDKYLKTDKTKEFLKETIAAELDILIEAYKKKQIEKKNTRFKANKREDILNAIYNEAFWSFINDKDKDKDKETVVAKGADAYFEKNHHKSNDPDFALNISEKGIVYLLSFFLTNKEMDSLKANLTGFKGKVDRESGNSIKYMATQRIYSFHTYRGLKQKIRTSEEGVKETLLMQMIDELSKVPNVVYQHLSTTQQNSFIEDWNEYYKDYEDDVETDDLSRVTHPVIRKRYEDR…	1159	Cas13b
WP_072319476.1	MESTTTLGLHLKYQHDLFEDKHYFGGGVNLAVQNIESIFQAFAERYGIQNPLRKNGVPAINNIFHDNISISNYKEYLKFLKQYLPVVGFLEKSNEINIFEFREDFEILINAIYKLRHFYTHYYHSPIKLEDRFYTCLNELFVAVAIQVKKHKMKSDKTRQLLNKNLHQLLQQLIEQKREKLKDKKAEGEKVSLDTKSIENAVLNDAFVHLLDKDENIRLNYSSRLSEDIITKNGITLSISGLLFLLSLFLQRKEAEDLRSRIEGFKGKGNELRFMATHWVFSYLNVKRIKHRLNTDFQKETLLIQIADELSKVPDEVYKTLDHENRSKFLEDINEYIREGNEDASLNESTVVHGVIRKRYENKFHYLVLRYLDEFVDFPSLRFQVHLGNYIHDRRDKVI…	1149	Cas13b
WP_077225048.1	MSSKNESYNKQKTFNHYKQEDKYFFGGFLNNADDNLRQVGKEFKTRINFNHNNNELASVFKDYFNKEKSVAKREHALNLLSNYFPVLERIQKHTNHNFEQTREIFELLLDTIKKLRDYYTHHYHKPITINPKIYDFLDDTLLDVLITIKKKKVKNDTSRELLKEKLRPELTQLKNQKREELIKKGKKLLEENLENAVFNHCLIPFLEENKTDDKQNKTVSLRKYRKSKPNEETSITLTQSGLVFLMSFFLHRKEFQVFTSGLERFKAKVNTIKEEEISLNKNNIVYMITHWSYSYYNFKGLKHRIKTDQGVSTLEQNNTTHSLTNTNTKEALLTQIVDYLSKVPNEIYETLSEKQQKEFEEDINEYMRENPENEDSTFSSIVSHKVIRKRYENKFNYFA…	1214	Cas13b
WP_084084728.1	METQILGQGISYDHTKIEDKHFFGGFLNSARNNVDLLITAFGAKFGFSNKLSLTQFVEVCFKPEDSDEDFQNKLRFVRMHLPVVQYLRFQGDRTVLRQKFALLLQAIDGLRNFYTHYYHKPLHLSNELFVLLDDIFAAVADDVKKNKMKDDKTRHLLKKNLKEELDIRYKQQVEKLKKLKSEGKKVNLNDTEAIKNGVLNGAFNHLIFKDEEVIKPTVSYSSYYYGSDSAENGICISQSGLLFLLSMFLGRKETEHLKSRIKGFKARIIKHEEEHISGLKFMATHWVFSQLCFKGVKPKLNTDFHEETLLIQIIDELSKVPDELYRSFDKETKTKFIEDINEYIREGKVDLSLEESKIVHPVIRKRYESKFNYFAIRFLDEFFDFPSLRFQVHVGNFVH…	1152	Cas13b
WP_088398888.1	MQEEIISADPKTKQTKFNHYSEEDKYFFGGFLNNADDNLKQVSKEFKERLNIIGQNENTSTSNDDDNLNSVVKQYINNNKSLAKKEKAINILIDYFPIVAAVKKYCSNNIDETFELFKLLLGTVADLRNFYTHYYHKPITIDEKVYDFLDTTLFDVFMTIKKKKVKNDKSKELLKEKLRPELKLLINLKRKELIQKGKKTENLENAVFNHCLRPFLEETKNSKNKTISLRSYKKSKPEEETTVPITQSGLVFLMSFFLHRKDFQLFISGLEGFKGKVNAVQEEEITLKKNNLVYMISHWSYSYYNFKGLKHRIKTDQGVNEIEYDGITHTITNKDTKEALLTQLVDYLSKVPDEVYNNLSEEQQNEFLEDVNEYMRDNPENEDSSISSIVSHQVIRKRY…	1200	Cas13b
WP_088466850.1	MSSKNESYNKQKTFNHYKQEDKYFFGGFLNNADDNLRQVGKEFKTRINFNHNNNELASVFKDYFNKEKSVAKREHALNLLSNYFPVLERIQKHTNHNFEQTREIFELLLDTIKKLRDYYTHHYHKPITINPKIYDFLDDTLLDVLITIKKKKVKNDTSRELLKEKLRPELTQLKNQKREELIKKGKKLLEENLENAVFNHCLRPFLEENKTDDKQNKTVSLRKYRKSKPNEETSITLTQSGLVFLMSFFLHRKEFQVFTSGLEGFKAKVNTIKEEEISLNKNNIVYMITHWSYSYYNFKGLKHRIKTDQGVSTLEQNNTTHSLTNTNTKEALLTQIVDYLSKVPNEIYETLSEKQQKEFEEDINEYMRENPENEDSTFSSIVSHKVIRKRYENKFNYFA…	1179	Cas13b
WP_089733535.1	MEKTQTGLGIYYDHTKLQDKYFFGGFFNLAQNNIDNVIKAFIIKFFPERKDKDINIAQFLDICFKDNDADSDFQKKNKFLRIHFPVIGFLTSDNDKAGFKKKFALLLKTISELRNFYTHYYHKSIEFPSELFELLDDIFVKTTSEIKKLKKKDDKTQQLLNKNLSEEYDIRYQQQIERLKELKAQGKRVSLTDETAIRNGVFNAAFNHLIYRDGENVKPSRLYQSSYSEPDPAENGISLSQNSILFLLSMFLERKETEDLKSRVKGFKAKIIKQGEEQISGLKFMATHWVFSYLCFKGIKQKLSTEFHEETLLIQIIDELSKVPDEVYSAFDSKTKEKFLEDINEYMKEGNADLSLEDSKVIHPVIRKRYENKFNYFAIRFLDEYLSSTSLKFQVHVGN…	1165	Cas13b
WP_096430507.1	METIEKAEHKGLNVYKTLKSDPQYFGGYLNMARSNIFSINNSVAHKIKISTLPDEEKILDSFLCNNNRKHLNWNLAHSIAVKFLPIIKVFDFESLPKSERTGDLNNLNTGKDFAAMAASLRCLFREIQEFRNDYSHYYSIANGTKRKTIISGELAEFLRLNFARAIEYTKERFNGVLNDDDFEPVKERVLVNQDNTITTDGFVFLISMFLEREHAFQFIGEIKGLKGTQFNSFIATREVLMAFCAKLPHDRFVSEDKKQAFTLDIINTLNRCPKELYGVITDEERKAFKPCLDKLNLENLLDNSTNDKADVEDYDKYIEALTRKIRHSNRFSYFALKFIDETDIFSKLRFQINLGKLLIDEYEKPINREMYPRSIVQDVKAFGKLSDFEDGAEVLKQID…	1118	Cas13b
WP_097550089.1	MEDDKKTTDSIRYELKDKHFWAAFLNLARHNVYITVNHINKILEEDEINRDGYENTLENTWNEIKDINKKDRLSKLIIKHFPFLEATTYRQNPTDTTKQKEEKQAEAQSLESLKKSFFVFIYKLRDLRNHYSHYKHSKSLERPKFEEDLQNKMYNIFDVSIQFVKEDYKHNTDINPKKDFKHLDRKRKGKFHYSFADNEGNITESGLLFFVSLFLEKKDAIWVQKKLEGFKCSNKSYQKMTNEVFCRSRMLLPKLRLESTQTQDWILLDMLNELIRCPKSLYERLQGVNRKKFYVSFDPADEDYDAEQEPFKNTLVRHQDRFPYFALRYFDYNEVFANLRFQIDLGTYHFSIYKKLIGGQKEDRHLTHKLYGFERIQEFDKQNRPDEWKAIVKDSDTFK…	1127	Cas13b
WP_097553977.1	METKNKIDNEKTLQNNPEYFGSYLNMARHNIFLLINHLTKTFKYLPFELLKDDEDISKVEKNILLNVFDISKKEYEDERQKVYNYLIKRHHLPIIKYLGKIEGNDLVDFDKIHQFITIAFQEVNNYRNDYTHFLAIDDNNNVSPRKLDIDEKIKTDTKLLFENAPSVSYLRNFETQKEDDYKHILSNYSLFSNENVFTEHGLYFFINLFLERKYAIKLLKKIRGFKNETTPSFRATLQVFTSYCIKLPDTRLGNEFPKQTILMEMLSELNKCPKELFNHLTVGDKEKFEPKMNEEQKINILLNSVNYEDIDDEDLDTIVKDIISLKRYEDRFPNFALRFLEETNAFEQIRFQITLGKLVIKRYDKTINGIEQDRRVIKTINAFGKLSDFIGKEDEILKL…	1181	Cas13b
WP_099599107.1	MKTKVLGNSPFEKPNYKKFKREEDKPFYATYLNTAKQNVFLILREISDKLELGFTTKDTGMLSTELWSKLKNNDQPEVSQKIIERLENQFTFLRQLALNHARDKAYSSEVDSYQNDYNGDSQDKINSNEAESSPEDYHDVLKLWIEQLNSYRNYYTHAKHKPVQLDPAVIDGMRDLFDADWKEFKDRFGFEDSVVGHLIRRGKNGELANFTYAFADRHGTTEKGFLYFVCLWLEKKDAQELLKKHEGFKRSSLSYEKATLERYTWFRTKIPKPKLVSDHSEAGLFMDMVNELKRCPQPLYNTLSEKDKDTFKQLDTADASHGQESEGDEDYTLTPVLKRHSNRFYYFALRYLDQSFEHLRFHVDLGNYCFHSYDQVIEDMPRKRRWIKRMTGFGKLTDF…	1120	Cas13b
WP_099836848.1	MEDDKKTKESTNMLDNKHFWAAFLNLARHNVYITVNHINKVLELKNKKDQDIIIDNDQDILAIKTHWEKVNGDLNKTERLRELMTKHFPFLETAIYTKNKEDKEEVKQEKQAKAQSFDSLKHCLFLFLEKLQEARNYYSHYKYSESTKEPMLEKELLKKMYNIFDDNIQLVIKDYQHNKDINPDEDFKHLDRTEEEFNYYFTRNKKGNITASGLLFFVSLFLEKKDAIWMQQKLRGFKDNRESKKKMTHEVFCRSRMLLPKLRLESTQTQDWILLDMLNELIRCPKSLYERLQGDDREKFRVPIEIADEDYDAEQEPFKNTLVRHQDRFPYFALRYFDYNEIFTNLRFQIDLGTYHFSIYKKLIGGQKEDRHLTHKLYGFERIQEFNKQNRPDEWKALV…	1132	Cas13b
WP_100020232.1	MEDDKKTTESTNMLDNKHFWAAFLNLARHNVYITVNHINKILEEGEINRDGYENTLENSWDEIKDINKKDRLSKLIIKHFPFLEATTYRQNPTDTTKQKEEKQAEAQSLENLKESFFVFIYKLRDLRNHYSHYKHSKSLERPKFEEDLQKKMYNIFNASIRLVKEDYQYNKNINPKKDFKHLDRKRKGKFYYSFADNEGNITESGLLFFVSLFLEKKDAIWMQQKLTGFKDNRESKKKMTHEVFCRRRMLLPKLRLESTQTQDWILLDMLNELIRCPKSLYERLQGEYRKKFNVPFDPADEDYDAEQEPFKNTLVRHQDRFPYFALRYFDYNEIFTNLRFQIDLGTYHFSIYKKLIGGQKEDRHLTHKLYGFERIQEFAKQNRPDEWKAIVKDLDTYET…	1126	Cas13b
WP_100021811.1	MEDDKKTTESTNMLDNKHFWAAFLNLARHNVYITINHINKLLEIREIDNDEKVLDIKALWQKGNKDLNQKARLRELMTKHFPFLETAIYTKNKEDKKEVKQEKQAEAQSLESLKDCLFLFLEKLQEARNYYSHYKYSESTKEPMLEEGLLEKMYNIFDDNIQLVIKDYQHNKDINPDEDFKHLDRKGQFKYSFADNEGNITESGLLFFVSLFLEKKDAIWMQQKLTGFKDNRESKKKMTHEVFCRSRMLLPKLRLESTQTQDWILLDMLNELIRCPKSLYERLRGDDREKFRVPLDPIDEDYDAEQEPFKNTLVRHQDRFPYFALRYFDYNEIFTNLRFQIDLGTYHFSIYKKLIGGQKEDRHLTHKLYGFERIQEFDKQNRPDEWKALVKDLDTYETS…	1118	Cas13b
WP_110051129.1	MNANTPTLAPELKAPRIYNQQDTPWYFGAHLNQARHNLFLALNELTIKIGGNPIENDDQLQSAKALTILNAASPNPNELAKAMEYYDKNFPFLFYMQYRYETDQERDERIFSRQKNRRSAPVQHAYGSAARYFEILNTLIVYLNKARNHCNHYTYSPLTIKKDLVYLLNDVFDVNVRLIKSRFNLEEAQLDHLKRYNGIDRKTKKPKSNYRFWYSFTATGNTENISEAGLAFFTCLFLPKGEAYLFLKKLSGFKRAETPEYKATLEVFTSNMLRVPRERLESDNSPQAVFLDMCNELARCPAELFELLEEEKQELFITNRLEDEDNTDSSGDGPETKMIRKSDRFLYFAQRYLDITKGLPQMRFGVDLGMYFYSIYPKTLAGVDEMRQLTKHLIGYGRL…	1227	Cas13b
WP_115083299.1	MKEEEAPVVSTYNKDDKHFWAAFLNLARHNVYITINHINKILGEAEINIDGYDIPLKNIWSGIRDINKKARLEELMIKHFPFLEAMTHQQHLTGNTKQKEEKQAEIQSFEILKDNLFLLLKMLQDLRNHYSHYKHSKSLERPKFDEDIRNKLYNILDTSIRLVKEDYKHNPDIKPKEHFKHLDRKRNEKFRYSFADNEGNITISGLLFFVSLFLEKKDAIWVQKKLEGFRCSNESYQKMTNEVFCRNRILLPKLRLESTQTKDWILLDMLNELIRCPKSLYERLKGEDRKKFEVPFDSTDEDYDAEQDPFKNTLIRHQDRFPYFVLRYSDYNEIFENLRFQIDLGTYHFSIYKKLIGGEKEDRHLTHKLYGFERLQEFAKQNRPDEWKAIIKDLDTFKK…	1090	Cas13b
WP_119652585.1	MENKTSLGNNIYYNPFKPQDKPYFAGYLNAAMENIDSVFRELGKRLKGKEYTSENFFDAIFKENISLVEYERYVKLLSDYFPMARLLDKKEAPIKERKENFKKNFKGIIKAVRDLRNFYTHKEHGEVEITDEIFGVLDEMLKSTVLTVKKKKVKTDKTKEILKKSIEKQLDILCQKKLEYLRDTARKIEEKRRNQRERGEDIDPPFRYGDKREDLIAAIYNDAFDFYIDKKKDSLKESIKAKYNTKSYPQQEEGDLKIPISKNGVVFLLSLFLTKQEIHAFKSKIAGFKATVIDEATVSEATVSHRKNSICFMATHEIFSHLAYKKLKRKVRTAEINYGEAENAEQLSIYAKETLMMQMLDELSKVPDVVYQNLSEDVQKTFIEDWNEYLKENNGDVGT…	1202	Cas13b
WP_120489322.1	MPLYYPFSEKDKHYFGSYLNLAHKNIFDVLNEFCSRFQLKNKKPKEKEFFKDFKELEKFLINIFKENISISDYEKWIEVLSSYFPVVAYLDNQEKNRNKKEDRINNFRNNFLNLISTIDKLRNFYTHYFHNEVKIEDSVFEILDKLFENTLLEIKNKFLKTDKTQEALKKLLQKEIDTYTKNNKKEEVLKSIFEESIDIIDEKGNLKTECFSSKNISQPNNNGLKVSISLDGLVILLSIFLNKKDINHFRANISVPDIIKGDEELFKKLNSTCIDRINSHLAYKGLKYRLKTSPILDKAVLMKQILDELNKVPDVIYKNIEESKQEDFIMDLNEYFRDNGEENQSLDNLRVVHPVIRKRYEDKFNYFALRFLDEYADFPKLRFQVHIGNYIHHQTDKFV…	1064	Cas13b
WP_122103713.1	MGAIENKHIFAAYANLAIDGLIKTLNFIAKKLDTQKQLSSWDIKHVITLIDSIFDQNPQNNLEQVVEGYLPWIKPIIEMKTPKKGERQSDKLCIEYKTIITAFASLLNDVRNYYTHYYHDPICIYPGGYDIPSSLNCIYDSAINIIKERFQAEEKEMEHLRRYTRKKGRVVLKTEDDHFYYTLANNNDLSEKGYAFFISMFLERKYSYLFLKKLSGFKRGDSLQYRLTLEVFTALSTKPPVERLRTTKDTKQDRALDILNELSRIPIELYQTLEPKYREMYNETLQPTDAEDPYGLPDRSRIRFRSRFEAFALHFLDKQADFKEIGFYTYLGNYFHNGYQKTRVDRETKDRYINFQLAGFCKNIQDISAKKLSEALNVKSIDISTDSIPDINSFEPYLV…	1003	Cas13b
WP_129752028.1	MEETTTMGKGVAYDHTLFKDKHYFAGYLNLAVNNIENVFKTVYKNRFDIKQHNLYKILDSLDGQISEPDYIERVSFLKQYFPVLHYLDLHPDNKRFTKEEDKVKARRRYLINNLRLLIETLSKLRDFYTHYYHKPLSIEQNTFSLIDNIFLNVVIDVKRQKKKNDHTRQLLKDSLKEEMDILYQKTKASLKEKQKENTRIKLDSETINNTIFNNSFSHLIYRRKKADNDILSASCKSEYKGEPTENGINVSVDGLLFFLGIFLSRKESNDLRGRIKGFKGTVIKDLPDFPNEKNNSLKFMATHWVFTYLNIKPIKQKLNTNFSRETLLLQIVDELTKIPNEIYRNLCFKKQQEFVEDINEYIKEGDDIDTLNSSTVIHPVIRKRYENKFNYFVLRYLDE…	1147	Cas13b
WP_130736113.1	MNNNTIDEKTGIGLGKTYNHDKTEDKHYFGGFFNLADDHIEKSFKEISERLNLSNYDKNNKISFLEVIFKIDALDIEWKRAVQMFSNYFPFVSVIEKITKMEYQNDNIKTIHIPTENKKAIFINTLVILFDAIEKLRNFYTHYHHNDIVLGEYPIVNTHIENQISVLDYQKSNFISSNIFNILDKIKLEAIQEVKNKRMNVKDNHSLLNKKYKNLFENKNEEETKKLFNKSFKYLYEVIKKGENNYEAILKDFHRSKNTNSITNNFKNNISRSGFLFLFSLFLDKKEMEHLLSKSKNFKATNELQFLATRWVYTHFCFKGLKNTINTSFTKETLLTQMVDYLSKVPNEIYQYLSEEDQEKFLEDENEYMRDNEENMDSSESSRVIHEVKRKRYENKFNY…	1147	Cas13b
WP_130913772.1	MKESIKQGKGKEYNSFKTEDKHYFGGFFNLADNNIEEALKEVGQRLNTTLDSKKLIDKYTKETISLVDYERFIHLLTDYFPIVNEIDQINKKDDKGNIISNTKIERLENFKETFLLLINSIDELRNYYTHYHHDPIQLEPKLFAFLDDVLLKTVLDTKKNYLKMDKTKEMMKDSLKEDYKKIFDLKVQDYLSKDNLTSKKIKKARKYGNGFDDKLTNEIEHSIYNDTIKDFIYDKSKKAELTHARKTSFNDKDPFVKNKDFDLPISSNGIIFLLSLFLNRKEIENLKANIKGYKGKVNKSEEPTLEKNNIRFMTTHRIFSFWHYKGLKSKIKTSENATKETLLMQMIDELSKVPDVIYQNVPKDVQDSFIENWNEYYKDNEENQENLENSKVVHPVIRK…	1147	Cas13b
WP_133713039.1	MENQASREKTNYNLNETPWYFGAYLNMARHNMFVLINHLTEKFKYLGFNKIDDDCEIIKDNILTSIFNPNNSNYEAERFKVYKYLVKRHYLPFVKIFHEKNGVQLDSNPIVDYHRLNQFINISFTHINKFRNSYTHYLAVDNDKNIIKERKKAIDNLIVEDLKKLFKHAPDFALQRFKDSQEENNFNHLDLYSILENNKLTEHGFYFFTNLFLNQTYAIQFLKKISGFKNETIPAFKATLQTFTAYAVKTPDIRLDNDDRNQSLLLEMMNELQKCPNELYRYLSEEDQKKFQPTLDTNSKTNFILNSIDYNAIHDDDIDSLLSETTSLRRSTNRFPYFALRFLEENNFLNNIRFQINIGKLHVRSYPKTIAHEKINRRIQKQIKGFGKLSDFENKEAEV…	1137	Cas13b
WP_136577744.1	MEQPRHQERKYFTLETTPWYFGAWLNQARHNLSIVLNDLSIKLGSKDITDDASLKATKAVRILCDANARPDDVQKALEYYEKKMPFLFAMHYKFFKNEELEDEAEKINEMHGNNLSASPEGYAAILHQLIEVLNAARNHYSHYATTGELSVPEDFFYLLNDAFDVNVRMVKRRFGLEESDIDHLRRFIPNKDPNNKGRNGKKLKVIPNPAFRYRFNKKDSKTHFSEFGLAFFCCLFLKPGDVYLFLKKISGFKAGDTPAQKASLNAYCINNLQLPLERWESDNSMQAVFLDMCNELSKAPKELYDTLHPDKQQLFITSRAATEDEQEMDDMEEPEPETKMVRKHNRFTFFAQRYLDLTNAFPNLRFAVDLGNFHYSIYPKVIAGNRETRHLTKHLIGYG…	1259	Cas13b
WP_138425175.1	MSSKNESYNKQKTFNHYKQEDKYFFGGFLNNAEENIITSFKEIAKRLNSKEKNKPIEILQEILSETIIDTEWDRNIKVIAEYFPFVKLLETITQKQYEENQNKLFFKERNPRQNFKNLFLYNCIILFNCPLQLRDFYTHFYHRNFITISFPDFRRTTTDNISIYDYVKNEAIQHSAQSDGVNFIAHSIFELLDELKLETVSQVNNQRIKPNEKHSFLKKNYQNDFTDLTEEEISKKFKKVFNQFWTFNDYKGRMVLKDFHKSHFVEKVEEGSMEQKPKKDFFHQKISRSGFLFLLSLFVDRKNAEFILDNSTNFKASFDLQKLATRWVYTYNCYRGLKNTINTTFPKETLLSKMVDYLSKVPDEVYQLLSIEQQEMFLEDMNEYMRDNEENNDSSEASK…	1159	Cas13b
WP_139263368.1	MNTRVTGMGVSYDHTKKEDKHFFGGFLNLAQDNITAVIKAFCIKFDKNPMSSVQFAESCFTDKDSDTDFQNKVRYVRTHLPVIGYLNYGGDRNTFRQKLSTLLKAVDSLRNFYTHYYHSPLALSTELFELLDTVFASVAVEVKQHKMKDDKTRQLLSKSLAEELDIRYKQQLERLKELKEQGKNIDLRDEAGIRNGVLNAAFNHLIYKEGEIAKPTLSYSSFYYGADSAENGITISQSGLLFLLSMFLGKKEIEDLKSRIRGFKAKIVRDGEENISGLKFMATHWIFSYLSFKGMKQRLSTDFHEETLLIQIIDELSKVPDEVYHDFDTATREKFVEDINEYIREGNEDFSLGDSTIIHPVIRKRYENKFNYFAVRFLDEFIKFPSLRFQVHLGNFVHD…	1156	Cas13b
WP_140964549.1	MDNNTTLEKTELGLGITYNHDKVEDKHYFGGFFNLAQNNIDLVAQEFKKRLLVQGKDSINIFSNYFSDQCSITNLERGIKVLSEYFPVIFYFDLDENNKSKSIRQHIILLLDTINNLRNYYTHYYHKKVIIDDALYPLLDTILLKVVLEIKKKKLKEDKTKQLLKKGLEKEMAILFNLMKKEQKEKKIKGWNIDKNIKGAVLNRAFSHLLYNDGISDYRKSKSNTEDENLKDTLSESGILFLLSFFLNKKEQEQLKANIKGYKGKIASIPDEEITLKNNSLRNMATHWTYSHLTYKGLKHRIKTDHEKETLLVNMVDYLSKVPNEIYQNLSEQNKSLFLEDINEYMRDNEENNDSSEASRVIHPVIRKRYENKFAYFAIRFLDEFAEFPTLRFMVNVGN…	1155	Cas13b
WP_144008125.1	MNIPKLVEDKKRYFGTYTVMALMNAQTVLDHIQKVTELPIIPAINKEGKEFTPPEEDLWQHPVMRYINHVAYKQDDQPEKTQAVIEKLLHHFSFLKIMAENQRDYWNKKNNTHRLEVNSTDLNGILNTVFRVIKKYRDTTTHYMTNDTCWNDGSDFLAKEQRLAFMIDNYYEVALRDLKERYSYTTDDLRFIQYYRYKRVRMPDGKPTMCKNTNFYLSMVDYNGDAGKKLHLSGVGVAQLVCLFLDKQYINQLASNLELTSKHLPSSKEAQIIRRSLGIHNIVLPKDRIHSDKGEMSIAMDMLGEIKRCPNELFDTLSADRQSSFRLISSDHNEVLLKRSSDRFAQLTLQYIDYGEKFDRIRFHVNMGKLRYLFNAEKTCVDGQVRVRVIEHPLNGFGR…	1107	Cas13b
WP_150545452.1	MNETDYLAKRLEYNYASIEDKHYFGGYFNLAQNNINDLSKAFKEKFGMKPKSCILDFFTQDKAIAEYQLGVEFLQKNLPVIRYLYLPTSHKRFENVPKNQLISEQRNYFKNSLKVLKNLIRDYRNFYTHHFHKPIPVFPETYKLLDDLFLAVANDVKKHRMKTDASKQLLKKGLIEELAQLEKLKLEDLKKLKREGKKVNLNDKEAITNAILNDSFSHLLPKENTISKYYSAVPTEDIDTENGVTISESGIIFLLGLFLTKKQSEDLRSRVKGFKAKLIVNPENPINKKNNSLKYMATHWVFGYLGFKGLKNRFTTTFTKDTLLAQIVDELSKVPDELYQVLPEELKNEFLEDMNEYLKEENSESLDKATVIHPVIRKRYENKFAYFALRFLDEFVDFP…	1134	Cas13b
WP_156196877.1	METIEKTEHKGLNVYKTVENDPQYFGGYLNMARLNIFSINNSVAHKIKLSTLSDEEKILDSFLCTSNRKHLNWNLAHSIAVKFLPIVKVFDFESLPKQERTGDLNNRNAGKDFAAMTASLRCLFSEIQEFRNDYSHYYSIANGNKRKTTISGEAAEFLRLNFARAIEYTKERFNGILNDEDFEPAKERVLVNQDNTITTDGFVFLISMFLEREHAFQFIGKIKGLKGTQFNSFIATREVLMAFCVKLPHDRFVSEDKKQALTLDIINTLNRCPKELYSVITDEERKAFKPGLDSLKLENLLDNSTNDKTAIEDYDKYIEALTRKIRHSNRFSYFALKFIDETDIFSKLRFQVNLGKLLIDEYEKPINNELYPRSIVQNVKAFGKLNDFEEEAEVLKQID…	1118	Cas13b
WP_161042443.1	MEDKTTGAGISYDHTLMEDKHFFGGFLNLAQNNIDALLKAFKERFNVRYQSKQFAEVCFSDKLPDQDYLDRTLFLETHLPFIKYIGGKEANNRGTFRKNITLFFESIEQLRNFYTHYYHKPILFPEELYENLDRIFVEVSKEVKTHKVKNDQTRHLLTKNLANELDIRYKKNVEKLKELKAQGKKVNIHDKEAIKNSVLNNAFNHLIYKKEEDVFATEAYKSKYNLEDPSKNGISLSQSGLLFLLSMFLNKKDIEALKSRVKGFKAKIIRDGEENISGLKFMATHWVFSSLSFKNVKHKLSTDFHKETLLIQIVDELSKVPDEVYKTFDKQTQEEFIEDINEYMKVGNKDLSLEESTVIHPVIRKRYDNKFNYFALRFLDEFAGFPTLRFQVHIGNYIH…	1147	Cas13b
WP_161530748.1	MEKPLPPNVYTLKHKFFWGAFLNIARHNAFITICHINEQLGLTTPSNDDKIVDVVCGTWNNILNNDHDLLKKSQLTELILKHFPFLTAMCYHPPKKEGKKKNKQKEQQKEKENEAQSQAEALNPSKLIEALEILVNQLHSLRNYYSHYKHKKPDAEKDIFKHLYKAFDASLRMVKEDYKAHFTVNLTRDFAHLNRKGKNKQDNPDFNRYRFEKDGFFTESGLLFFTNLFLDKRDAYWMLKKVSGFKASHKQSEKMTTEVFCRSRILLPKLRLESRYDHNQMLLDMLSELSRCPKLLYEKLSEKDKKCFQVEADGFLDEIEEEQNPFKDTLIRHQDRFPYFALRYLDLNESFKSIRFQVDLGTYHYCIYDKKIGDEQEKRHLTRTLLSFGRLQDFTEINR…	1106	Cas13b
WP_163274213.1	MEQNTKHIFGAYLNMARQNAFITLSHISKILGATKEGNEAHLSQMKAITILKSGRPEEKEKAVKILTKHFPFLKPMVDNDISRKDSVSQTANADMYSDILIKTFNILNLLRDQHSHYIFIDERIDAKEGAKKAGIESDNKKLVYYLKNCFDGARRIAKDRFEFSDDDMKFLTGSKSGDRYEEIIKTDENGEFIYNGKWPAKIHRERDDFAYKLDTKGKTLSPKGILFLICLFIEKKYATMLLDTPELHFFSNNTPEIQKKIIREIFSVYRIRLPKARIDSEKPVFALGLDMLNELKKCPDELFETLSKKDQDKFRIQPERDNADNDNMEILMKRYQDRFPYYAMRYFDDNRLLKKIRFQVSLGKYRYKFYEKKGIDSDNNDRIRALQKELNGFGRLDEI…	1171	Cas13b
WP_172918411.1	MENKTSLGNNIYYNPFKPQDKPYFAGYLNAAMENIDSVFRELGKRLKGKEYTSENFFDAIFKENISLVEYERYVKLLSDYFPMARLLDKKEVPIKERKENFKKNFKGIIKAVRDLRNFYTHKEHGEVEITDEIFGVLDEMLKSTVLTVKKKKIKTDKTKEILKKSIEKQLDILIKKKLNYLRETAKKVEEKRRIQREMGEEIDPPFRYGNKREDLIATIYNDAFDVYIDKKKDSLKESSKTKYNTQSYPQQEKVDLKIPISKNGVVFLLSLFLTKQEIHAFKSKIAGFKATVIDEATVSEATVSHRKNSICFMATHEIFSHLAYKKLKRKVRTAEINYGEAENAEQLSVYAKETLMMQMLDELSKVPDVVYQNLSEELQKTFIEDWNEYLKENNGDVGT…	1190	Cas13b
WP_172952437.1	MEDDKKTTESTNMLDNKHFWAAFLNLARHNVYITVNHINKVLELKNKKDQDIIIDNDQDILAIKTLWEKVNGDLNKTERLRELMTKHFPFLETAIYSKNKEDKEEVKQEKQAKAQSFDSLKHCLFLFLEKLQEARNYYSHYKYSESTKEPMLEKELLKKMYNIFDDNIQLVIKDYQHNKDINPNEDFKHLDRTEEDFNYYFTRNKKGNITASGLLFFVSLFLEKKDAIWMQQKLRGFKDNRESKKKMTHEVFCRRRMLLPKLRLESTQTQDWILLDMLNELIRCPKSLYERLQGEYRKKFNVPFDPADEDYDAEQEPFKNTLVRHQDRFPYFVLRYFDYNEIFTNLRFQIDLGTYHFSIYKKLIGGQKEDRHLTHKLYGFERIQEFAKQNRTDEWKAIV…	1125	Cas13b
WP_177733445.1	MEGIVLKNNKIEFDHSLLKDKHFFAGYLNLAQNNIDQALEAYKVRFGVKANEKDNFSVIDNLDIKKLSEPDYINRIDFLKLHFPVVGYLDLPVTNDLFKNEIDKNLARRLYFKENFKVLVKTIDSLRNFYTHYYHKSLPFDKKLFTLVDEIFLQVILDVKRLKKKNDHTRQFLKQSLKEEYPILFNLKKKDLQDKKAKGKKVSLDTVSINNAVFNDAFFHLLYQKDQLNPFYKSALLDGEHYENTISISQNGLLFLLGMFLNKKEGEDLRSQIKGFKGKVVKDHPEFPNAKNNSFRFMATHWVFSYLAFKGIRQKISTAFDKETLLIQIVDELSKVPDEVYNNLSFEKQQQFVEDINEYIKEGNETERLNDAIVIHPVIRKRYENKFNYFVLRYLDEFA…	1171	Cas13b
WP_183413282.1	MEIHENTTDENRRRTLTDDPQYFGAYLNLARLNIFSINNYLAKEFKKRELREDGQIKNCFIAQKGLSDISYNWLYERLIRFMPVIKQFDAERLPEDEKKNTSAEGKDLEGMSDMLKSVWEDIQEFRNDYTHYYSTEKGDQRKLTVSDATAAFLKLSFERAIQYTKKRFENVLDSADFELVASKQMIADGNTITTEGFVFLIAMFLDRENAFQFIGKVKGLKGTQFKPFIATREVLMTYCVKLPHDKLLSDNPGQALLLDMINDLTRCPKVLYNVLSEEGKKEFRPLLTDQKIEKVLANSISDEERENILDSIDYEQYIENLTVRVRHSNRFPYFAMRFIEEKNLWPEIYFQIDLGKYQLAEYSKKVLGENIPRTIIENAKAFGRLNSFNDEDSVQKQID…	1134	Cas13b
WP_184629057.1	MSLETTLTKTNNKRTPEDDAQYFGVYLNMAQHNVFQILNEINSRFKKLGFSDLADDEYIDQDFRINNANKSTQKHSIIEVFNPTHKFHQLYAVKVFRAMNRYLPFLKVFEQQVIDEEESENDLIPIDFMELYEFLITILHELVLFRNSYSHYIALDEAGNRCDYKKEVSHIACYQLFKFFKLAPKYTWQRFRSTDEKLSDGHELGDFKHLDDYILFSGQELTAQGLFFFTCLFLEKKYAYIFLKRFNGFKNESTQPFKATLRAFTAYTIRLPHEKLIVEDPKQALLLDMLNELNKIPKELYRHLSIGDQEEFDTINEQSLLNILNNTDESSYDDIDCLLEKIVPLRRSDDRFAYFALRYLEETEAFSKIKFQIRLGSLEHEPYDKKIIGQVQARTIQFP…	1133	Cas13b
WP_192188465.1	MSSKNESYNKQKTFNHYKQEDKYFFGGFLNNAEENIITSFKEIAKRLNSKEKNKPIEILQEILSETIIDTEWDKNIKVIAEYFPFVKSLETITQKQYEENQNKLFFKERNPRQNFKNLFLYNCIILFNCPLQLRDFYTHFYHRNFITISFPDFRRTTTDNISIYDYVKNEAIQHSAQSDGVNFIAHSIFELLDELKLETVSQVNNQRIKPNEKYSFLKKNYQNDFTDLTEEEISKKFKKVFNQFWTFNDYKGRMVLKDFHKSHFVEKVEEGSMEQKPKKDFFHQKISRSGFLFLLSLFVDRKNAEFILDNSTNFKASFDLQKLATRWVYTYNCYRGLKNTINTTFPKETLLSKMVDYLSKVPDEVYQLLSIEQQEMFLEDMNEYMRDNEENNDSSEASK…	1206	Cas13b
WP_196934958.1	MNQNTERIGRGIQYNHTKIEDKHYFAGYLNLAVNNKEEVFSAFKERYNGDFKTKFHKDTIHLISPSDYTMYLDFLKQYLPVVNYLDLSPANIRFERANDKELSRREYFLESFTFLISAIESLRNFYTHYFHKPIEFDQELFDVLDDVLFHVIDHVKKTKKKDDKTKQLLKSSLKQELITLEKLKRAKLQADKAEGKRVDLTETAIKNAVFNDAFYHLLYKDGINRNYEARLDDTLPAENNISISQSGLVFLMGMFLKKKEGEDMRGQITGYKAKVIKDVDKPVDSNNNSLKYMATHWVFSYLGFKGLKRRLTTTFSKETLLIQIVDELSKVPDEVYQSLSPKKQEEFVEDVNQYYKDGLESQSLDNALVVHPVIRKRYEDKFNYFVIRYLDEFRNFDQL…	1145	Cas13b
WP_198507270.1	MEDDKKTTESTNMLDNKHFWAAFLNLARHNVYITVNHINKVLELKNKKDQDIIIDNDQDILAIKTHWEKVNGDLNKTERLRELMTKHFPFLETAIYTKNKEDKKEVKQEKQAKAQSFDSLKHCLFLFLEKLQEARNYYSHYKYSESTKEPMLEKELLKKMYNIFDDNIQLVIKDYQHNKDINPDEDFKHLDRTEEDFNYYFTRNKKGNITASGLLFFVSLFLEKKDAIWMQQKLRGFKDNRESKKKMTHEVFCRRRMLLPKLRLESTQTQDWILLDMLNELIRCPKSLYERLQGDDRKKFNVPFDPADENYDAEQEPFKNTLVRHQDRFPYFALRYFDYNEIFANLRFQIDLGTYHFSIYKKLIGGQKEDRHLTHKLYGFERIQEFAKQNRTDEWKAIV…	1148	Cas13b
WP_203969731.1	MENKTSLGNNIYYNPFKPQDKSYFAGYFNAAMENIDSVFRELGKRLKGKGYTSENFFDAIFKENISLVEYERYVKLLSDYFPMARLLDKKEVPIKERKENFKKNFKGIIKAVRDLRNFYTHKEHREVEITDEIFGVLDEMLKSTVLTVKKKKVKTDKTKEILKKSIEKQLDILCQKKLEYLRDTARKIEEKRRNQRERGEKKLVAPFEYSDKRDDLIAAIYNDAFDVYIDKKKDSLKESSKTKYNTESYPQQEEGDLKIPISKNGVVFLLSLFLTKQEIHAFKSKIAGFKATVIDEATVSEATVSHRKNSICFMATHEIFSHLAYKKLKRKVRTAEINYGEAENTEQLSVYAKEILMMQMLDELSKVPDVVYQNLSEDVQKTFIEDWNEYLKENNGDVG…	1172	Cas13b
WP_207296760.1	MENKATETVNYFDHTLLQDKHYFSGFLNLAENNIDTVFRAFAERYKKKQESINKKKQLDIIGLINESFSDIIPDAEYNARFDFIKLYFPVTGFIEKQNNSREYFREKLIALVKAINNLRNFYSHYYHKKINFELEFSGFFDFLDHIFLDTVSEVKKHKMKDDKTRHLLSKNLSSNLGLLYNQKKEQLQQWKKEGKKVNLDELSIKNSVLNDSFFHLIYKKDQINLAYSANFNGIAENEITISQSGLLFLLSMFLTKKESEDLRAKVKGFKAKFIKSDDLNNSIKFMATHWVFSYLAFKGNKHRLVSQFQQENLLIQIIDELSKVPNEVYVTLDKEKQNSFIEDINEYLKTGNEDLSLEESTVVHSVIRKRYENKFNYFALRYLDEFAGFPTLRFQIHLG…	1168	Cas13b
WP_218567089.1	MALLNVRKVENHIRKWLGDVALLPEKSGFHSLLTTDNLSSAKWTRFYYKSRKFLPFLEMFDSDKKSYENRRETAECLDTIDRQKISSLLKEVYGKLQDIRNAFSHYHIDDQSVKHTALIISSEMHRFIENAYSFALQKTRARFTGVFVETDFLQAEEKGDNKKFFAIGGNEGIKLKDNALIFLICLFLDREEAFKFLSRATGFKSTKEKGFLAVRETFCALCCRQPHERLLSVNPREALLMDMLNELNRCPDILFEMLDEKDQKSFLPLLGEEEQAHILENSLNDELCEAIDDPFEMIASLSKRVRYKNRFPYLMLRYIEEKNLLPFIRFRIDLGCLELASYPKKMGEENNYERSVTDHAMAFGRLTDFHNEDAVLQQITKGITDEVRFSLYAPRYAIY…	1088	Cas13b
WP_221403729.1	MEASIQDMAKRIEYHYASIEDKHYFGGFLNLAQNNIDEIFTAFKERFGKEVFEFFKDNKAVSEYELGVKFLQQHLPVIRYLYLPLSHYKSLRYASHELISEQRYYFEKSLKTLICLIRDYRNFYTHHYHKPIEVFSENYELLDNLLLSVIRDVKKYRMKTDASKQLLKKGLLEELQQLKVLKIDELKKLKREGKKVNLSDEEAITSAILNDSFYHLLHGKDEINKYYSAIPSREVKPENNVTISESGLLFLMSIFLTKKQGEDLRSRVKGFKAKVVKNPDIPINKKNNSLKYMATHWVFGYLGYKGFKNRFRTSFTKDTLLAQIVDELSKVPDELYQVFSEDKKKEFLEDINEFIKEEGLGSSGEATVIHPVIRKRYKNKFTYFALRYLDEFVDFPSLR…	1135	Cas13b
WP_225539225.1	MEEKLGKGVEYNPFKNEDKYYFGGYFNLAENNINEVFTEVKKRLGETSSSSNIELLNNVFRKEMSLVDYEKWVNAFADYFPIVNYLDREKIKKGEKVVEVSREKRIEYFRDMFKGLINTISQLRHYYTHYHHEPIEIDDKILSFLDEVLFNTILTTKNKYLKTDKTKELIKDSLQEELDILCKLKVKYLEDNRKRYDRKDKGAIENAVYNDVFRRFIYKDEKGNESLKDIIRTKQIKVHQNSSYLELPISSSGIIFLLSFFLNKKEVESLKSNIRGYKGKSKSEETTPEKNGLLFMTTHRIYSVLAYKGLKKRIKTSVKGDKETLLMQMIDEVSKVPHCIYQNLDQTLQATFIEDWNEYFKDNEENEENLENSRVLHPVIRKRYEDKFNYFAIRFLDEY…	1133	Cas13b
WP_227941648.1	METQTIGHGIAYDHFKIQDKHFFGGFLNLAENNIKAVLKAFSEKFNVGNVDVKQFADVSLKDNLPDNDFQKRVSFLKMYFPVVDFINSPNNRAKFRSDLTTLFKSVDQLRNFYTHYYHKPLDFDASLFTLLDDIFARTAKEVRDQKMKDDKTRQLLSKSLSEELQKGYELQLERLKELKRQGKKVNIHDQLGIKNGVLNNAFNHLIYKDGESFKTKLTYSSALTSFESAENGIEISQSGLLFLLSMFLKRKEIEDLKSRNKGFKAKVVIDEDGKVNGLKFMATHWVFSYLCFKGLKSKLSTEFHEETLLIQIIDELSKVPDELYCAFDKETRDKFIEDINEYVKEGHQDFSLEDAKVIHPVIRKRYENKFNYFAIRFLDEFVKFPSLRFQVHVGNYVHD…	1145	Cas13b
WP_232526665.1	MEDDKKTTESTYTLDNKHFGAAFLNLARHNVYITVNHINKILEEGEINRDGYETTLKNSWDEIKDINKKDRLSKLIIKHFSFLEAATYRQNPTDTTKQKEEKQAEAQSLESLKKSFFVFIYKLRDLRNHYSHYKHSKSLERPKFEEDLLKKMYNIFNASIRLVKEDYKHNKNINPKKDFKHLNRKRKGKFYYSFADNEGNITESGLLFFVSLFLEKKDAIWVQKKLEGFKCSNESYQKMTNEVFCRSRMLLPKLRLESTQTQDWILLDMLNELIRCPKSLYERLRGDDREKFRVPLDPIDEDYDAEQEPFKNTLVRHQDRFPYFALRYFDYNEIFSNLRFQIDLGTYHFSIYKKLIGGQKEDRHLTHKLYGFERIQEFDKQNRTDEWKSIVKDLDTYET…	1131	Cas13b
WP_232726629.1	MEDDKKTTESTYTLDNKHFWAAFLNLARHNVYITVNHINKILEEGEINRDGYETTLKNSWNEIKDINKKDRLSKLIIKHFPFLEAATYRRNPTDTTKQKEEKQAEAQSLESLKKSFFVFIYKLRDLRNHYSHYKHSKSLERPKFEEGLQKKMYNIFNASIRLVKEDYQYNKNINPKKDFKHLNRKRKGKFYYSFADNEGNITESGLLFFVSLFLEKKDAIWVQKKLEGFKCSNESYQKMTNEVFCRSRMLLPKLRLESTQTQDWILLDMLNELIRCPKSLYERLQGDDREKFRVPFDPVDEDYDAEQEPFKNTLVRHQDRFPYFALRYFDYNEIFSNLRFQIDLGTYHFSIYKKQIGGQKEDRHLTHKLYGFERIQEFAKQNRPDEWKAIVKDSDTFKK…	1126	Cas13b
WP_236455840.1	MEDTQEKNKVGNKRTLANDPQYFGAYLNMARHNVFLIINHLTETFKHLDFPPIEDDENIIDSNHILANIFDSSQRLFEDERNKVFNYITRRHLFPFFKIFVQDNLETEDKINKESTDITIDYDGLHFFLKKTFIELNEFRNAYTHYLAIDDTGNRLNRKQKFDIQLKPIFELLFKYAPRFSYIRNAQTQNIEDYNHILKKYQLFEDLQKNEFTEQGIFFFINLFLERSYATKFLKRFKGFKNETTPPFRATIQAFTTYSLRIPDVRLGNDNPKESLLMEILSELNKCPKELFNHLTDNDKKIFDPKVAGTELENVILNSTNYEDINDEDLENAIKELTALKRHDDRFPYFALRFLDEMNMLEDIRFQVTIGRLVTKKYDKTIIGNEQPRRIIKTINAYG…	1194	Cas13b
NZ_AP017968.1_860	MENKNKPNRGSIVRIIISNYDMKGIKELKVRYRKQAQLDTFILQTTLDKSNNSILINDFRVKAREKYRYSFTYDGKEKFSVPSNSIIVTKIDNAAPEKSKEIRKYKITLGIDEKCKTGSMITAAIEDLLEDDRVREGIRNPRRKASKTERKLITESICHNYAQITQCPVEEIDAVKIYKVKRFLSYRSNMLLFFALINDFLCKNLKNEKGEKINEIWEMENKGNNKKIDFDENYNILVAQIKEYFTKEIENYNNRIDNIIDKKELLKYSEEKEESEKNKKLEELNKLESQKLKILTDEEIKADVIKIIKIFSDLRHSLMHYEYKYFENLFENKKNEELAELLNLNLFKNLTLLRQMKIENKTNYLEGDEKFNILGKDVRAKNALGHYDLLVEQKNGFNN…	1158	Cas13c
WP_005959231.1	MEKFRRQNRNSIIKIIISNYDTKGIKELKVRYRKQAQLDTFIIKTEIVNNDIFIKSIIEKAREKYRYSFLFDGEEKYHFKNKSSVEIVKKDIFSQTPDNMIRNYKITLKISEKNPRVVEAEIEDLMNSTILKDGRRSARREKSMTERKLIEEKVAKNYSLLANCPMEEVDSIKIYKIKRFLTYRSNMLLYFASINSFLCEGIKGKDNETEEIWHLKDNDVRKEKVRENFKNKLIQSTENYNSSLKNQIEEKEKLLRKEFKKGAFYRTIIKKLQQERIKELSEKSLTEDCEKIIKLYSKLRHSLMHYDYQYFENLFENKKNDDLMKDLNLDLFKSLPLIRKMKLNNKVNYLEDGDTLFVLQKTKKAKTLYQIYDALCEQKNGFNKFINDFFVSDGEENTV…	1115	Cas13c
WP_027128616.1	MGKPNRSSIIKIIISNYDNKGIKEVKVRYNKQAQLDTFLIKSELKDGKFILYSIVDKAREKYRYSFEIDKTNINKNEILIIKKDIYSNKEDKVIRKYILSFEVSEKNDRTIVTKIKDCLETQKKEKFERENTRRLISETERKLLSEETQKTYSKIACCSPEDIDSVKIYKIKRYLAYRSNMLLFFSLINDIFVKGVVKDNGEEVGEIWRIIDSKEIDEKKTYDLLVENFKKRMSQEFINYKQSIENKIEKNTNKIKEIEQKLKKEKYKKEINRLKKQLIELNRENDLLEKDKIELSDEEIREDIEKILKIYSDLRHKLMHYNYQYFENLFENKKISKEKNEDVNLTELLDLNLFRYLPLVRQLKLENKTNYLEKEDKITVLGVSDSAIKYYSYYNFLCE…	1121	Cas13c
WP_042678931.1	MKSGRREKAKSNKSSIVRVIISNFDDKQVKEIKVLYTKQGGIDVIKFKSTEKDEKGRMKFNFDCAYNRLEEEEFNSFGGKGKQSFFVTTNEDLTELHVTKRHKTTGEIIKDYTIQGKYTPIKQDRTKVTVSITDNKDHFDSNDLGDKIRLSRSLTQYTNRILLDADVMKNYREIVCSDSEKVDETINIDSQEIYKINRFLSYRSNMIIYYQMINNFLLHYDGEEDKGGNDSINLINEIWKYENKKNDEKEKIIERSYKSIEKSINQYILNHNTEVESGDKEKKIDISEERIKEDLKKTFILFSRLRHYMVHYNYKFYENLYSGKNFIIYNKDKSKSRRFSELLDLNIFKELSKIKLVKNRAVSNYLDKKTTIHVLNKNINAIKLLDIYRDICETKNGFN…	1111	Cas13c
WP_047396607.1	MEEIKHKKNKSSIIRVIVSNYDMTGIKEIKVLYQKQGGVDTFNLKTIINLESGNLEIISCKPKEREKYRYEFNCKTEINTISITKKDKVLKKEIRKYSLELYFKNEKKDTVVAKVTDLLKAPDKIEGERNHLRKLSSSTERKLLSKTLCKNYSEISKTPIEEIDSIKIYKIKRFLNYRSNFLIYFALINDFLCAGVKEDDINEVWLIQDKEHTAFLENRIEKITDYIFDKLSKDIENKKNQFEKRIKKYKTSLEELKTETLEKNKTFYIDSIKTKITNLENKITELSLYNSKESLKEDLIKIISIFTNLRHSLMHYDYKSFENLFENIENEELKNLLDLNLFKSIRMSDEFKTKNRTNYLDGTESFTIVKKHQNLKKLYTYYNNLCDKKNGFNTFINSF…	919	Cas13c
WP_101184979.1	MNSIEKIKKPSNRNSIPSIIISDYDENKIKEIKVKYLKLARLDKITIQDMEIRDNIVEFKKILLNGIEHTIKDNQKIEFDNYEITAYVRASKQRRDGKITQAKYVVTITDKYLRDNEKEKRFKSTERELPNDTLLMRYKQISGFDTLTSKDIYKIKRYIDFKNEMLFYFQFIEEFFSPLLPKGTNFYSLNIEQNKDKVVKYIVYRLNDDFKNQSLNQFIKKTDTIKYDFLKIQKILSDFRHALAHFDFDFIQKFFDDELDKNRFDISTISLIKTMLQEKEEKYYQEKNNYIEDSDTLTLFDEKESNFSKIHNFYIKISQKKPAFNKLINSFLSKDGVPNEELKSYLATKKIDFFEDIHSNKEYKKIYIKHKNLVVEKQKEESQEKPNGQKLKNYNDELQ…	839	Cas13c
WP_128982150.1	MKKLKNPSNRNSLPSIIISKFDSSKIYEIKVKYEKLARLDRLEIGDMSLDENLNILFKKVNFNGIDLEILNPLLLDFDSYTISGKLQKNSTNKTILTLKKDGKIIKYNVLEKDNKYFKNGKEFVIPKDVKEEGKRLVNDKFLLTIEDKKREENSLPKKRKKETQRDILKDETIEIYKRISSNSNIKSEDIYRIKRYMLFRSDMMFFYTFIDNFFYCLYKNKNEQLWNTNFKEKENLGKFIEFTLNDTLKNPRNGILKSYSKDLKVVQEDFVKIKDIFEKIRHALAHFDFTFIDNLLSNNIEFDFNIKLLNIVIEDSQDLYYEAKKEFIEDEKMDILDEKDISIKKLYTFYSKIDIKKPAFNKLINSFLIKDGVENSKLKEYIKEKYNCHYFIDIHDNKE…	857	Cas13c
WP_211494659.1	MERFRRQNRNSIIKIIISNYDTKGIKELKVRYRKQAQLDTFIIKTEIVNNDIFIKSIIEKAREKYRYSFLFDGEEKYHFKNKSSVEIVKNDIFSQTPDNMIRNYKITLKISEKNPRVVEAEIEDLMNSTILKDGRRSARREKSMTERKLIEEKVAENYSLLANCPIEEVDSIKIYKIKRFLTYRSNMLLYFASINSFLCEGIKGKDNETEEIWHLKDNDVRKEKVKENFKNKLIQSTENYNSSLKNQIEEKEKLSSKEFKKGAFYRTIIKKLQQERIKELSEKSLTEDCEKIIKLYSELRHPLMHYDYQYFENLFENKENSELTKNLNLDIFKSLPLVRKMKLNNKVNYLEDNDTLFVLQKTKKAKTLYQIYDALCEQKNGFNKFINDFFVSDGEENTV…	1137	Cas13c
DJXD01000002.1_3	MKKQKSKKTVSKTSGLKEALSVQGTVIMTSFGKGNMANLSYKIPSSQKPQNLNSSAGLKNVEVSGKKIKFQGRHPKIATTDNPLFKPQPGMDLLCLKDKLEMHYFGKTFDDNIHIQLIYQILDIEKILAVHVNNIVFTLDNVLHPQKEELTEDFIGAGGWRINLDYQTLRGQTNKYDRFKNYIKRKELLYFGEAFYHENERRYEEDIFAILTLLSALRQFCFHSDLSSDESDHVNSFWLYQLEDQLSDEFKETLSILWEEVTERIDSEFLKTNTVNLHILCHVFPKESKETIVRAYYEFLIKKSFKNMGFSIKKLREIMLEQSDLKSFKEDKYNSVRAKLYKLFDFIITYYYDHHAFEKEALVSSLRSSLTEENKEEIYIKTARTLASALGADFKKAAA…	877	Cas13d
URXK01000004.1_106	MTEKRKSRAKALGVKSAFLKDDDVIMTSFGRGNDAVVEKIIKNNEVQNINIDKPVYDVVGVEKETGIINVVGTKRGINTINKKKQYANTQVSQKRMGMDLIQRKDKLEKVFFNENFNDNIHIQLIYNILDIEKILSVYVNNIVYALGNLERDNSDDEKDLIGYASTLNSYEDFINKNLVKQNENIDKFIENGNRLGYFGNVFYKNKNELKDKKDIFDMLCLLGSLRQFCFHFKGAKFEGVEQISNSWLYNLSQLHNEFKSTLDSFYNEKIEDINGNFIEKNKVNIQILCNDLKLDKNKLVQDYYNFLISKNHKNMGFSIKKIREYILDIDYASYIKEQGYDSVRSKLFTLIDFIIYDLYVNKEKDRIDDIVSKLRGAIYDYKKDDIYKAEADWVWKKLN…	895	Cas13d
USLP01000036.1_4	MGRKVHFAKAAGLKSAFAIGNDKVIVTSFGKGNDAILEKTIENDKVINIEQNIDIELMKRDFNVKRRGDHGRPIITNNPGNREKIGKDMIDRKDQLEMRYFGRTFDDNIHIQLIYNIMDIEKILSIHVNNALYALNNVLNRGSGDFNDTIGMMLAKPYDVFRNSEKYANFNENIKKPQLSYFGGAFFETGFNTKAQKRKTEKKSEKDIYYIISLLGFIRQAAVHGYDWNKTDEAAVALYTLDESFDKLYKNTKFRQEARRALDNLYDTRIDALNSQFLENASKDLTIIFKIYSVTDRSSKIKLIRQYYDFVVKKEYKYLGFSIKQLREMIADDNSIIKSKNYDTMRARLNRLIDFVIYINYIENPEKAKKLVENLRSHIGDDEKSRIYASEAKQLWQLL…	881	Cas13d
WP_005358205.1	MGKKIHARDLREQRKTDRTEKFADQNKKREAERAVPKKDAAVSVKSVSSVSSKKDNVTKSMAKAAGVKSVFAVGNTVYMTSFGRGNDAVLEQKIVDTSHEPLNIDDPAYQLNVVTMNGYSVTGHRGETVSAVTDNPLRRFNGRKKDEPEQSVPTDMLCLKPTLEKKFFGKEFDDNIHIQLIYNILDIEKILAVYSTNAIYALNNMSADENIENSDFFMKRTTDETFDDFEKKKESTNSREKADFDAFEKFIGNYRLAYFADAFYVNKKNPKGKAKNVLREDKELYSVLTLIGKLRHWCVHSEEGRAEFWLYKLDELKDDFKNVLDVVYNRPVEEINNRFIENNKVNIQILGSVYKNTDIAELVRSYYEFLITKKYKNMGFSIKKLRESMLEGKGYADKE…	954	Cas13d
WP_074833651.1	MAKKSKGMSLREKRELEKQKRIQKAAVNSVNDTPEKTEEANVVSVNVRTSAENKHSKKSAAKALGLKSGLVIGDELYLTSFGRGNEAKLEKKISGDTVEKLGIGAFEVAERDESTLTLESGRIKDKTARPKDPRHITVDTQGKFKEDMLGIRSVLEKKIFGKTFDDNIHVQLAYNILDVEKIMAQYVSDIVYMLHNTDKTERNDNLMGYMSIRNTYKTFCDTSNLPDDTKQKVENQKREFDKIIKSGRLGYFGEAFMVNSGNSTKLRPEKEIYHIFALMASLRQSYFHGYVKDTDYQGTTWAYTLEDKLKGPSHEFRETIDKIFDEGFSKISKDFGKMNKVNLQILEQMIGELYGSIERQNLTCDYYDFIQLKKHKYLGFSIKRLRETMLETTPAECYK…	944	Cas13d
WP_075424065.1	MIEKKKSFAKGMGVKSTLVSGSKVYMTTFAEGSDARLEKIVEGDSIRSVNEGEAFSAEMADKNAGYKIGNAKFSHPKGYAVVANNPLYTGPVQQDMLGLKETLEKRYFGESADGNDNICIQVIHNILDIEKILAEYITNAAYAVNNISGLDKDIIGFGKFSTVYTYDEFKDPEHHRAAFNNNDKLINAIKAQYDEFDNFLDNPRLGYFGQAFFSKEGRNYIINYGNECYDILALLSGLRHWVVHNNEEESRISRTWLYNLDKNLDNEYISTLNYLYDRITNELTNSFSKNSAANVNYIAETLGINPAEFAEQYFRFSIMKEQKNLGFNITKLREVMLDRKDMSEIRKNHKVFDSIRTKVYTMMDFVIYRYYIEEDAKVAAANKSLPDNEKSLSEKDIFV…	967	Cas13d
WP_117903863.1	MEINTSNPTHRSGESSPVRWDMLGLKSELEKRFFGKTFDDNIHIQLIYNILDIEKILAVYVTNIVYALNNMLGVKGSESHDDFIGYLSAKNTYEVFTHPDKSNLSDKVKGNIKKSFSTFNDLLKTKRLGYFGLEEPKTKDNRVSEAYKKRVYHMLAIVGQIRQCVFHDLSEHLEYDLYSFIDNSKKVYRECRETLDYLVDERFDSINKGFIQGNKVNISLLIDMMKGYEADDIIRLYYDFIVLKSQKNLGFSIKKLREKMLDEYGFRFKDKQYDSVRSKMYKLMDFLLFCNYYRNDVIAGEALVRKLRFSMTDDEKEGIYADEAAKLWGKFKNDFENIADHMNGDVIKELGKADMDFDEKILDSEKKNASDLLYFSKMIYMLTYFLDGKEINDLLTTLI…	799	Cas13d
WP_158097005.1	MAKKLRPKELREKRRMAEKEEHKKQEKLRKEQEELRKKQEKQREDQKELEKIKKEEGGEGEKKKSGAKALGLKSTFILDRDEQKMLMTSFGRGNKAVRDKYIIGDKVSDIDDSWENKKAALSVEVCGKSFNISKKENDDCEPVKVNNPVLSGNKKDDDLIHCRKNLEEMYFGQQFKDNIHIQLIYNILDIEKILAVQINNIVFILNNLLRWSGEEEFDLIGSLGVNHTYEEFRGRNKNYGKFSELIKQSQMRYFGSTFCLFNENEERITSENKKEWKRFEKKCYHLLAVLGMMRQATAHGDSKRRAEIYKLGKEFDRLEARGCRPEARKELDELYKKKIHEMNQGFLKNSKSDILMLFRIYNAESKEAKRKLAQEYYEFIMLKSYKNTGFSIKHLRETM…	1001	Cas13d
WP_162611874.1	MSKKQRPKDIRKRQEEEKREKYKKQEELRKKQEELRKEQEQRREDQKELEKIKKEVGEEGEKKKSRAKALGLKSTFILDRDEQKVLMTSFGQGNKAVRDKYIIGDKVSDINDDRKNKKAALLVEVCGKSFNISKKENDDCDPVKVNNPVVSRNKKDDDLIHCRKKLEELYFGEQFKDNIHIQLIYNILDIEKILAVQVNNIVFALNNLLSWSGEEKFDLIGYLGVNDTYEKFRDAKGKRKGLYEKFSTLIEKKRMRYFGSTFYPLNEKGEEITSNDKKEWEQFEKKCYHLLAVLGMMRQATAHGDSKRRAEIYKLGKEFDKSEARGCRQEARKELDDLYRKKIHEMNQSFLKNSKRDILMLFRIYDAESKEAKRKLAQEYYEFIMLKSYKNTGFSIKHL…	1006	Cas13d
WP_215648980.1	MAKKNKMKPRELREAQKKARQLKAAEINNNAVPAIAAMPAAEVIAPAAEKKKSSVKAAGMKSILVSKNKMYITSFGKGNSAVLEYEVDKVDNDNYNKTQLSSKDNSNIELGDVDEVNITFSSKHGFGSGVEINTSNPTHRSGESSPVRWDMLGLKSELEKRFFGKTFDDNIHIQLIYNILDIEKILAVYVTNIVYALNNMLGEGDDESHDDFMGYLSARNTYEVFTHPDKSNLSDKVKGNINKVKGNIKKSFSTFNDLLKTKRLGYFGFEEPKTKDTRVSQAYKKRVYHMLAIVGQIRQSVFHDKSSKLDEDLYSFIDIIDSEYRETLDYLVDERFDSINKGFIQGNKVNISLLIDMMKGYEADDIIRLYYDFIVLKSQKNLGFSIKKLREKMLDEYGF…	929	Cas13d

## Sheet: Table S7
QUERY	TARGET ID	TARGET AFDB MODEL	TARGET UNIPROT ID	DALI Z-Score	RMSD	ALIGNMENT LENGTH	TARGET LENGTH	PAIRWISE ID %	UNIPROT DESCRIPTION
HHN68036.1_Cas13an_HEPN2	W3Fy-A	AF-A0A7C5SD50-F1-model_v4.pdb	A0A7C5SD50	23.9	1.2	173	449	98	MOLECULE: UNCHARACTERIZED PROTEIN;
HHN68036.1_Cas13an_HEPN2	GJAa-A	AF-A0A5M8P998-F1-model_v4.pdb	A0A5M8P998	14	3	165	577	23	MOLECULE: UNCHARACTERIZED PROTEIN;
HHN68036.1_Cas13an_HEPN2	9E4T-A	AF-A0A0Q6FZP0-F1-model_v4.pdb	A0A0Q6FZP0	9.5	3.5	148	230	10	MOLECULE: UNCHARACTERIZED PROTEIN;
HHN68036.1_Cas13an_HEPN2	6C9W-A	AF-A0A4R1XBG5-F1-model_v4.pdb	A0A4R1XBG5	9.5	3.2	141	188	11	MOLECULE: ABI-LIKE PROTEIN;
HHN68036.1_Cas13an_HEPN2	4TCn-A	AF-A0A6I1P725-F1-model_v4.pdb	A0A6I1P725	9.4	3.1	141	172	12	MOLECULE: UNCHARACTERIZED PROTEIN;
HHN68036.1_Cas13an_HEPN2	X19g-A	AF-A0A4S8N790-F1-model_v4.pdb	A0A4S8N790	9.4	2.9	139	191	13	MOLECULE: UNCHARACTERIZED PROTEIN;
HHN68036.1_Cas13an_HEPN2	aeCf-A	AF-A0A087ACK4-F1-model_v4.pdb	A0A087ACK4	9.3	3.1	141	344	13	MOLECULE: RNA-BINDING PROTEIN;
HHN68036.1_Cas13an_HEPN2	YNCY-A	AF-A0A1H9UZA5-F1-model_v4.pdb	A0A1H9UZA5	9.1	3.4	142	202	11	MOLECULE: UNCHARACTERIZED PROTEIN;
HHN68036.1_Cas13an_HEPN2	237l-A	AF-R7MCL9-F1-model_v4.pdb	R7MCL9	8.9	3.4	146	504	10	MOLECULE: ABI-LIKE PROTEIN;
HHN68036.1_Cas13an_HEPN2	D9Fn-A	AF-A0A7A2XYX9-F1-model_v4.pdb	A0A7A2XYX9	8.8	3.3	150	332	7	MOLECULE: ABI FAMILY PROTEIN;
HHN68036.1_Cas13an_HEPN2	0U5A-A	AF-A0A2J6NG29-F1-model_v4.pdb	A0A2J6NG29	8.7	3.9	147	280	18	MOLECULE: UNCHARACTERIZED PROTEIN;
HHN68036.1_Cas13an_HEPN2	DzDq-A	AF-A0A5C4L9H4-F1-model_v4.pdb	A0A5C4L9H4	8.7	3.1	144	360	11	MOLECULE: UNCHARACTERIZED PROTEIN;
HHN68036.1_Cas13an_HEPN2	OP3S-A	AF-A0A143WXI2-F1-model_v4.pdb	A0A143WXI2	8.5	3.3	142	721	10	MOLECULE: ABI-LIKE PROTEIN;
HHN68036.1_Cas13an_HEPN2	ZA99-A	AF-A0A355G9B7-F1-model_v4.pdb	A0A355G9B7	8.5	3.5	141	257	15	MOLECULE: UNCHARACTERIZED PROTEIN;
HHN68036.1_Cas13an_HEPN2	Wb4R-A	AF-E2S7B0-F1-model_v4.pdb	E2S7B0	8.5	3	136	362	10	MOLECULE: UNCHARACTERIZED PROTEIN;
HHN68036.1_Cas13an_HEPN2	0u6O-A	AF-A0A479ZTU2-F1-model_v4.pdb	A0A479ZTU2	8.4	3.2	141	229	8	MOLECULE: UNCHARACTERIZED PROTEIN;
HHN68036.1_Cas13an_HEPN2	01BF-A	AF-A0A291N5W0-F1-model_v4.pdb	A0A291N5W0	8.4	3.1	137	225	12	MOLECULE: UNCHARACTERIZED PROTEIN;
HHN68036.1_Cas13an_HEPN2	Me1w-A	AF-A0A0M8MGF7-F1-model_v4.pdb	A0A0M8MGF7	8.4	3.4	142	213	11	MOLECULE: CAAX PROTEASE;
HHN68036.1_Cas13an_HEPN2	J6B5-A	AF-A0A0R1TRJ8-F1-model_v4.pdb	A0A0R1TRJ8	8.3	3.4	145	431	10	MOLECULE: UNCHARACTERIZED PROTEIN;
HHN68036.1_Cas13an_HEPN2	8i7B-A	AF-H0QXP3-F1-model_v4.pdb	H0QXP3	8.2	3.3	141	285	14	MOLECULE: UNCHARACTERIZED PROTEIN;
HHN68036.1_Cas13an_HEPN2	68CD-A	AF-A0A2U9DY74-F1-model_v4.pdb	A0A2U9DY74	8.2	3.5	143	222	9	MOLECULE: UNCHARACTERIZED PROTEIN;
HHN68036.1_Cas13an_HEPN2	DiAF-A	AF-A0A522FK28-F1-model_v4.pdb	A0A522FK28	8.2	3.6	139	300	9	MOLECULE: ABI FAMILY PROTEIN;
HHN68036.1_Cas13an_HEPN2	1mFI-A	AF-A0A6L6G716-F1-model_v4.pdb	A0A6L6G716	8.1	3.4	143	364	13	MOLECULE: ABI FAMILY PROTEIN;
HHN68036.1_Cas13an_HEPN2	UnED-A	AF-A0A1I5TBN9-F1-model_v4.pdb	A0A1I5TBN9	8.1	3.2	139	281	10	MOLECULE: ABI-LIKE PROTEIN;
HHN68036.1_Cas13an_HEPN2	at4y-A	AF-A0A3S5XYX8-F1-model_v4.pdb	A0A3S5XYX8	8	3.1	113	184	13	MOLECULE: UNCHARACTERIZED PROTEIN;
HHN68036.1_Cas13an_HEPN2	62AU-A	AF-A0A3E4E667-F1-model_v4.pdb	A0A3E4E667	7.9	3.3	137	231	7	MOLECULE: ABI FAMILY PROTEIN;
HHN68036.1_Cas13an_HEPN2	Q16L-A	AF-A0A1I3BT50-F1-model_v4.pdb	A0A1I3BT50	7.9	3.5	141	250	10	MOLECULE: ABI-LIKE PROTEIN;
HHN68036.1_Cas13an_HEPN2	S405-A	AF-A0A7X2N3V1-F1-model_v4.pdb	A0A7X2N3V1	7.9	4	133	271	7	MOLECULE: ABI FAMILY PROTEIN;
HHN68036.1_Cas13an_HEPN2	Bj5P-A	AF-A0A4R2TGU3-F1-model_v4.pdb	A0A4R2TGU3	7.8	3.1	136	405	10	MOLECULE: ABI-LIKE PROTEIN;
HHN68036.1_Cas13an_HEPN2	Dn0p-A	AF-A0A0J7KMU2-F1-model_v4.pdb	A0A0J7KMU2	7.8	3	116	379	7	MOLECULE: UNCHARACTERIZED PROTEIN;
HHN68036.1_Cas13an_HEPN2	VNEL-A	AF-A0A7V7DUL2-F1-model_v4.pdb	A0A7V7DUL2	7.8	3.8	119	253	8	MOLECULE: HEPN_SWT1 DOMAIN-CONTAINING PROTEIN;
HHN68036.1_Cas13an_HEPN2	Pk30-A	AF-A0A6J8ADB4-F1-model_v4.pdb	A0A6J8ADB4	7.8	3.5	134	245	15	MOLECULE: HEPN_DZIP3 DOMAIN-CONTAINING PROTEIN;
HHN68036.1_Cas13an_HEPN2	LS7f-A	AF-A0A2N3QF26-F1-model_v4.pdb	A0A2N3QF26	7.7	3.5	141	422	11	MOLECULE: PHAGE ABID PROTEIN;
HHN68036.1_Cas13an_HEPN2	L59X-A	AF-Q7VMR5-F1-model_v4.pdb	Q7VMR5	7.6	2.9	127	193	12	MOLECULE: UNCHARACTERIZED PROTEIN;
HHN68036.1_Cas13an_HEPN2	8H3q-A	AF-F0Q051-F1-model_v4.pdb	F0Q051	7.5	3.2	139	276	12	MOLECULE: ABI FAMILY PROTEIN;
HHN68036.1_Cas13an_HEPN2	9e8H-A	AF-A0A537YMA1-F1-model_v4.pdb	A0A537YMA1	7.5	2.9	134	276	12	MOLECULE: ABI FAMILY PROTEIN;
HHN68036.1_Cas13an_HEPN2	Ib2b-A	AF-U7K8H9-F1-model_v4.pdb	U7K8H9	7.5	3.6	141	264	11	MOLECULE: UNCHARACTERIZED PROTEIN;
HHN68036.1_Cas13an_HEPN2	Kp4l-A	AF-A0A433PY02-F1-model_v4.pdb	A0A433PY02	7.5	3.6	133	374	13	MOLECULE: UNCHARACTERIZED PROTEIN;
HHN68036.1_Cas13an_HEPN2	JaAq-A	AF-A0A269PDH6-F1-model_v4.pdb	A0A269PDH6	7.5	3.6	138	245	11	MOLECULE: UNCHARACTERIZED PROTEIN;
HHN68036.1_Cas13an_HEPN2	V37Y-A	AF-A0A850P8W3-F1-model_v4.pdb	A0A850P8W3	7.5	3.5	144	344	15	MOLECULE: ABI FAMILY PROTEIN;
HHN68036.1_Cas13an_HEPN2	00Eg-A	AF-A0A2B4SFM7-F1-model_v4.pdb	A0A2B4SFM7	7.4	3.8	134	862	11	MOLECULE: E3 UBIQUITIN-PROTEIN LIGASE DZIP3;
HHN68036.1_Cas13an_HEPN2	7ZD0-A	AF-A0A1H4C226-F1-model_v4.pdb	A0A1H4C226	7.4	3.4	120	454	8	MOLECULE: HEPN_APEA DOMAIN-CONTAINING PROTEIN;
HHN68036.1_Cas13an_HEPN2	4R7e-A	AF-A0A2B4RQC0-F1-model_v4.pdb	A0A2B4RQC0	7.4	3.6	129	499	9	MOLECULE: E3 UBIQUITIN-PROTEIN LIGASE DZIP3;
HHN68036.1_Cas13an_HEPN2	C59W-A	AF-A0A4Q1CFP2-F1-model_v4.pdb	A0A4Q1CFP2	7.4	3.3	110	191	13	MOLECULE: HEPN_SWT1 DOMAIN-CONTAINING PROTEIN;
HHN68036.1_Cas13an_HEPN2	JlCS-A	AF-A0A1Q9EF57-F1-model_v4.pdb	A0A1Q9EF57	7.4	3.2	116	449	13	MOLECULE: UNCHARACTERIZED PROTEIN;
HHN68036.1_Cas13an_HEPN2	QeFP-A	AF-A0A8B6DNH4-F1-model_v4.pdb	A0A8B6DNH4	7.4	4.1	132	321	5	MOLECULE: UNCHARACTERIZED PROTEIN;
HHN68036.1_Cas13an_HEPN2	7y4G-A	AF-A0A661IBY5-F1-model_v4.pdb	A0A661IBY5	7.3	3.3	125	253	14	MOLECULE: UNCHARACTERIZED PROTEIN;
HHN68036.1_Cas13an_HEPN2	AGC0-A	AF-A0A7J3D536-F1-model_v4.pdb	A0A7J3D536	7.3	3.6	118	825	8	MOLECULE: PROTEASE LON-RELATED BREX SYSTEM PROTEIN BRXL;
HHN68036.1_Cas13an_HEPN2	Bt4P-A	AF-A0A174JNM3-F1-model_v4.pdb	A0A174JNM3	7.3	3.5	147	351	11	MOLECULE: ABORTIVE INFECTION BACTERIOPHAGE RESISTANCE PROTE
HHN68036.1_Cas13an_HEPN2	EZ3Z-A	AF-A0A3B9A473-F1-model_v4.pdb	A0A3B9A473	7.3	3.3	115	556	16	MOLECULE: CBS DOMAIN-CONTAINING PROTEIN;
HHN68036.1_Cas13an_HEPN2	DUEN-A	AF-A0A8A8KUH2-F1-model_v4.pdb	A0A8A8KUH2	7.3	3.6	148	316	11	MOLECULE: ABI FAMILY PROTEIN;
HHN68036.1_Cas13an_HEPN2	Dl2w-A	AF-A0A2U3B5K7-F1-model_v4.pdb	A0A2U3B5K7	7.3	3.1	115	236	10	MOLECULE: HEPN_APEA DOMAIN-CONTAINING PROTEIN;
HHN68036.1_Cas13an_HEPN2	IA3Z-A	AF-D0DFR9-F1-model_v4.pdb	D0DFR9	7.3	3.6	143	347	10	MOLECULE: ABI-LIKE PROTEIN;
HHN68036.1_Cas13an_HEPN2	Bj9p-A	AF-A0A089QDI9-F1-model_v4.pdb	A0A089QDI9	7.2	3.9	136	336	15	MOLECULE: UNCHARACTERIZED PROTEIN;
HHN68036.1_Cas13an_HEPN2	FF1z-A	AF-A0A7G9L5K0-F1-model_v4.pdb	A0A7G9L5K0	7.2	3.2	110	147	9	MOLECULE: HEPN_SWT1 DOMAIN-CONTAINING PROTEIN;
HHN68036.1_Cas13an_HEPN2	PSDz-A	AF-A0A1S3H369-F1-model_v4.pdb	A0A1S3H369	7.2	4.3	139	695	11	MOLECULE: UNCHARACTERIZED PROTEIN LOC106151602;
HHN68036.1_Cas13an_HEPN2	QU0q-A	AF-A0A174DFD0-F1-model_v4.pdb	A0A174DFD0	7.2	3.9	129	1210	10	MOLECULE: RNA POLYMERASE-ASSOCIATED PROTEIN RAPA;
HHN68036.1_Cas13an_HEPN2	4C1h-A	AF-A0A662P876-F1-model_v4.pdb	A0A662P876	7.1	3.6	131	263	11	MOLECULE: UNCHARACTERIZED PROTEIN;
HHN68036.1_Cas13an_HEPN2	Hs1A-A	AF-A0A0F5JPW0-F1-model_v4.pdb	A0A0F5JPW0	7.1	3.2	140	282	12	MOLECULE: UNCHARACTERIZED PROTEIN;
HHN68036.1_Cas13an_HEPN2	IX5K-A	AF-A0A495ZWG6-F1-model_v4.pdb	A0A495ZWG6	7.1	3.2	117	1093	12	MOLECULE: UNCHARACTERIZED PROTEIN;
HHN68036.1_Cas13an_HEPN2	EzF0-A	AF-L7IEM4-F1-model_v4.pdb	L7IEM4	7.1	4.3	119	1009	11	MOLECULE: UNCHARACTERIZED PROTEIN;
HHN68036.1_Cas13an_HEPN2	Ko1O-A	AF-W1U7H8-F1-model_v4.pdb	W1U7H8	7.1	3.5	134	241	8	MOLECULE: PHAGE ABID PROTEIN;
HHN68036.1_Cas13an_HEPN2	NhBs-A	AF-A0A256ZXF5-F1-model_v4.pdb	A0A256ZXF5	7.1	3.7	114	606	15	MOLECULE: UNCHARACTERIZED PROTEIN;
HHN68036.1_Cas13an_HEPN2	Jg8T-A	AF-A0A7U0IA48-F1-model_v4.pdb	A0A7U0IA48	7.1	4.1	125	1004	13	MOLECULE: HSP70 FAMILY PROTEIN;
HHN68036.1_Cas13an_HEPN2	UnB4-A	AF-A0A7V6E8B6-F1-model_v4.pdb	A0A7V6E8B6	7.1	3.7	120	329	8	MOLECULE: ATP-BINDING PROTEIN;
HHN68036.1_Cas13an_HEPN2	WnAJ-A	AF-A0A2B4RNF3-F1-model_v4.pdb	A0A2B4RNF3	7.1	4.5	135	550	11	MOLECULE: E3 UBIQUITIN-PROTEIN LIGASE DZIP3;
HHN68036.1_Cas13an_HEPN2	ag4V-A	AF-A0A3M6BTL4-F1-model_v4.pdb	A0A3M6BTL4	7.1	3.2	143	344	10	MOLECULE: UNCHARACTERIZED PROTEIN;
HHN68036.1_Cas13an_HEPN2	120A-A	AF-A0A6G7EF99-F1-model_v4.pdb	A0A6G7EF99	7	3.6	127	296	11	MOLECULE: UNCHARACTERIZED PROTEIN;
HHN68036.1_Cas13an_HEPN2	0ECw-A	AF-A0A6N6VMU6-F1-model_v4.pdb	A0A6N6VMU6	7	3.3	110	489	7	MOLECULE: UNCHARACTERIZED PROTEIN;
HHN68036.1_Cas13an_HEPN2	F18Y-A	AF-A0A5J5DWB7-F1-model_v4.pdb	A0A5J5DWB7	7	3.4	137	411	13	MOLECULE: UNCHARACTERIZED PROTEIN;
HHN68036.1_Cas13an_HEPN2	Mk0F-A	AF-A0A2G6CBK5-F1-model_v4.pdb	A0A2G6CBK5	7	3.2	138	346	11	MOLECULE: UNCHARACTERIZED PROTEIN;
HHN68036.1_Cas13an_HEPN2	NlBc-A	AF-A0A1Z1UX66-F1-model_v4.pdb	A0A1Z1UX66	7	3.6	150	335	8	MOLECULE: ABI-LIKE PROTEIN;
HHN68036.1_Cas13an_HEPN2	Sz7Y-A	AF-A0A8B6GTN3-F1-model_v4.pdb	A0A8B6GTN3	7	4	129	429	10	MOLECULE: UNCHARACTERIZED PROTEIN;
HHN68036.1_Cas13an_HEPN2	SC22-A	AF-A0A817ZIQ8-F1-model_v4.pdb	A0A817ZIQ8	7	4.1	125	1115	8	MOLECULE: HYPOTHETICAL PROTEIN;
HHN68036.1_Cas13an_HEPN2	2M4i-A	AF-A0A8B2DZV4-F1-model_v4.pdb	A0A8B2DZV4	6.9	3.3	140	281	9	MOLECULE: ABI FAMILY PROTEIN;
HHN68036.1_Cas13an_HEPN2	0M2V-A	AF-A0A2T7SW51-F1-model_v4.pdb	A0A2T7SW51	6.9	3.8	114	551	15	MOLECULE: CBS DOMAIN-CONTAINING PROTEIN;
HHN68036.1_Cas13an_HEPN2	69E1-A	AF-A0A1V4YZM7-F1-model_v4.pdb	A0A1V4YZM7	6.9	3.7	112	199	8	MOLECULE: HEPN_SWT1 DOMAIN-CONTAINING PROTEIN;
HHN68036.1_Cas13an_HEPN2	665j-A	AF-A0A6P8J590-F1-model_v4.pdb	A0A6P8J590	6.9	4	135	281	10	MOLECULE: E3 UBIQUITIN-PROTEIN LIGASE DZIP3-LIKE;
HHN68036.1_Cas13an_HEPN2	6z3J-A	AF-A0A8B6DIT7-F1-model_v4.pdb	A0A8B6DIT7	6.9	4.3	136	428	9	MOLECULE: UNCHARACTERIZED PROTEIN;
HHN68036.1_Cas13an_HEPN2	OWAe-A	AF-A0A180EWG3-F1-model_v4.pdb	A0A180EWG3	6.9	3.5	116	746	8	MOLECULE: DUF262 DOMAIN-CONTAINING PROTEIN;
HHN68036.1_Cas13an_HEPN2	T00m-A	AF-A0A084AGK2-F1-model_v4.pdb	A0A084AGK2	6.9	4.4	119	647	5	MOLECULE: UNCHARACTERIZED PROTEIN;
HHN68036.1_Cas13an_HEPN2	TG9g-A	AF-A0A6J8C694-F1-model_v4.pdb	A0A6J8C694	6.9	3.8	127	203	9	MOLECULE: UNCHARACTERIZED PROTEIN;
HHN68036.1_Cas13an_HEPN2	3393-A	AF-A0A8B6ENI2-F1-model_v4.pdb	A0A8B6ENI2	6.8	4.2	134	376	7	MOLECULE: UNCHARACTERIZED PROTEIN;
HHN68036.1_Cas13an_HEPN2	579y-A	AF-A0A252CZ62-F1-model_v4.pdb	A0A252CZ62	6.8	3.4	143	307	7	MOLECULE: UNCHARACTERIZED PROTEIN;
HHN68036.1_Cas13an_HEPN2	9n4r-A	AF-A0A517XEB1-F1-model_v4.pdb	A0A517XEB1	6.8	3.4	113	420	11	MOLECULE: HEPN_SWT1 DOMAIN-CONTAINING PROTEIN;
HHN68036.1_Cas13an_HEPN2	AwCJ-A	AF-A0A495ZE00-F1-model_v4.pdb	A0A495ZE00	6.8	3.6	113	407	8	MOLECULE: UNCHARACTERIZED PROTEIN;
HHN68036.1_Cas13an_HEPN2	HzCL-A	AF-A0A7X7YFU7-F1-model_v4.pdb	A0A7X7YFU7	6.8	3.5	114	351	13	MOLECULE: UNCHARACTERIZED PROTEIN;
HHN68036.1_Cas13an_HEPN2	GZ4F-A	AF-A0A7J8HNP4-F1-model_v4.pdb	A0A7J8HNP4	6.8	4.2	132	428	8	MOLECULE: RING-TYPE E3 UBIQUITIN TRANSFERASE;
HHN68036.1_Cas13an_HEPN2	NA63-A	AF-A0A7V2PLZ3-F1-model_v4.pdb	A0A7V2PLZ3	6.8	3.4	108	268	11	MOLECULE: HEPN_SWT1 DOMAIN-CONTAINING PROTEIN;
HHN68036.1_Cas13an_HEPN2	PM1N-A	AF-A0A0N1NZ08-F1-model_v4.pdb	A0A0N1NZ08	6.8	4.6	123	1040	10	MOLECULE: UNCHARACTERIZED PROTEIN;
HHN68036.1_Cas13an_HEPN2	Wc8B-A	AF-A0A423U3L0-F1-model_v4.pdb	A0A423U3L0	6.8	3.9	122	1022	14	MOLECULE: NACHT DOMAIN-CONTAINING PROTEIN;
HHN68036.1_Cas13an_HEPN2	aY12-A	AF-A0A8B6G386-F1-model_v4.pdb	A0A8B6G386	6.8	3.8	128	546	13	MOLECULE: UNCHARACTERIZED PROTEIN;
HHN68036.1_Cas13an_HEPN2	0rFJ-A	AF-A0A352XPG5-F1-model_v4.pdb	A0A352XPG5	6.7	4	126	388	10	MOLECULE: HEPN_SWT1 DOMAIN-CONTAINING PROTEIN;
HHN68036.1_Cas13an_HEPN2	2WE6-A	AF-A0A496ANX3-F1-model_v4.pdb	A0A496ANX3	6.7	3.1	110	629	11	MOLECULE: UNCHARACTERIZED PROTEIN;
HHN68036.1_Cas13an_HEPN2	928p-A	AF-A0A519EE70-F1-model_v4.pdb	A0A519EE70	6.7	3.8	144	389	8	MOLECULE: ABI FAMILY PROTEIN;
HHN68036.1_Cas13an_HEPN2	DBAb-A	AF-A0A5M6IU25-F1-model_v4.pdb	A0A5M6IU25	6.7	3.5	117	420	10	MOLECULE: UNCHARACTERIZED PROTEIN;
HHN68036.1_Cas13an_HEPN2	E655-A	AF-A0A2V4H2W2-F1-model_v4.pdb	A0A2V4H2W2	6.7	3.5	111	311	11	MOLECULE: HEPN_SWT1 DOMAIN-CONTAINING PROTEIN;
HHN68036.1_Cas13an_HEPN2	HiCs-A	AF-A0A094FRG0-F1-model_v4.pdb	A0A094FRG0	6.7	3.8	114	686	11	MOLECULE: UNCHARACTERIZED PROTEIN;
HHN68036.1_Cas13an_HEPN2	GhE3-A	AF-F2NUZ0-F1-model_v4.pdb	F2NUZ0	6.7	3.5	114	234	12	MOLECULE: UNCHARACTERIZED PROTEIN;
HHN68036.1_Cas13an_HEPN2	JDBT-A	AF-A0A6J8E5R6-F1-model_v4.pdb	A0A6J8E5R6	6.7	4	131	507	11	MOLECULE: HEPN_DZIP3 DOMAIN-CONTAINING PROTEIN;
HHN68036.1_Cas13an_HEPN2	Ld4U-A	AF-A0A6J8DRL9-F1-model_v4.pdb	A0A6J8DRL9	6.7	3.8	122	263	11	MOLECULE: HEPN_DZIP3 DOMAIN-CONTAINING PROTEIN;
HHN68036.1_Cas13an_HEPN2	SlBv-A	AF-A0A0R2BMM7-F1-model_v4.pdb	A0A0R2BMM7	6.7	3.4	134	257	10	MOLECULE: UNCHARACTERIZED PROTEIN;
HHN68036.1_Cas13an_HEPN2	RD6y-A	AF-A0A1T4JC42-F1-model_v4.pdb	A0A1T4JC42	6.7	3.5	148	392	16	MOLECULE: HYPOTHETICAL SAV0801 HOMOLOG IN SUPERANTIGEN-ENCO
HHN68036.1_Cas13an_HEPN2	Wp6T-A	AF-A0A846TQ48-F1-model_v4.pdb	A0A846TQ48	6.7	2.9	106	207	10	MOLECULE: UNCHARACTERIZED PROTEIN;
HHN68036.1_Cas13an_HEPN2	2A9G-A	AF-A0A087S6V8-F1-model_v4.pdb	A0A087S6V8	6.6	3.4	108	215	8	MOLECULE: UNCHARACTERIZED PROTEIN;
HHN68036.1_Cas13an_HEPN2	2T7f-A	AF-A0A7K0TEN3-F1-model_v4.pdb	A0A7K0TEN3	6.6	3.5	133	169	13	MOLECULE: UNCHARACTERIZED PROTEIN;
HHN68036.1_Cas13an_HEPN2	BdFH-A	AF-A0A5N0TIT0-F1-model_v4.pdb	A0A5N0TIT0	6.6	3.7	142	204	11	MOLECULE: UNCHARACTERIZED PROTEIN;
HHN68036.1_Cas13an_HEPN2	EeFs-A	AF-A0A1G6ZXF1-F1-model_v4.pdb	A0A1G6ZXF1	6.6	3.2	105	210	15	MOLECULE: CBS DOMAIN-CONTAINING PROTEIN;
HHN68036.1_Cas13an_HEPN2	G6Fz-A	AF-A0A3M6UPJ7-F1-model_v4.pdb	A0A3M6UPJ7	6.6	4.1	130	183	9	MOLECULE: HEPN_DZIP3 DOMAIN-CONTAINING PROTEIN;
HHN68036.1_Cas13an_HEPN2	KFCx-A	AF-A0A6A9T4Q5-F1-model_v4.pdb	A0A6A9T4Q5	6.6	3.2	116	267	16	MOLECULE: CBS DOMAIN-CONTAINING PROTEIN;
HHN68036.1_Cas13an_HEPN2	Kd1c-A	AF-A0A6P2BML0-F1-model_v4.pdb	A0A6P2BML0	6.6	3.3	109	1211	12	MOLECULE: DUF262 DOMAIN-CONTAINING PROTEIN;
HHN68036.1_Cas13an_HEPN2	KA1L-A	AF-A0A164HTX3-F1-model_v4.pdb	A0A164HTX3	6.6	3.3	116	488	10	MOLECULE: PXO1-99;
HHN68036.1_Cas13an_HEPN2	RW5x-A	AF-A0A7X3P6G7-F1-model_v4.pdb	A0A7X3P6G7	6.6	3.7	120	670	13	MOLECULE: AAA FAMILY ATPASE;
HHN68036.1_Cas13an_HEPN2	Q754-A	AF-A0A0K2GIP3-F1-model_v4.pdb	A0A0K2GIP3	6.6	3.6	115	362	10	MOLECULE: HEPN_SWT1 DOMAIN-CONTAINING PROTEIN;
HHN68036.1_Cas13an_HEPN2	TOEz-A	AF-A0A8B6HQV3-F1-model_v4.pdb	A0A8B6HQV3	6.6	4	129	647	15	MOLECULE: UNCHARACTERIZED PROTEIN;
HHN68036.1_Cas13an_HEPN2	2r56-A	AF-A0A398CBL9-F1-model_v4.pdb	A0A398CBL9	6.5	3.7	117	218	9	MOLECULE: UNCHARACTERIZED PROTEIN;
HHN68036.1_Cas13an_HEPN2	7p6Z-A	AF-A0A351B3Q7-F1-model_v4.pdb	A0A351B3Q7	6.5	3.1	103	225	12	MOLECULE: UNCHARACTERIZED PROTEIN;
HHN68036.1_Cas13an_HEPN2	6UDI-A	AF-A0A849R323-F1-model_v4.pdb	A0A849R323	6.5	3.4	110	373	9	MOLECULE: UNCHARACTERIZED PROTEIN;
HHN68036.1_Cas13an_HEPN2	DG9m-A	AF-A0A1Y2W1Z1-F1-model_v4.pdb	A0A1Y2W1Z1	6.5	3.2	113	441	11	MOLECULE: UNCHARACTERIZED PROTEIN;
HHN68036.1_Cas13an_HEPN2	KJ9M-A	AF-A0A1S3HC98-F1-model_v4.pdb	A0A1S3HC98	6.5	3.9	115	518	7	MOLECULE: UNCHARACTERIZED PROTEIN LOC106153404;
HHN68036.1_Cas13an_HEPN2	NC9e-A	AF-A0A1C6C9Y9-F1-model_v4.pdb	A0A1C6C9Y9	6.5	3.8	119	353	10	MOLECULE: HEPN_APEA DOMAIN-CONTAINING PROTEIN;
HHN68036.1_Cas13an_HEPN2	O5As-A	AF-A0A2B4S9Z7-F1-model_v4.pdb	A0A2B4S9Z7	6.5	4	128	760	7	MOLECULE: E3 UBIQUITIN-PROTEIN LIGASE DZIP3;
HHN68036.1_Cas13an_HEPN2	PJ2i-A	AF-A0A3M8P8E1-F1-model_v4.pdb	A0A3M8P8E1	6.5	3.5	115	729	7	MOLECULE: COLD SHOCK DOMAIN-CONTAINING PROTEIN;
HHN68036.1_Cas13an_HEPN2	22B4-A	AF-A0A8B6EQC8-F1-model_v4.pdb	A0A8B6EQC8	6.4	4.1	132	193	9	MOLECULE: UNCHARACTERIZED PROTEIN;
HHN68036.1_Cas13an_HEPN2	285Z-A	AF-N1JNP2-F1-model_v4.pdb	N1JNP2	6.4	4.3	116	421	8	MOLECULE: UNCHARACTERIZED PROTEIN;
HHN68036.1_Cas13an_HEPN2	BMCu-A	AF-A0A1M3HIN9-F1-model_v4.pdb	A0A1M3HIN9	6.4	4.1	108	355	12	MOLECULE: HEPN_SWT1 DOMAIN-CONTAINING PROTEIN;
HHN68036.1_Cas13an_HEPN2	AI3R-A	AF-A0A2J6QHP5-F1-model_v4.pdb	A0A2J6QHP5	6.4	3.2	110	370	10	MOLECULE: UNCHARACTERIZED PROTEIN;
HHN68036.1_Cas13an_HEPN2	AVBb-A	AF-A0A0B7MQB1-F1-model_v4.pdb	A0A0B7MQB1	6.4	3.7	96	149	17	MOLECULE: UNCHARACTERIZED PROTEIN;
HHN68036.1_Cas13an_HEPN2	5XCK-A	AF-A0A7M5XGF0-F1-model_v4.pdb	A0A7M5XGF0	6.4	4.4	128	439	12	MOLECULE: HEPN_DZIP3 DOMAIN-CONTAINING PROTEIN;
HHN68036.1_Cas13an_HEPN2	JI91-A	AF-A0A1V6QD49-F1-model_v4.pdb	A0A1V6QD49	6.4	3.4	115	322	8	MOLECULE: UNCHARACTERIZED PROTEIN;
HHN68036.1_Cas13an_HEPN2	L6Cq-A	AF-A0A7M3U4V8-F1-model_v4.pdb	A0A7M3U4V8	6.4	3.5	124	401	6	MOLECULE: UNCHARACTERIZED PROTEIN;
HHN68036.1_Cas13an_HEPN2	Nn9G-A	AF-A0A7C7VJ76-F1-model_v4.pdb	A0A7C7VJ76	6.4	3.5	111	268	10	MOLECULE: UNCHARACTERIZED PROTEIN;
HHN68036.1_Cas13an_HEPN2	Lw3d-A	AF-A0A317T1D6-F1-model_v4.pdb	A0A317T1D6	6.4	3.9	109	238	11	MOLECULE: UNCHARACTERIZED PROTEIN;
HHN68036.1_Cas13an_HEPN2	Ry7J-A	AF-A0A1B3B9Q2-F1-model_v4.pdb	A0A1B3B9Q2	6.4	3.2	109	297	14	MOLECULE: UNCHARACTERIZED PROTEIN;
HHN68036.1_Cas13an_HEPN2	Xd5S-A	AF-A0A6J8C4M0-F1-model_v4.pdb	A0A6J8C4M0	6.4	4.1	135	916	6	MOLECULE: UNCHARACTERIZED PROTEIN;
HHN68036.1_Cas13an_HEPN2	BS0I-A	AF-A0A1F4DD84-F1-model_v4.pdb	A0A1F4DD84	6.3	3.8	115	932	10	MOLECULE: UNCHARACTERIZED PROTEIN;
HHN68036.1_Cas13an_HEPN2	8Y0Q-A	AF-B6HKE3-F1-model_v4.pdb	B6HKE3	6.3	3.8	121	835	8	MOLECULE: PC21G02960 PROTEIN;
HHN68036.1_Cas13an_HEPN2	6N9y-A	AF-A0A6J8EZP8-F1-model_v4.pdb	A0A6J8EZP8	6.3	3.7	126	204	10	MOLECULE: HEPN_DZIP3 DOMAIN-CONTAINING PROTEIN;
HHN68036.1_Cas13an_HEPN2	9f3b-A	AF-A0A6J8C350-F1-model_v4.pdb	A0A6J8C350	6.3	3.7	129	841	9	MOLECULE: HEPN_DZIP3 DOMAIN-CONTAINING PROTEIN;
HHN68036.1_Cas13an_HEPN2	EX8n-A	AF-A0A3M6UPG6-F1-model_v4.pdb	A0A3M6UPG6	6.3	4.1	123	730	11	MOLECULE: TNFR-CYS DOMAIN-CONTAINING PROTEIN;
HHN68036.1_Cas13an_HEPN2	FWCM-A	AF-A0A6J8CX57-F1-model_v4.pdb	A0A6J8CX57	6.3	4.1	130	676	11	MOLECULE: UNCHARACTERIZED PROTEIN;
HHN68036.1_Cas13an_HEPN2	Hr8X-A	AF-A0A1S7SD51-F1-model_v4.pdb	A0A1S7SD51	6.3	3.5	120	263	6	MOLECULE: UNCHARACTERIZED PROTEIN;
HHN68036.1_Cas13an_HEPN2	GPBU-A	AF-A0A1P8F5T8-F1-model_v4.pdb	A0A1P8F5T8	6.3	4.2	116	227	10	MOLECULE: HEPN_SWT1 DOMAIN-CONTAINING PROTEIN;
HHN68036.1_Cas13an_HEPN2	D37Z-A	AF-A0A6P8H963-F1-model_v4.pdb	A0A6P8H963	6.3	4.6	132	507	11	MOLECULE: UNCHARACTERIZED PROTEIN LOC116286561;
HHN68036.1_Cas13an_HEPN2	PbBM-A	AF-A0A1C3EHY3-F1-model_v4.pdb	A0A1C3EHY3	6.3	3.8	111	284	14	MOLECULE: HEPN_SWT1 DOMAIN-CONTAINING PROTEIN;
HHN68036.1_Cas13an_HEPN2	UNCo-A	AF-A0A511JPE0-F1-model_v4.pdb	A0A511JPE0	6.3	3.8	123	480	11	MOLECULE: UNCHARACTERIZED PROTEIN;
HHN68036.1_Cas13an_HEPN2	Zk1R-A	AF-A0A428UIQ9-F1-model_v4.pdb	A0A428UIQ9	6.3	4.5	119	747	7	MOLECULE: UNCHARACTERIZED PROTEIN;
HHN68036.1_Cas13an_HEPN2	XsC2-A	AF-A0A2M7DT62-F1-model_v4.pdb	A0A2M7DT62	6.3	3.3	109	544	9	MOLECULE: HEPN_SWT1 DOMAIN-CONTAINING PROTEIN;
HHN68036.1_Cas13an_HEPN2	Ze9W-A	AF-A0A6P8HUT4-F1-model_v4.pdb	A0A6P8HUT4	6.3	4.2	123	919	16	MOLECULE: UNCHARACTERIZED PROTEIN LOC116293177;
HHN68036.1_Cas13an_HEPN2	Z3G1-A	AF-A0A8B6FYZ5-F1-model_v4.pdb	A0A8B6FYZ5	6.3	3.5	107	155	11	MOLECULE: UNCHARACTERIZED PROTEIN;
HHN68036.1_Cas13an_HEPN2	076q-A	AF-A0A4Y8DG81-F1-model_v4.pdb	A0A4Y8DG81	6.2	3.1	111	495	8	MOLECULE: UNCHARACTERIZED PROTEIN;
HHN68036.1_Cas13an_HEPN2	125X-A	AF-A0A2V9KU62-F1-model_v4.pdb	A0A2V9KU62	6.2	3.4	112	170	9	MOLECULE: UNCHARACTERIZED PROTEIN;
HHN68036.1_Cas13an_HEPN2	1A9g-A	AF-A0A3M7QWE0-F1-model_v4.pdb	A0A3M7QWE0	6.2	4	120	478	16	MOLECULE: SEL1 DOMAIN REPEAT-CONTAINING;
HHN68036.1_Cas13an_HEPN2	6DEu-A	AF-A0A1U7INZ5-F1-model_v4.pdb	A0A1U7INZ5	6.2	3.9	112	400	12	MOLECULE: RIBONUCLEASE 3;
HHN68036.1_Cas13an_HEPN2	7HEd-A	AF-A0A2A2K1U7-F1-model_v4.pdb	A0A2A2K1U7	6.2	3.2	137	507	14	MOLECULE: UNCHARACTERIZED PROTEIN;
HHN68036.1_Cas13an_HEPN2	9f0I-A	AF-A0A1I1ZQL2-F1-model_v4.pdb	A0A1I1ZQL2	6.2	3.6	123	397	7	MOLECULE: UNCHARACTERIZED PROTEIN;
HHN68036.1_Cas13an_HEPN2	7EEn-A	AF-A0A8B6BLP1-F1-model_v4.pdb	A0A8B6BLP1	6.2	4.2	123	625	7	MOLECULE: UNCHARACTERIZED PROTEIN;
HHN68036.1_Cas13an_HEPN2	GOD7-A	AF-A0A1I2B2Q3-F1-model_v4.pdb	A0A1I2B2Q3	6.2	3	101	138	11	MOLECULE: HEPN_SWT1 DOMAIN-CONTAINING PROTEIN;
HHN68036.1_Cas13an_HEPN2	RfEf-A	AF-A0A7S0HCZ9-F1-model_v4.pdb	A0A7S0HCZ9	6.2	3.6	107	435	11	MOLECULE: HYPOTHETICAL PROTEIN;
HHN68036.1_Cas13an_HEPN2	P63P-A	AF-A0A8B6ED17-F1-model_v4.pdb	A0A8B6ED17	6.2	4.1	128	867	7	MOLECULE: UNCHARACTERIZED PROTEIN;
HHN68036.1_Cas13an_HEPN2	TR7B-A	AF-T1J232-F1-model_v4.pdb	T1J232	6.2	3.9	115	346	7	MOLECULE: UNCHARACTERIZED PROTEIN;
HHN68036.1_Cas13an_HEPN2	Pd1f-A	AF-A0A370TPA7-F1-model_v4.pdb	A0A370TPA7	6.2	3.5	119	666	8	MOLECULE: UNCHARACTERIZED PROTEIN;
HHN68036.1_Cas13an_HEPN2	U1B6-A	AF-A0A8B6BXW0-F1-model_v4.pdb	A0A8B6BXW0	6.2	4.3	125	1137	6	MOLECULE: UNCHARACTERIZED PROTEIN;
HHN68036.1_Cas13an_HEPN2	aK2K-A	AF-A0A179EYV4-F1-model_v4.pdb	A0A179EYV4	6.2	3.4	108	560	11	MOLECULE: UNCHARACTERIZED PROTEIN;
HHN68036.1_Cas13an_HEPN2	AM4s-A	AF-A0A356N605-F1-model_v4.pdb	A0A356N605	6.1	3.9	131	852	7	MOLECULE: UNCHARACTERIZED PROTEIN;
HHN68036.1_Cas13an_HEPN2	BzCC-A	AF-A0A1F3BGE4-F1-model_v4.pdb	A0A1F3BGE4	6.1	3.8	123	282	9	MOLECULE: UNCHARACTERIZED PROTEIN;
HHN68036.1_Cas13an_HEPN2	Bo64-A	AF-A0A2N2J6L3-F1-model_v4.pdb	A0A2N2J6L3	6.1	3.2	112	609	11	MOLECULE: HEPN_SWT1 DOMAIN-CONTAINING PROTEIN;
HHN68036.1_Cas13an_HEPN2	CZ0D-A	AF-A0A7M5WIS7-F1-model_v4.pdb	A0A7M5WIS7	6.1	4.1	120	669	11	MOLECULE: HEPN_DZIP3 DOMAIN-CONTAINING PROTEIN;
HHN68036.1_Cas13an_HEPN2	E72V-A	AF-V9X2Y9-F1-model_v4.pdb	V9X2Y9	6.1	3.3	116	160	13	MOLECULE: UNCHARACTERIZED PROTEIN;
HHN68036.1_Cas13an_HEPN2	Gz0s-A	AF-A0A098EQH3-F1-model_v4.pdb	A0A098EQH3	6.1	3.3	114	325	10	MOLECULE: UNCHARACTERIZED PROTEIN;
HHN68036.1_Cas13an_HEPN2	OPF5-A	AF-A0A7C4XJ51-F1-model_v4.pdb	A0A7C4XJ51	6.1	3.3	113	305	8	MOLECULE: RIBONUCLEASE;
HHN68036.1_Cas13an_HEPN2	Lr8k-A	AF-A0A210PUW5-F1-model_v4.pdb	A0A210PUW5	6.1	4.2	130	1150	10	MOLECULE: NLR FAMILY CARD DOMAIN-CONTAINING PROTEIN 4;
HHN68036.1_Cas13an_HEPN2	NZ7w-A	AF-A0A7I8DAK8-F1-model_v4.pdb	A0A7I8DAK8	6.1	3.3	106	142	9	MOLECULE: UNCHARACTERIZED PROTEIN;
HHN68036.1_Cas13an_HEPN2	T55w-A	AF-A0A4Q1TU16-F1-model_v4.pdb	A0A4Q1TU16	6.1	3.7	120	594	8	MOLECULE: UNCHARACTERIZED PROTEIN;
HHN68036.1_Cas13an_HEPN2	OtBL-A	AF-A0A8B6ETX5-F1-model_v4.pdb	A0A8B6ETX5	6.1	4.7	135	480	7	MOLECULE: UNCHARACTERIZED PROTEIN;
HHN68036.1_Cas13an_HEPN2	St4f-A	AF-A0A554KRX8-F1-model_v4.pdb	A0A554KRX8	6.1	3.4	102	215	11	MOLECULE: UNCHARACTERIZED PROTEIN;
HHN68036.1_Cas13an_HEPN2	W61c-A	AF-A0A0P6Y036-F1-model_v4.pdb	A0A0P6Y036	6.1	3.8	120	1135	7	MOLECULE: RESTRICTION ENDONUCLEASE SUBUNIT R;
HHN68036.1_Cas13an_HEPN2	Xu3b-A	AF-A0A3E0GVN7-F1-model_v4.pdb	A0A3E0GVN7	6.1	3.3	107	430	16	MOLECULE: UNCHARACTERIZED PROTEIN DUF4357;
HHN68036.1_Cas13an_HEPN2	at57-A	AF-A0A8B6F858-F1-model_v4.pdb	A0A8B6F858	6.1	3.9	129	431	8	MOLECULE: UNCHARACTERIZED PROTEIN;
MBW7837953.1_Cas13an_HEPN1	GJAa-A	AF-A0A5M8P998-F1-model_v4.pdb	A0A5M8P998	16.1	2	159	577	48	MOLECULE: UNCHARACTERIZED PROTEIN;
MBW7837953.1_Cas13an_HEPN1	W3Fy-A	AF-A0A7C5SD50-F1-model_v4.pdb	A0A7C5SD50	16	2.3	152	449	28	MOLECULE: UNCHARACTERIZED PROTEIN;
MBW7837953.1_Cas13an_HEPN1	YNCY-A	AF-A0A1H9UZA5-F1-model_v4.pdb	A0A1H9UZA5	9.3	2.8	134	202	10	MOLECULE: UNCHARACTERIZED PROTEIN;
MBW7837953.1_Cas13an_HEPN1	DzDq-A	AF-A0A5C4L9H4-F1-model_v4.pdb	A0A5C4L9H4	9.2	3.3	138	360	9	MOLECULE: UNCHARACTERIZED PROTEIN;
MBW7837953.1_Cas13an_HEPN1	aeCf-A	AF-A0A087ACK4-F1-model_v4.pdb	A0A087ACK4	9.1	3.2	135	344	13	MOLECULE: RNA-BINDING PROTEIN;
MBW7837953.1_Cas13an_HEPN1	4TCn-A	AF-A0A6I1P725-F1-model_v4.pdb	A0A6I1P725	9	3.5	134	172	10	MOLECULE: UNCHARACTERIZED PROTEIN;
MBW7837953.1_Cas13an_HEPN1	9E4T-A	AF-A0A0Q6FZP0-F1-model_v4.pdb	A0A0Q6FZP0	9	3.2	134	230	9	MOLECULE: UNCHARACTERIZED PROTEIN;
MBW7837953.1_Cas13an_HEPN1	68CD-A	AF-A0A2U9DY74-F1-model_v4.pdb	A0A2U9DY74	9	3	133	222	8	MOLECULE: UNCHARACTERIZED PROTEIN;
MBW7837953.1_Cas13an_HEPN1	6C9W-A	AF-A0A4R1XBG5-F1-model_v4.pdb	A0A4R1XBG5	8.9	3.3	136	188	10	MOLECULE: ABI-LIKE PROTEIN;
MBW7837953.1_Cas13an_HEPN1	2T7f-A	AF-A0A7K0TEN3-F1-model_v4.pdb	A0A7K0TEN3	8.9	3.1	135	169	10	MOLECULE: UNCHARACTERIZED PROTEIN;
MBW7837953.1_Cas13an_HEPN1	EZ3Z-A	AF-A0A3B9A473-F1-model_v4.pdb	A0A3B9A473	8.7	3.5	119	556	16	MOLECULE: CBS DOMAIN-CONTAINING PROTEIN;
MBW7837953.1_Cas13an_HEPN1	0U5A-A	AF-A0A2J6NG29-F1-model_v4.pdb	A0A2J6NG29	8.6	2.9	136	280	14	MOLECULE: UNCHARACTERIZED PROTEIN;
MBW7837953.1_Cas13an_HEPN1	ZA99-A	AF-A0A355G9B7-F1-model_v4.pdb	A0A355G9B7	8.6	3.2	134	257	8	MOLECULE: UNCHARACTERIZED PROTEIN;
MBW7837953.1_Cas13an_HEPN1	DiAF-A	AF-A0A522FK28-F1-model_v4.pdb	A0A522FK28	8.5	3.2	139	300	11	MOLECULE: ABI FAMILY PROTEIN;
MBW7837953.1_Cas13an_HEPN1	X19g-A	AF-A0A4S8N790-F1-model_v4.pdb	A0A4S8N790	8.3	3.2	131	191	13	MOLECULE: UNCHARACTERIZED PROTEIN;
MBW7837953.1_Cas13an_HEPN1	UnED-A	AF-A0A1I5TBN9-F1-model_v4.pdb	A0A1I5TBN9	8.3	3	138	281	7	MOLECULE: ABI-LIKE PROTEIN;
MBW7837953.1_Cas13an_HEPN1	C59W-A	AF-A0A4Q1CFP2-F1-model_v4.pdb	A0A4Q1CFP2	8.2	3.5	115	191	11	MOLECULE: HEPN_SWT1 DOMAIN-CONTAINING PROTEIN;
MBW7837953.1_Cas13an_HEPN1	D9Fn-A	AF-A0A7A2XYX9-F1-model_v4.pdb	A0A7A2XYX9	8.2	3.8	145	332	10	MOLECULE: ABI FAMILY PROTEIN;
MBW7837953.1_Cas13an_HEPN1	OP3S-A	AF-A0A143WXI2-F1-model_v4.pdb	A0A143WXI2	8.2	3.1	140	721	10	MOLECULE: ABI-LIKE PROTEIN;
MBW7837953.1_Cas13an_HEPN1	VNEL-A	AF-A0A7V7DUL2-F1-model_v4.pdb	A0A7V7DUL2	8.2	3.7	124	253	15	MOLECULE: HEPN_SWT1 DOMAIN-CONTAINING PROTEIN;
MBW7837953.1_Cas13an_HEPN1	01BF-A	AF-A0A291N5W0-F1-model_v4.pdb	A0A291N5W0	8.1	3.1	133	225	8	MOLECULE: UNCHARACTERIZED PROTEIN;
MBW7837953.1_Cas13an_HEPN1	Bj5P-A	AF-A0A4R2TGU3-F1-model_v4.pdb	A0A4R2TGU3	8.1	3.2	136	405	8	MOLECULE: ABI-LIKE PROTEIN;
MBW7837953.1_Cas13an_HEPN1	J6B5-A	AF-A0A0R1TRJ8-F1-model_v4.pdb	A0A0R1TRJ8	8.1	3.2	138	431	14	MOLECULE: UNCHARACTERIZED PROTEIN;
MBW7837953.1_Cas13an_HEPN1	L59X-A	AF-Q7VMR5-F1-model_v4.pdb	Q7VMR5	8.1	3.1	126	193	12	MOLECULE: UNCHARACTERIZED PROTEIN;
MBW7837953.1_Cas13an_HEPN1	0u6O-A	AF-A0A479ZTU2-F1-model_v4.pdb	A0A479ZTU2	8	3.1	137	229	8	MOLECULE: UNCHARACTERIZED PROTEIN;
MBW7837953.1_Cas13an_HEPN1	Dn0p-A	AF-A0A0J7KMU2-F1-model_v4.pdb	A0A0J7KMU2	8	3.1	119	379	10	MOLECULE: UNCHARACTERIZED PROTEIN;
MBW7837953.1_Cas13an_HEPN1	SC22-A	AF-A0A817ZIQ8-F1-model_v4.pdb	A0A817ZIQ8	8	3.3	124	1115	12	MOLECULE: HYPOTHETICAL PROTEIN;
MBW7837953.1_Cas13an_HEPN1	PSDz-A	AF-A0A1S3H369-F1-model_v4.pdb	A0A1S3H369	8	3.9	139	695	14	MOLECULE: UNCHARACTERIZED PROTEIN LOC106151602;
MBW7837953.1_Cas13an_HEPN1	Dl2w-A	AF-A0A2U3B5K7-F1-model_v4.pdb	A0A2U3B5K7	7.9	3.6	121	236	12	MOLECULE: HEPN_APEA DOMAIN-CONTAINING PROTEIN;
MBW7837953.1_Cas13an_HEPN1	Pk30-A	AF-A0A6J8ADB4-F1-model_v4.pdb	A0A6J8ADB4	7.9	3.5	130	245	12	MOLECULE: HEPN_DZIP3 DOMAIN-CONTAINING PROTEIN;
MBW7837953.1_Cas13an_HEPN1	1A9g-A	AF-A0A3M7QWE0-F1-model_v4.pdb	A0A3M7QWE0	7.8	3.4	121	478	14	MOLECULE: SEL1 DOMAIN REPEAT-CONTAINING;
MBW7837953.1_Cas13an_HEPN1	62AU-A	AF-A0A3E4E667-F1-model_v4.pdb	A0A3E4E667	7.8	3.3	130	231	5	MOLECULE: ABI FAMILY PROTEIN;
MBW7837953.1_Cas13an_HEPN1	69E1-A	AF-A0A1V4YZM7-F1-model_v4.pdb	A0A1V4YZM7	7.8	3.6	116	199	10	MOLECULE: HEPN_SWT1 DOMAIN-CONTAINING PROTEIN;
MBW7837953.1_Cas13an_HEPN1	8i7B-A	AF-H0QXP3-F1-model_v4.pdb	H0QXP3	7.8	3.1	131	285	9	MOLECULE: UNCHARACTERIZED PROTEIN;
MBW7837953.1_Cas13an_HEPN1	1mFI-A	AF-A0A6L6G716-F1-model_v4.pdb	A0A6L6G716	7.7	3	139	364	9	MOLECULE: ABI FAMILY PROTEIN;
MBW7837953.1_Cas13an_HEPN1	Me1w-A	AF-A0A0M8MGF7-F1-model_v4.pdb	A0A0M8MGF7	7.7	3.2	132	213	10	MOLECULE: CAAX PROTEASE;
MBW7837953.1_Cas13an_HEPN1	Q16L-A	AF-A0A1I3BT50-F1-model_v4.pdb	A0A1I3BT50	7.7	3	134	250	13	MOLECULE: ABI-LIKE PROTEIN;
MBW7837953.1_Cas13an_HEPN1	AGC0-A	AF-A0A7J3D536-F1-model_v4.pdb	A0A7J3D536	7.6	3.5	119	825	9	MOLECULE: PROTEASE LON-RELATED BREX SYSTEM PROTEIN BRXL;
MBW7837953.1_Cas13an_HEPN1	FF1z-A	AF-A0A7G9L5K0-F1-model_v4.pdb	A0A7G9L5K0	7.6	3.6	114	147	7	MOLECULE: HEPN_SWT1 DOMAIN-CONTAINING PROTEIN;
MBW7837953.1_Cas13an_HEPN1	DUEN-A	AF-A0A8A8KUH2-F1-model_v4.pdb	A0A8A8KUH2	7.6	3.3	138	316	12	MOLECULE: ABI FAMILY PROTEIN;
MBW7837953.1_Cas13an_HEPN1	NA63-A	AF-A0A7V2PLZ3-F1-model_v4.pdb	A0A7V2PLZ3	7.6	3.5	113	268	10	MOLECULE: HEPN_SWT1 DOMAIN-CONTAINING PROTEIN;
MBW7837953.1_Cas13an_HEPN1	PY8u-A	AF-A0A6A7C3V1-F1-model_v4.pdb	A0A6A7C3V1	7.6	3.6	118	303	8	MOLECULE: UNCHARACTERIZED PROTEIN;
MBW7837953.1_Cas13an_HEPN1	7U82-A	AF-A0A2H5SNF7-F1-model_v4.pdb	A0A2H5SNF7	7.5	3.8	136	491	6	MOLECULE: UNCHARACTERIZED PROTEIN;
MBW7837953.1_Cas13an_HEPN1	Ib2b-A	AF-U7K8H9-F1-model_v4.pdb	U7K8H9	7.5	3.1	134	264	9	MOLECULE: UNCHARACTERIZED PROTEIN;
MBW7837953.1_Cas13an_HEPN1	GhE3-A	AF-F2NUZ0-F1-model_v4.pdb	F2NUZ0	7.5	3.8	123	234	11	MOLECULE: UNCHARACTERIZED PROTEIN;
MBW7837953.1_Cas13an_HEPN1	EeFs-A	AF-A0A1G6ZXF1-F1-model_v4.pdb	A0A1G6ZXF1	7.5	3.6	112	210	11	MOLECULE: CBS DOMAIN-CONTAINING PROTEIN;
MBW7837953.1_Cas13an_HEPN1	7ZD0-A	AF-A0A1H4C226-F1-model_v4.pdb	A0A1H4C226	7.4	3.5	118	454	8	MOLECULE: HEPN_APEA DOMAIN-CONTAINING PROTEIN;
MBW7837953.1_Cas13an_HEPN1	C82U-A	AF-A0A842DDT5-F1-model_v4.pdb	A0A842DDT5	7.4	3.2	113	1062	12	MOLECULE: UNCHARACTERIZED PROTEIN;
MBW7837953.1_Cas13an_HEPN1	EADp-A	AF-A0A2H5SGJ9-F1-model_v4.pdb	A0A2H5SGJ9	7.4	4.1	135	801	7	MOLECULE: BAH DOMAIN-CONTAINING PROTEIN;
MBW7837953.1_Cas13an_HEPN1	E92t-A	AF-A0A2I1HG65-F1-model_v4.pdb	A0A2I1HG65	7.4	4.1	137	628	4	MOLECULE: UNCHARACTERIZED PROTEIN;
MBW7837953.1_Cas13an_HEPN1	OWAe-A	AF-A0A180EWG3-F1-model_v4.pdb	A0A180EWG3	7.4	3.2	117	746	11	MOLECULE: DUF262 DOMAIN-CONTAINING PROTEIN;
MBW7837953.1_Cas13an_HEPN1	00Eg-A	AF-A0A2B4SFM7-F1-model_v4.pdb	A0A2B4SFM7	7.3	3.6	129	862	13	MOLECULE: E3 UBIQUITIN-PROTEIN LIGASE DZIP3;
MBW7837953.1_Cas13an_HEPN1	0rFJ-A	AF-A0A352XPG5-F1-model_v4.pdb	A0A352XPG5	7.3	3.2	124	388	10	MOLECULE: HEPN_SWT1 DOMAIN-CONTAINING PROTEIN;
MBW7837953.1_Cas13an_HEPN1	7m4k-A	AF-A0A4D9B555-F1-model_v4.pdb	A0A4D9B555	7.3	4	110	233	10	MOLECULE: UNCHARACTERIZED PROTEIN;
MBW7837953.1_Cas13an_HEPN1	6N9y-A	AF-A0A6J8EZP8-F1-model_v4.pdb	A0A6J8EZP8	7.3	3.5	127	204	6	MOLECULE: HEPN_DZIP3 DOMAIN-CONTAINING PROTEIN;
MBW7837953.1_Cas13an_HEPN1	AVBb-A	AF-A0A0B7MQB1-F1-model_v4.pdb	A0A0B7MQB1	7.3	3	94	149	12	MOLECULE: UNCHARACTERIZED PROTEIN;
MBW7837953.1_Cas13an_HEPN1	F18Y-A	AF-A0A5J5DWB7-F1-model_v4.pdb	A0A5J5DWB7	7.3	3	131	411	11	MOLECULE: UNCHARACTERIZED PROTEIN;
MBW7837953.1_Cas13an_HEPN1	JaAq-A	AF-A0A269PDH6-F1-model_v4.pdb	A0A269PDH6	7.3	3.1	132	245	11	MOLECULE: UNCHARACTERIZED PROTEIN;
MBW7837953.1_Cas13an_HEPN1	S405-A	AF-A0A7X2N3V1-F1-model_v4.pdb	A0A7X2N3V1	7.3	3.6	129	271	12	MOLECULE: ABI FAMILY PROTEIN;
MBW7837953.1_Cas13an_HEPN1	8H3q-A	AF-F0Q051-F1-model_v4.pdb	F0Q051	7.2	3.1	135	276	11	MOLECULE: ABI FAMILY PROTEIN;
MBW7837953.1_Cas13an_HEPN1	2WE6-A	AF-A0A496ANX3-F1-model_v4.pdb	A0A496ANX3	7.2	3.5	118	629	12	MOLECULE: UNCHARACTERIZED PROTEIN;
MBW7837953.1_Cas13an_HEPN1	6UDI-A	AF-A0A849R323-F1-model_v4.pdb	A0A849R323	7.2	3.6	117	373	11	MOLECULE: UNCHARACTERIZED PROTEIN;
MBW7837953.1_Cas13an_HEPN1	Q754-A	AF-A0A0K2GIP3-F1-model_v4.pdb	A0A0K2GIP3	7.2	3.6	119	362	10	MOLECULE: HEPN_SWT1 DOMAIN-CONTAINING PROTEIN;
MBW7837953.1_Cas13an_HEPN1	SpEz-A	AF-A0A2N0NMR3-F1-model_v4.pdb	A0A2N0NMR3	7.2	3.9	130	818	8	MOLECULE: UNCHARACTERIZED PROTEIN;
MBW7837953.1_Cas13an_HEPN1	a08H-A	AF-B4SBA0-F1-model_v4.pdb	B4SBA0	7.2	3.4	118	153	9	MOLECULE: UNCHARACTERIZED PROTEIN;
MBW7837953.1_Cas13an_HEPN1	Wb4R-A	AF-E2S7B0-F1-model_v4.pdb	E2S7B0	7.2	3.1	129	362	12	MOLECULE: UNCHARACTERIZED PROTEIN;
MBW7837953.1_Cas13an_HEPN1	Xu3b-A	AF-A0A3E0GVN7-F1-model_v4.pdb	A0A3E0GVN7	7.2	3.5	114	430	11	MOLECULE: UNCHARACTERIZED PROTEIN DUF4357;
MBW7837953.1_Cas13an_HEPN1	125X-A	AF-A0A2V9KU62-F1-model_v4.pdb	A0A2V9KU62	7.1	3.5	114	170	10	MOLECULE: UNCHARACTERIZED PROTEIN;
MBW7837953.1_Cas13an_HEPN1	6PG0-A	AF-D7FZI4-F1-model_v4.pdb	D7FZI4	7.1	3.9	136	527	12	MOLECULE: UNCHARACTERIZED PROTEIN;
MBW7837953.1_Cas13an_HEPN1	2M4i-A	AF-A0A8B2DZV4-F1-model_v4.pdb	A0A8B2DZV4	7.1	3.3	134	281	11	MOLECULE: ABI FAMILY PROTEIN;
MBW7837953.1_Cas13an_HEPN1	2A9G-A	AF-A0A087S6V8-F1-model_v4.pdb	A0A087S6V8	7.1	3.7	116	215	13	MOLECULE: UNCHARACTERIZED PROTEIN;
MBW7837953.1_Cas13an_HEPN1	9Q9J-A	AF-A0A8B6HJP2-F1-model_v4.pdb	A0A8B6HJP2	7.1	3.5	123	160	15	MOLECULE: UNCHARACTERIZED PROTEIN;
MBW7837953.1_Cas13an_HEPN1	Jg8T-A	AF-A0A7U0IA48-F1-model_v4.pdb	A0A7U0IA48	7.1	3.9	119	1004	11	MOLECULE: HSP70 FAMILY PROTEIN;
MBW7837953.1_Cas13an_HEPN1	Kd1c-A	AF-A0A6P2BML0-F1-model_v4.pdb	A0A6P2BML0	7.1	3.3	114	1211	12	MOLECULE: DUF262 DOMAIN-CONTAINING PROTEIN;
MBW7837953.1_Cas13an_HEPN1	Kp4l-A	AF-A0A433PY02-F1-model_v4.pdb	A0A433PY02	7.1	3.5	131	374	10	MOLECULE: UNCHARACTERIZED PROTEIN;
MBW7837953.1_Cas13an_HEPN1	TR7B-A	AF-T1J232-F1-model_v4.pdb	T1J232	7.1	3.6	126	346	11	MOLECULE: UNCHARACTERIZED PROTEIN;
MBW7837953.1_Cas13an_HEPN1	WnAJ-A	AF-A0A2B4RNF3-F1-model_v4.pdb	A0A2B4RNF3	7.1	3.6	127	550	14	MOLECULE: E3 UBIQUITIN-PROTEIN LIGASE DZIP3;
MBW7837953.1_Cas13an_HEPN1	Yu2E-A	AF-A0A397J565-F1-model_v4.pdb	A0A397J565	7.1	3.5	118	547	8	MOLECULE: UNCHARACTERIZED PROTEIN;
MBW7837953.1_Cas13an_HEPN1	8Y0Q-A	AF-B6HKE3-F1-model_v4.pdb	B6HKE3	7	3.8	122	835	8	MOLECULE: PC21G02960 PROTEIN;
MBW7837953.1_Cas13an_HEPN1	9f3b-A	AF-A0A6J8C350-F1-model_v4.pdb	A0A6J8C350	7	3.7	124	841	9	MOLECULE: HEPN_DZIP3 DOMAIN-CONTAINING PROTEIN;
MBW7837953.1_Cas13an_HEPN1	9e8H-A	AF-A0A537YMA1-F1-model_v4.pdb	A0A537YMA1	7	3.1	132	276	11	MOLECULE: ABI FAMILY PROTEIN;
MBW7837953.1_Cas13an_HEPN1	9n4r-A	AF-A0A517XEB1-F1-model_v4.pdb	A0A517XEB1	7	3.9	123	420	8	MOLECULE: HEPN_SWT1 DOMAIN-CONTAINING PROTEIN;
MBW7837953.1_Cas13an_HEPN1	BMCu-A	AF-A0A1M3HIN9-F1-model_v4.pdb	A0A1M3HIN9	7	3.9	114	355	10	MOLECULE: HEPN_SWT1 DOMAIN-CONTAINING PROTEIN;
MBW7837953.1_Cas13an_HEPN1	BvEY-A	AF-A0A135SMI7-F1-model_v4.pdb	A0A135SMI7	7	3.6	124	522	10	MOLECULE: UNCHARACTERIZED PROTEIN;
MBW7837953.1_Cas13an_HEPN1	G6Fz-A	AF-A0A3M6UPJ7-F1-model_v4.pdb	A0A3M6UPJ7	7	3.6	127	183	15	MOLECULE: HEPN_DZIP3 DOMAIN-CONTAINING PROTEIN;
MBW7837953.1_Cas13an_HEPN1	LN2K-A	AF-U9UAS7-F1-model_v4.pdb	U9UAS7	7	3.6	131	423	6	MOLECULE: UNCHARACTERIZED PROTEIN;
MBW7837953.1_Cas13an_HEPN1	RW5x-A	AF-A0A7X3P6G7-F1-model_v4.pdb	A0A7X3P6G7	7	3.7	124	670	10	MOLECULE: AAA FAMILY ATPASE;
MBW7837953.1_Cas13an_HEPN1	at4y-A	AF-A0A3S5XYX8-F1-model_v4.pdb	A0A3S5XYX8	7	3	108	184	10	MOLECULE: UNCHARACTERIZED PROTEIN;
MBW7837953.1_Cas13an_HEPN1	120A-A	AF-A0A6G7EF99-F1-model_v4.pdb	A0A6G7EF99	6.9	3.8	123	296	10	MOLECULE: UNCHARACTERIZED PROTEIN;
MBW7837953.1_Cas13an_HEPN1	0M2V-A	AF-A0A2T7SW51-F1-model_v4.pdb	A0A2T7SW51	6.9	3.4	113	551	16	MOLECULE: CBS DOMAIN-CONTAINING PROTEIN;
MBW7837953.1_Cas13an_HEPN1	22B4-A	AF-A0A8B6EQC8-F1-model_v4.pdb	A0A8B6EQC8	6.9	3.4	121	193	7	MOLECULE: UNCHARACTERIZED PROTEIN;
MBW7837953.1_Cas13an_HEPN1	Bp6D-A	AF-A0A523YG26-F1-model_v4.pdb	A0A523YG26	6.9	3.1	108	272	13	MOLECULE: UNCHARACTERIZED PROTEIN;
MBW7837953.1_Cas13an_HEPN1	AwCJ-A	AF-A0A495ZE00-F1-model_v4.pdb	A0A495ZE00	6.9	3.2	110	407	11	MOLECULE: UNCHARACTERIZED PROTEIN;
MBW7837953.1_Cas13an_HEPN1	E655-A	AF-A0A2V4H2W2-F1-model_v4.pdb	A0A2V4H2W2	6.9	4	115	311	8	MOLECULE: HEPN_SWT1 DOMAIN-CONTAINING PROTEIN;
MBW7837953.1_Cas13an_HEPN1	Ga2t-A	AF-A0A7C4ZNV4-F1-model_v4.pdb	A0A7C4ZNV4	6.9	3.7	121	961	5	MOLECULE: UNCHARACTERIZED PROTEIN;
MBW7837953.1_Cas13an_HEPN1	IA3Z-A	AF-D0DFR9-F1-model_v4.pdb	D0DFR9	6.9	3.4	137	347	12	MOLECULE: ABI-LIKE PROTEIN;
MBW7837953.1_Cas13an_HEPN1	KJ9M-A	AF-A0A1S3HC98-F1-model_v4.pdb	A0A1S3HC98	6.9	3.4	114	518	6	MOLECULE: UNCHARACTERIZED PROTEIN LOC106153404;
MBW7837953.1_Cas13an_HEPN1	Ko1O-A	AF-W1U7H8-F1-model_v4.pdb	W1U7H8	6.9	3.1	127	241	8	MOLECULE: PHAGE ABID PROTEIN;
MBW7837953.1_Cas13an_HEPN1	OtBL-A	AF-A0A8B6ETX5-F1-model_v4.pdb	A0A8B6ETX5	6.9	3.4	127	480	9	MOLECULE: UNCHARACTERIZED PROTEIN;
MBW7837953.1_Cas13an_HEPN1	St4f-A	AF-A0A554KRX8-F1-model_v4.pdb	A0A554KRX8	6.9	3.7	112	215	17	MOLECULE: UNCHARACTERIZED PROTEIN;
MBW7837953.1_Cas13an_HEPN1	SE3P-A	AF-A0A119P610-F1-model_v4.pdb	A0A119P610	6.9	4	111	215	5	MOLECULE: UNCHARACTERIZED PROTEIN;
MBW7837953.1_Cas13an_HEPN1	RP6E-A	AF-A0A8B6BGR4-F1-model_v4.pdb	A0A8B6BGR4	6.9	4.1	129	1053	11	MOLECULE: UNCHARACTERIZED PROTEIN;
MBW7837953.1_Cas13an_HEPN1	V14N-A	AF-A0A6S7GF56-F1-model_v4.pdb	A0A6S7GF56	6.9	3.5	122	1079	16	MOLECULE: ANKYRIN REPEAT DOMAIN-CONTAINING 50-LIKE;
MBW7837953.1_Cas13an_HEPN1	aY12-A	AF-A0A8B6G386-F1-model_v4.pdb	A0A8B6G386	6.9	3.7	125	546	12	MOLECULE: UNCHARACTERIZED PROTEIN;
MBW7837953.1_Cas13an_HEPN1	6z3J-A	AF-A0A8B6DIT7-F1-model_v4.pdb	A0A8B6DIT7	6.8	3.7	124	428	11	MOLECULE: UNCHARACTERIZED PROTEIN;
MBW7837953.1_Cas13an_HEPN1	5cBA-A	AF-A0A7X8FFX3-F1-model_v4.pdb	A0A7X8FFX3	6.8	3.7	116	472	13	MOLECULE: UNCHARACTERIZED PROTEIN;
MBW7837953.1_Cas13an_HEPN1	AI9T-A	AF-A0A226DLV9-F1-model_v4.pdb	A0A226DLV9	6.8	3.5	119	614	13	MOLECULE: SERINE/THREONINE-PROTEIN PHOSPHATASE T;
MBW7837953.1_Cas13an_HEPN1	Bs5L-A	AF-A0A3A0BZX9-F1-model_v4.pdb	A0A3A0BZX9	6.8	3.4	105	1133	10	MOLECULE: VWFA DOMAIN-CONTAINING PROTEIN;
MBW7837953.1_Cas13an_HEPN1	DBAb-A	AF-A0A5M6IU25-F1-model_v4.pdb	A0A5M6IU25	6.8	4	122	420	7	MOLECULE: UNCHARACTERIZED PROTEIN;
MBW7837953.1_Cas13an_HEPN1	GPBU-A	AF-A0A1P8F5T8-F1-model_v4.pdb	A0A1P8F5T8	6.8	4	119	227	9	MOLECULE: HEPN_SWT1 DOMAIN-CONTAINING PROTEIN;
MBW7837953.1_Cas13an_HEPN1	JPFy-A	AF-A0A136JUN7-F1-model_v4.pdb	A0A136JUN7	6.8	3.7	127	227	10	MOLECULE: HEPN_SWT1 DOMAIN-CONTAINING PROTEIN;
MBW7837953.1_Cas13an_HEPN1	M2Am-A	AF-A0A366NY42-F1-model_v4.pdb	A0A366NY42	6.8	3	122	279	7	MOLECULE: UNCHARACTERIZED PROTEIN;
MBW7837953.1_Cas13an_HEPN1	LAFX-A	AF-F0NP47-F1-model_v4.pdb	F0NP47	6.8	3	98	118	9	MOLECULE: UNCHARACTERIZED PROTEIN;
MBW7837953.1_Cas13an_HEPN1	T55w-A	AF-A0A4Q1TU16-F1-model_v4.pdb	A0A4Q1TU16	6.8	3.5	116	594	11	MOLECULE: UNCHARACTERIZED PROTEIN;
MBW7837953.1_Cas13an_HEPN1	TOEz-A	AF-A0A8B6HQV3-F1-model_v4.pdb	A0A8B6HQV3	6.8	3.5	123	647	13	MOLECULE: UNCHARACTERIZED PROTEIN;
MBW7837953.1_Cas13an_HEPN1	SmC1-A	AF-A0A2W6E4Q5-F1-model_v4.pdb	A0A2W6E4Q5	6.8	3.4	109	170	11	MOLECULE: UNCHARACTERIZED PROTEIN;
MBW7837953.1_Cas13an_HEPN1	Q0BW-A	AF-A0A3S2E725-F1-model_v4.pdb	A0A3S2E725	6.8	4	125	342	12	MOLECULE: UNCHARACTERIZED PROTEIN;
MBW7837953.1_Cas13an_HEPN1	SfAy-A	AF-A0A286F7Q9-F1-model_v4.pdb	A0A286F7Q9	6.8	2.7	94	498	18	MOLECULE: UNCHARACTERIZED PROTEIN;
MBW7837953.1_Cas13an_HEPN1	NlBc-A	AF-A0A1Z1UX66-F1-model_v4.pdb	A0A1Z1UX66	6.8	3.2	139	335	9	MOLECULE: ABI-LIKE PROTEIN;
MBW7837953.1_Cas13an_HEPN1	Ze9W-A	AF-A0A6P8HUT4-F1-model_v4.pdb	A0A6P8HUT4	6.8	3.6	126	919	15	MOLECULE: UNCHARACTERIZED PROTEIN LOC116293177;
MBW7837953.1_Cas13an_HEPN1	665j-A	AF-A0A6P8J590-F1-model_v4.pdb	A0A6P8J590	6.7	4.3	131	281	11	MOLECULE: E3 UBIQUITIN-PROTEIN LIGASE DZIP3-LIKE;
MBW7837953.1_Cas13an_HEPN1	4R7e-A	AF-A0A2B4RQC0-F1-model_v4.pdb	A0A2B4RQC0	6.7	3.7	124	499	7	MOLECULE: E3 UBIQUITIN-PROTEIN LIGASE DZIP3;
MBW7837953.1_Cas13an_HEPN1	5V7E-A	AF-A0A7J7F7C4-F1-model_v4.pdb	A0A7J7F7C4	6.7	4	131	849	14	MOLECULE: RING-TYPE DOMAIN-CONTAINING PROTEIN;
MBW7837953.1_Cas13an_HEPN1	AI3R-A	AF-A0A2J6QHP5-F1-model_v4.pdb	A0A2J6QHP5	6.7	3.5	114	370	13	MOLECULE: UNCHARACTERIZED PROTEIN;
MBW7837953.1_Cas13an_HEPN1	Fi0e-A	AF-A0A6P4Z9U2-F1-model_v4.pdb	A0A6P4Z9U2	6.7	3.9	131	253	8	MOLECULE: UNCHARACTERIZED PROTEIN LOC109471521;
MBW7837953.1_Cas13an_HEPN1	IX5K-A	AF-A0A495ZWG6-F1-model_v4.pdb	A0A495ZWG6	6.7	3.3	114	1093	11	MOLECULE: UNCHARACTERIZED PROTEIN;
MBW7837953.1_Cas13an_HEPN1	KRD0-A	AF-A0A2N0QRI0-F1-model_v4.pdb	A0A2N0QRI0	6.7	3.7	123	548	7	MOLECULE: UNCHARACTERIZED PROTEIN;
MBW7837953.1_Cas13an_HEPN1	ML2Y-A	AF-A0A6J8A947-F1-model_v4.pdb	A0A6J8A947	6.7	3.6	133	370	4	MOLECULE: UNCHARACTERIZED PROTEIN;
MBW7837953.1_Cas13an_HEPN1	JDBT-A	AF-A0A6J8E5R6-F1-model_v4.pdb	A0A6J8E5R6	6.7	3.6	123	507	11	MOLECULE: HEPN_DZIP3 DOMAIN-CONTAINING PROTEIN;
MBW7837953.1_Cas13an_HEPN1	P63N-A	AF-A0A8B6FA31-F1-model_v4.pdb	A0A8B6FA31	6.7	3.8	123	1005	10	MOLECULE: UNCHARACTERIZED PROTEIN;
MBW7837953.1_Cas13an_HEPN1	QU0q-A	AF-A0A174DFD0-F1-model_v4.pdb	A0A174DFD0	6.7	3.9	117	1210	7	MOLECULE: RNA POLYMERASE-ASSOCIATED PROTEIN RAPA;
MBW7837953.1_Cas13an_HEPN1	RzDb-A	AF-A0A7W0F4J8-F1-model_v4.pdb	A0A7W0F4J8	6.7	3.8	117	519	8	MOLECULE: HEPN_SWT1 DOMAIN-CONTAINING PROTEIN;
MBW7837953.1_Cas13an_HEPN1	TAAf-A	AF-A0A223N2V1-F1-model_v4.pdb	A0A223N2V1	6.7	3.7	116	339	14	MOLECULE: HEPN_APEA DOMAIN-CONTAINING PROTEIN;
MBW7837953.1_Cas13an_HEPN1	NZ7w-A	AF-A0A7I8DAK8-F1-model_v4.pdb	A0A7I8DAK8	6.7	3.2	102	142	13	MOLECULE: UNCHARACTERIZED PROTEIN;
MBW7837953.1_Cas13an_HEPN1	Xl6x-A	AF-A0A010S011-F1-model_v4.pdb	A0A010S011	6.7	3.4	125	723	7	MOLECULE: UNCHARACTERIZED PROTEIN;
MBW7837953.1_Cas13an_HEPN1	Zg02-A	AF-A0A3L7T3B2-F1-model_v4.pdb	A0A3L7T3B2	6.7	3.8	128	912	8	MOLECULE: ATP-BINDING PROTEIN;
MBW7837953.1_Cas13an_HEPN1	8MDQ-A	AF-A0A8B6GV42-F1-model_v4.pdb	A0A8B6GV42	6.6	3.5	107	513	8	MOLECULE: UNCHARACTERIZED PROTEIN;
MBW7837953.1_Cas13an_HEPN1	9KDy-A	AF-A0A812HKM2-F1-model_v4.pdb	A0A812HKM2	6.6	4	124	1167	9	MOLECULE: HYPOTHETICAL PROTEIN;
MBW7837953.1_Cas13an_HEPN1	8D4o-A	AF-A0A2H5TI86-F1-model_v4.pdb	A0A2H5TI86	6.6	4	122	251	11	MOLECULE: JEMT01029098.1_CDS_EXX53077.1_26954;
MBW7837953.1_Cas13an_HEPN1	Bj9p-A	AF-A0A089QDI9-F1-model_v4.pdb	A0A089QDI9	6.6	3.6	132	336	16	MOLECULE: UNCHARACTERIZED PROTEIN;
MBW7837953.1_Cas13an_HEPN1	EX8n-A	AF-A0A3M6UPG6-F1-model_v4.pdb	A0A3M6UPG6	6.6	4	130	730	13	MOLECULE: TNFR-CYS DOMAIN-CONTAINING PROTEIN;
MBW7837953.1_Cas13an_HEPN1	GZ4F-A	AF-A0A7J8HNP4-F1-model_v4.pdb	A0A7J8HNP4	6.6	3.9	133	428	12	MOLECULE: RING-TYPE E3 UBIQUITIN TRANSFERASE;
MBW7837953.1_Cas13an_HEPN1	Ej0a-A	AF-A0A857DD65-F1-model_v4.pdb	A0A857DD65	6.6	3.6	129	679	9	MOLECULE: UNCHARACTERIZED PROTEIN;
MBW7837953.1_Cas13an_HEPN1	KFCx-A	AF-A0A6A9T4Q5-F1-model_v4.pdb	A0A6A9T4Q5	6.6	3.4	117	267	14	MOLECULE: CBS DOMAIN-CONTAINING PROTEIN;
MBW7837953.1_Cas13an_HEPN1	KFCr-A	AF-A0A6J8ETM0-F1-model_v4.pdb	A0A6J8ETM0	6.6	3.7	135	341	9	MOLECULE: UNCHARACTERIZED PROTEIN;
MBW7837953.1_Cas13an_HEPN1	JlCS-A	AF-A0A1Q9EF57-F1-model_v4.pdb	A0A1Q9EF57	6.6	3.3	114	449	12	MOLECULE: UNCHARACTERIZED PROTEIN;
MBW7837953.1_Cas13an_HEPN1	Ld4U-A	AF-A0A6J8DRL9-F1-model_v4.pdb	A0A6J8DRL9	6.6	3.5	120	263	16	MOLECULE: HEPN_DZIP3 DOMAIN-CONTAINING PROTEIN;
MBW7837953.1_Cas13an_HEPN1	QfDr-A	AF-A0A7D9EA69-F1-model_v4.pdb	A0A7D9EA69	6.6	4.5	126	597	10	MOLECULE: UNCHARACTERIZED PROTEIN;
MBW7837953.1_Cas13an_HEPN1	RJBL-A	AF-A0A2V4WP97-F1-model_v4.pdb	A0A2V4WP97	6.6	3.7	114	439	10	MOLECULE: UNCHARACTERIZED PROTEIN;
MBW7837953.1_Cas13an_HEPN1	TG9g-A	AF-A0A6J8C694-F1-model_v4.pdb	A0A6J8C694	6.6	3.8	123	203	10	MOLECULE: UNCHARACTERIZED PROTEIN;
MBW7837953.1_Cas13an_HEPN1	Ry7J-A	AF-A0A1B3B9Q2-F1-model_v4.pdb	A0A1B3B9Q2	6.6	3.7	115	297	14	MOLECULE: UNCHARACTERIZED PROTEIN;
MBW7837953.1_Cas13an_HEPN1	RgDx-A	AF-A0A2H3B0D3-F1-model_v4.pdb	A0A2H3B0D3	6.6	3.6	127	973	8	MOLECULE: UNCHARACTERIZED PROTEIN;
MBW7837953.1_Cas13an_HEPN1	0gCE-A	AF-A0A2M8UBK0-F1-model_v4.pdb	A0A2M8UBK0	6.5	2.5	103	987	17	MOLECULE: UNCHARACTERIZED PROTEIN;
MBW7837953.1_Cas13an_HEPN1	744T-A	AF-A0A7X0BBA2-F1-model_v4.pdb	A0A7X0BBA2	6.5	2.9	85	389	16	MOLECULE: UNCHARACTERIZED PROTEIN;
MBW7837953.1_Cas13an_HEPN1	3l3C-A	AF-A0A7X4HFD8-F1-model_v4.pdb	A0A7X4HFD8	6.5	3.9	126	625	9	MOLECULE: HEPN_STY4199 DOMAIN-CONTAINING PROTEIN;
MBW7837953.1_Cas13an_HEPN1	B245-A	AF-A0A420SDS3-F1-model_v4.pdb	A0A420SDS3	6.5	3.3	121	632	9	MOLECULE: UNCHARACTERIZED PROTEIN;
MBW7837953.1_Cas13an_HEPN1	Bo64-A	AF-A0A2N2J6L3-F1-model_v4.pdb	A0A2N2J6L3	6.5	3.7	119	609	14	MOLECULE: HEPN_SWT1 DOMAIN-CONTAINING PROTEIN;
MBW7837953.1_Cas13an_HEPN1	EY7B-A	AF-A0A0B4CHV4-F1-model_v4.pdb	A0A0B4CHV4	6.5	3.7	103	243	10	MOLECULE: UNCHARACTERIZED PROTEIN;
MBW7837953.1_Cas13an_HEPN1	DG9m-A	AF-A0A1Y2W1Z1-F1-model_v4.pdb	A0A1Y2W1Z1	6.5	3.3	114	441	13	MOLECULE: UNCHARACTERIZED PROTEIN;
MBW7837953.1_Cas13an_HEPN1	JR3o-A	AF-A0A6B1QJ91-F1-model_v4.pdb	A0A6B1QJ91	6.5	3.5	106	488	13	MOLECULE: CBS DOMAIN-CONTAINING PROTEIN;
MBW7837953.1_Cas13an_HEPN1	L00m-A	AF-A0A520R0F5-F1-model_v4.pdb	A0A520R0F5	6.5	3.5	108	334	11	MOLECULE: CBS DOMAIN-CONTAINING PROTEIN;
MBW7837953.1_Cas13an_HEPN1	Lo3b-A	AF-A0A3S5E126-F1-model_v4.pdb	A0A3S5E126	6.5	3.5	121	285	14	MOLECULE: UNCHARACTERIZED PROTEIN;
MBW7837953.1_Cas13an_HEPN1	O5As-A	AF-A0A2B4S9Z7-F1-model_v4.pdb	A0A2B4S9Z7	6.5	3.8	120	760	8	MOLECULE: E3 UBIQUITIN-PROTEIN LIGASE DZIP3;
MBW7837953.1_Cas13an_HEPN1	QN4j-A	AF-A0A812Y026-F1-model_v4.pdb	A0A812Y026	6.5	3.7	125	708	5	MOLECULE: HYPOTHETICAL PROTEIN;
MBW7837953.1_Cas13an_HEPN1	QeFP-A	AF-A0A8B6DNH4-F1-model_v4.pdb	A0A8B6DNH4	6.5	3.9	125	321	8	MOLECULE: UNCHARACTERIZED PROTEIN;
MBW7837953.1_Cas13an_HEPN1	TAAE-A	AF-A0A6A7C2D5-F1-model_v4.pdb	A0A6A7C2D5	6.5	4.1	121	577	6	MOLECULE: UNCHARACTERIZED PROTEIN;
MBW7837953.1_Cas13an_HEPN1	aZ2T-A	AF-A0A180GWI6-F1-model_v4.pdb	A0A180GWI6	6.5	3.4	117	669	12	MOLECULE: UNCHARACTERIZED PROTEIN;
MBW7837953.1_Cas13an_HEPN1	0ECw-A	AF-A0A6N6VMU6-F1-model_v4.pdb	A0A6N6VMU6	6.4	3.4	114	489	12	MOLECULE: UNCHARACTERIZED PROTEIN;
MBW7837953.1_Cas13an_HEPN1	928p-A	AF-A0A519EE70-F1-model_v4.pdb	A0A519EE70	6.4	3.1	134	389	9	MOLECULE: ABI FAMILY PROTEIN;
MBW7837953.1_Cas13an_HEPN1	67A7-A	AF-A0A3S9NFS5-F1-model_v4.pdb	A0A3S9NFS5	6.4	3.5	118	672	11	MOLECULE: ATP-BINDING PROTEIN;
MBW7837953.1_Cas13an_HEPN1	7uFB-A	AF-A0A2P4V1F2-F1-model_v4.pdb	A0A2P4V1F2	6.4	3.9	119	337	8	MOLECULE: UNCHARACTERIZED PROTEIN;
MBW7837953.1_Cas13an_HEPN1	C4F8-A	AF-A0A6J8CXY2-F1-model_v4.pdb	A0A6J8CXY2	6.4	3.9	129	547	13	MOLECULE: HEPN_DZIP3 DOMAIN-CONTAINING PROTEIN;
MBW7837953.1_Cas13an_HEPN1	A86p-A	AF-A0A7X1ZXH7-F1-model_v4.pdb	A0A7X1ZXH7	6.4	3.5	104	147	13	MOLECULE: UNCHARACTERIZED PROTEIN;
MBW7837953.1_Cas13an_HEPN1	FXBw-A	AF-A0A812HP71-F1-model_v4.pdb	A0A812HP71	6.4	4.3	124	872	10	MOLECULE: HYPOTHETICAL PROTEIN;
MBW7837953.1_Cas13an_HEPN1	IU0X-A	AF-A0A816PHZ0-F1-model_v4.pdb	A0A816PHZ0	6.4	4.3	123	620	8	MOLECULE: HYPOTHETICAL PROTEIN;
MBW7837953.1_Cas13an_HEPN1	H67U-A	AF-A0A2S6NBS9-F1-model_v4.pdb	A0A2S6NBS9	6.4	3.6	125	170	6	MOLECULE: HEPN_SWT1 DOMAIN-CONTAINING PROTEIN;
MBW7837953.1_Cas13an_HEPN1	LC6V-A	AF-A0A2I1FG72-F1-model_v4.pdb	A0A2I1FG72	6.4	4	119	333	5	MOLECULE: UNCHARACTERIZED PROTEIN;
MBW7837953.1_Cas13an_HEPN1	J76f-A	AF-A0A0C3JKB0-F1-model_v4.pdb	A0A0C3JKB0	6.4	3.6	120	565	5	MOLECULE: UNCHARACTERIZED PROTEIN;
MBW7837953.1_Cas13an_HEPN1	MpAJ-A	AF-A0A3N4IMW7-F1-model_v4.pdb	A0A3N4IMW7	6.4	3.6	117	229	6	MOLECULE: UNCHARACTERIZED PROTEIN;
MBW7837953.1_Cas13an_HEPN1	NC9e-A	AF-A0A1C6C9Y9-F1-model_v4.pdb	A0A1C6C9Y9	6.4	3.5	109	353	10	MOLECULE: HEPN_APEA DOMAIN-CONTAINING PROTEIN;
MBW7837953.1_Cas13an_HEPN1	P6CH-A	AF-A0A0D0CLL6-F1-model_v4.pdb	A0A0D0CLL6	6.4	3.7	118	265	11	MOLECULE: UNPLACED GENOMIC SCAFFOLD SCAFFOLD_2806, WHOLE GE
MBW7837953.1_Cas13an_HEPN1	PM1N-A	AF-A0A0N1NZ08-F1-model_v4.pdb	A0A0N1NZ08	6.4	3.5	121	1040	7	MOLECULE: UNCHARACTERIZED PROTEIN;
MBW7837953.1_Cas13an_HEPN1	OPF5-A	AF-A0A7C4XJ51-F1-model_v4.pdb	A0A7C4XJ51	6.4	3.7	117	305	9	MOLECULE: RIBONUCLEASE;
MBW7837953.1_Cas13an_HEPN1	T50t-A	AF-A0A328NDX1-F1-model_v4.pdb	A0A328NDX1	6.4	3.6	112	704	11	MOLECULE: RAMA DOMAIN-CONTAINING PROTEIN;
MBW7837953.1_Cas13an_HEPN1	V3B1-A	AF-A0A6J8CB32-F1-model_v4.pdb	A0A6J8CB32	6.4	3.9	119	228	9	MOLECULE: TTN;
MBW7837953.1_Cas13an_HEPN1	Ws6M-A	AF-A0A5N5Q794-F1-model_v4.pdb	A0A5N5Q794	6.4	3.2	114	396	10	MOLECULE: UNCHARACTERIZED PROTEIN;
MBW7837953.1_Cas13an_HEPN1	Wc8B-A	AF-A0A423U3L0-F1-model_v4.pdb	A0A423U3L0	6.4	3.9	117	1022	12	MOLECULE: NACHT DOMAIN-CONTAINING PROTEIN;
MBW7837953.1_Cas13an_HEPN1	Tx3g-A	AF-A0A226DY56-F1-model_v4.pdb	A0A226DY56	6.4	3.6	127	731	13	MOLECULE: PROBABLE UDP-N-ACETYLGLUCOSAMINE--PEPTIDE
MBW7837953.1_Cas13an_HEPN1	at57-A	AF-A0A8B6F858-F1-model_v4.pdb	A0A8B6F858	6.4	3.9	125	431	13	MOLECULE: UNCHARACTERIZED PROTEIN;
MBW7837953.1_Cas13an_HEPN1	1270-A	AF-A0A1S3HHN4-F1-model_v4.pdb	A0A1S3HHN4	6.3	3.8	131	622	12	MOLECULE: UNCHARACTERIZED PROTEIN LOC106155364 ISOFORM X1;
MBW7837953.1_Cas13an_HEPN1	0bFU-A	AF-A0A1H6XD02-F1-model_v4.pdb	A0A1H6XD02	6.3	3.5	111	293	15	MOLECULE: UNCHARACTERIZED PROTEIN;
MBW7837953.1_Cas13an_HEPN1	0cFW-A	AF-A0A8B6GCZ2-F1-model_v4.pdb	A0A8B6GCZ2	6.3	3.4	129	489	8	MOLECULE: UNCHARACTERIZED PROTEIN;
MBW7837953.1_Cas13an_HEPN1	579y-A	AF-A0A252CZ62-F1-model_v4.pdb	A0A252CZ62	6.3	3.2	135	307	10	MOLECULE: UNCHARACTERIZED PROTEIN;
MBW7837953.1_Cas13an_HEPN1	237l-A	AF-R7MCL9-F1-model_v4.pdb	R7MCL9	6.3	3.2	130	504	5	MOLECULE: ABI-LIKE PROTEIN;
MBW7837953.1_Cas13an_HEPN1	6DEu-A	AF-A0A1U7INZ5-F1-model_v4.pdb	A0A1U7INZ5	6.3	3.6	123	400	9	MOLECULE: RIBONUCLEASE 3;
MBW7837953.1_Cas13an_HEPN1	5x4Y-A	AF-A0A2H5TXG8-F1-model_v4.pdb	A0A2H5TXG8	6.3	4.4	127	809	12	MOLECULE: UNCHARACTERIZED PROTEIN;
MBW7837953.1_Cas13an_HEPN1	3W4K-A	AF-A0A1H2LFV6-F1-model_v4.pdb	A0A1H2LFV6	6.3	3.7	122	438	11	MOLECULE: UNCHARACTERIZED PROTEIN;
MBW7837953.1_Cas13an_HEPN1	BzCC-A	AF-A0A1F3BGE4-F1-model_v4.pdb	A0A1F3BGE4	6.3	3.7	108	282	12	MOLECULE: UNCHARACTERIZED PROTEIN;
MBW7837953.1_Cas13an_HEPN1	CZDK-A	AF-A0A2N5TTB9-F1-model_v4.pdb	A0A2N5TTB9	6.3	3.3	108	211	7	MOLECULE: UNCHARACTERIZED PROTEIN;
MBW7837953.1_Cas13an_HEPN1	BS0I-A	AF-A0A1F4DD84-F1-model_v4.pdb	A0A1F4DD84	6.3	3.9	126	932	9	MOLECULE: UNCHARACTERIZED PROTEIN;
MBW7837953.1_Cas13an_HEPN1	FWCM-A	AF-A0A6J8CX57-F1-model_v4.pdb	A0A6J8CX57	6.3	3.6	127	676	10	MOLECULE: UNCHARACTERIZED PROTEIN;
MBW7837953.1_Cas13an_HEPN1	GV1a-A	AF-A0A0N5BZD2-F1-model_v4.pdb	A0A0N5BZD2	6.3	4.3	133	290	8	MOLECULE: UNCHARACTERIZED PROTEIN;
MBW7837953.1_Cas13an_HEPN1	HmFd-A	AF-A0A6P0PDX9-F1-model_v4.pdb	A0A6P0PDX9	6.3	3.7	126	151	11	MOLECULE: HEPN_SWT1 DOMAIN-CONTAINING PROTEIN;
MBW7837953.1_Cas13an_HEPN1	HlA5-A	AF-G8N7R1-F1-model_v4.pdb	G8N7R1	6.3	3.6	117	355	10	MOLECULE: HEPN_SWT1 DOMAIN-CONTAINING PROTEIN;
MBW7837953.1_Cas13an_HEPN1	HiCs-A	AF-A0A094FRG0-F1-model_v4.pdb	A0A094FRG0	6.3	3	116	686	5	MOLECULE: UNCHARACTERIZED PROTEIN;
MBW7837953.1_Cas13an_HEPN1	DV93-A	AF-A0A1I7UNQ2-F1-model_v4.pdb	A0A1I7UNQ2	6.3	3.6	108	719	9	MOLECULE: HELICASE ATP-BINDING DOMAIN-CONTAINING PROTEIN;
MBW7837953.1_Cas13an_HEPN1	Hs1A-A	AF-A0A0F5JPW0-F1-model_v4.pdb	A0A0F5JPW0	6.3	3.4	134	282	9	MOLECULE: UNCHARACTERIZED PROTEIN;
MBW7837953.1_Cas13an_HEPN1	KA1L-A	AF-A0A164HTX3-F1-model_v4.pdb	A0A164HTX3	6.3	3.9	119	488	13	MOLECULE: PXO1-99;
MBW7837953.1_Cas13an_HEPN1	LT3J-A	AF-A0A7Y5BYF3-F1-model_v4.pdb	A0A7Y5BYF3	6.3	3.5	98	157	17	MOLECULE: UNCHARACTERIZED PROTEIN;
MBW7837953.1_Cas13an_HEPN1	L1CY-A	AF-A0A6N8HC55-F1-model_v4.pdb	A0A6N8HC55	6.3	3.9	121	219	13	MOLECULE: UNCHARACTERIZED PROTEIN;
MBW7837953.1_Cas13an_HEPN1	Sz7Y-A	AF-A0A8B6GTN3-F1-model_v4.pdb	A0A8B6GTN3	6.3	3.7	119	429	10	MOLECULE: UNCHARACTERIZED PROTEIN;
MBW7837953.1_Cas13an_HEPN1	SlBv-A	AF-A0A0R2BMM7-F1-model_v4.pdb	A0A0R2BMM7	6.3	3.3	128	257	11	MOLECULE: UNCHARACTERIZED PROTEIN;
MBW7837953.1_Cas13an_HEPN1	R3Fg-A	AF-A0A1H3I6X5-F1-model_v4.pdb	A0A1H3I6X5	6.3	3.6	101	476	16	MOLECULE: UNCHARACTERIZED PROTEIN;
MBW7837953.1_Cas13an_HEPN1	W61c-A	AF-A0A0P6Y036-F1-model_v4.pdb	A0A0P6Y036	6.3	3.8	114	1135	11	MOLECULE: RESTRICTION ENDONUCLEASE SUBUNIT R;
MBW7837953.1_Cas13an_HEPN1	Z505-A	AF-A0A8B6EGL8-F1-model_v4.pdb	A0A8B6EGL8	6.3	3.6	122	720	7	MOLECULE: UNCHARACTERIZED PROTEIN;
MBW7837953.1_Cas13an_HEPN1	Yv42-A	AF-A0A8B6FWH9-F1-model_v4.pdb	A0A8B6FWH9	6.3	3.3	120	504	13	MOLECULE: UNCHARACTERIZED PROTEIN;
MBW7837953.1_Cas13an_HEPN1	XJ0R-A	AF-A0A431RPT4-F1-model_v4.pdb	A0A431RPT4	6.3	3.5	107	282	13	MOLECULE: HTH CRO/C1-TYPE DOMAIN-CONTAINING PROTEIN;
MBW7837953.1_Cas13an_HEPN1	WRD3-A	AF-A0A4S1ZD93-F1-model_v4.pdb	A0A4S1ZD93	6.3	3.1	126	1265	11	MOLECULE: UNCHARACTERIZED PROTEIN;
MBW7837953.1_Cas13an_HEPN1	VyFg-A	AF-A0A2A6ZG41-F1-model_v4.pdb	A0A2A6ZG41	6.3	3.7	121	261	6	MOLECULE: UNCHARACTERIZED PROTEIN;
MBW7837953.1_Cas13an_HEPN1	Y80F-A	AF-A0A6L5DH14-F1-model_v4.pdb	A0A6L5DH14	6.3	4.3	115	574	10	MOLECULE: UNCHARACTERIZED PROTEIN;
MBW7837953.1_Cas13an_HEPN1	aK2K-A	AF-A0A179EYV4-F1-model_v4.pdb	A0A179EYV4	6.3	3.6	112	560	13	MOLECULE: UNCHARACTERIZED PROTEIN;
MBW7837953.1_Cas13an_HEPN1	1Y6R-A	AF-A0A6J8E411-F1-model_v4.pdb	A0A6J8E411	6.2	3.5	137	701	9	MOLECULE: UNCHARACTERIZED PROTEIN;
MBW7837953.1_Cas13an_HEPN1	285Z-A	AF-N1JNP2-F1-model_v4.pdb	N1JNP2	6.2	3.7	123	421	10	MOLECULE: UNCHARACTERIZED PROTEIN;
MBW7837953.1_Cas13an_HEPN1	2K38-A	AF-A0A564W7A5-F1-model_v4.pdb	A0A564W7A5	6.2	3.3	106	222	15	MOLECULE: ABI-LIKE PROTEIN;
MBW7837953.1_Cas13an_HEPN1	5XCK-A	AF-A0A7M5XGF0-F1-model_v4.pdb	A0A7M5XGF0	6.2	3.8	116	439	13	MOLECULE: HEPN_DZIP3 DOMAIN-CONTAINING PROTEIN;
MBW7837953.1_Cas13an_HEPN1	1y7f-A	AF-A0A7S2C1A3-F1-model_v4.pdb	A0A7S2C1A3	6.2	4	126	1036	12	MOLECULE: HYPOTHETICAL PROTEIN;
MBW7837953.1_Cas13an_HEPN1	7HEd-A	AF-A0A2A2K1U7-F1-model_v4.pdb	A0A2A2K1U7	6.2	3.2	136	507	11	MOLECULE: UNCHARACTERIZED PROTEIN;
MBW7837953.1_Cas13an_HEPN1	2N4o-A	AF-A0A1Q9ECX4-F1-model_v4.pdb	A0A1Q9ECX4	6.2	4	127	372	8	MOLECULE: UNCHARACTERIZED PROTEIN;
MBW7837953.1_Cas13an_HEPN1	AWG6-A	AF-A0A1M5VJG7-F1-model_v4.pdb	A0A1M5VJG7	6.2	4.2	115	173	9	MOLECULE: ABI-LIKE PROTEIN;
MBW7837953.1_Cas13an_HEPN1	Bw4R-A	AF-W6KB47-F1-model_v4.pdb	W6KB47	6.2	3.6	118	397	10	MOLECULE: HEPN_SWT1 DOMAIN-CONTAINING PROTEIN;
MBW7837953.1_Cas13an_HEPN1	CZ0D-A	AF-A0A7M5WIS7-F1-model_v4.pdb	A0A7M5WIS7	6.2	4.3	124	669	7	MOLECULE: HEPN_DZIP3 DOMAIN-CONTAINING PROTEIN;
MBW7837953.1_Cas13an_HEPN1	ISDp-A	AF-K1QF52-F1-model_v4.pdb	K1QF52	6.2	3.4	129	1182	14	MOLECULE: UNCHARACTERIZED PROTEIN;
MBW7837953.1_Cas13an_HEPN1	GRFw-A	AF-A0A7J0DZM7-F1-model_v4.pdb	A0A7J0DZM7	6.2	5.3	108	421	6	MOLECULE: DIMER_TNP_HAT DOMAIN-CONTAINING PROTEIN;
MBW7837953.1_Cas13an_HEPN1	GVC0-A	AF-A0A0M0JVK7-F1-model_v4.pdb	A0A0M0JVK7	6.2	3.3	92	532	7	MOLECULE: UNCHARACTERIZED PROTEIN;
MBW7837953.1_Cas13an_HEPN1	EzF0-A	AF-L7IEM4-F1-model_v4.pdb	L7IEM4	6.2	3.7	125	1009	11	MOLECULE: UNCHARACTERIZED PROTEIN;
MBW7837953.1_Cas13an_HEPN1	Hr8X-A	AF-A0A1S7SD51-F1-model_v4.pdb	A0A1S7SD51	6.2	3.3	111	263	9	MOLECULE: UNCHARACTERIZED PROTEIN;
MBW7837953.1_Cas13an_HEPN1	GuEq-A	AF-A0A4Q9HZU3-F1-model_v4.pdb	A0A4Q9HZU3	6.2	3.5	98	235	12	MOLECULE: CBS DOMAIN-CONTAINING PROTEIN;
MBW7837953.1_Cas13an_HEPN1	L82L-A	AF-A0A6I2SQJ3-F1-model_v4.pdb	A0A6I2SQJ3	6.2	3.7	117	405	7	MOLECULE: UNCHARACTERIZED PROTEIN;
MBW7837953.1_Cas13an_HEPN1	Mp9l-A	AF-A0A2H2IFW3-F1-model_v4.pdb	A0A2H2IFW3	6.2	4.2	121	709	7	MOLECULE: UNCHARACTERIZED PROTEIN;
MBW7837953.1_Cas13an_HEPN1	P63P-A	AF-A0A8B6ED17-F1-model_v4.pdb	A0A8B6ED17	6.2	3.3	118	867	8	MOLECULE: UNCHARACTERIZED PROTEIN;
MBW7837953.1_Cas13an_HEPN1	T00m-A	AF-A0A084AGK2-F1-model_v4.pdb	A0A084AGK2	6.2	3.6	121	647	5	MOLECULE: UNCHARACTERIZED PROTEIN;
MBW7837953.1_Cas13an_HEPN1	Pd1f-A	AF-A0A370TPA7-F1-model_v4.pdb	A0A370TPA7	6.2	3.7	123	666	10	MOLECULE: UNCHARACTERIZED PROTEIN;
MBW7837953.1_Cas13an_HEPN1	Up2d-A	AF-A0A532V2H8-F1-model_v4.pdb	A0A532V2H8	6.2	3.7	118	246	8	MOLECULE: HEPN_SWT1 DOMAIN-CONTAINING PROTEIN;
MBW7837953.1_Cas13an_HEPN1	VACq-A	AF-A0A8B6F5G4-F1-model_v4.pdb	A0A8B6F5G4	6.2	3.9	116	700	10	MOLECULE: UNCHARACTERIZED PROTEIN;
MBW7837953.1_Cas13an_HEPN1	Xd5S-A	AF-A0A6J8C4M0-F1-model_v4.pdb	A0A6J8C4M0	6.2	3.6	130	916	11	MOLECULE: UNCHARACTERIZED PROTEIN;
MBW7837953.1_Cas13an_HEPN1	XwDK-A	AF-G2PHB6-F1-model_v4.pdb	G2PHB6	6.2	3.8	106	275	8	MOLECULE: IG-LIKE DOMAIN-CONTAINING PROTEIN;
MBW7837953.1_Cas13an_HEPN1	1p5i-A	AF-A0A841YVF3-F1-model_v4.pdb	A0A841YVF3	6.1	3.1	115	204	8	MOLECULE: ABI FAMILY PROTEIN;
MBW7837953.1_Cas13an_HEPN1	3yFf-A	AF-V5I686-F1-model_v4.pdb	V5I686	6.1	3.8	123	240	12	MOLECULE: UNCHARACTERIZED PROTEIN;
MBW7837953.1_Cas13an_HEPN1	5Y8C-A	AF-A0A812IY90-F1-model_v4.pdb	A0A812IY90	6.1	4	126	533	9	MOLECULE: HYPOTHETICAL PROTEIN;
MBW7837953.1_Cas13an_HEPN1	510H-A	AF-A0A6J8BQF5-F1-model_v4.pdb	A0A6J8BQF5	6.1	3.8	119	800	13	MOLECULE: HEPN_DZIP3 DOMAIN-CONTAINING PROTEIN;
MBW7837953.1_Cas13an_HEPN1	AN3O-A	AF-A0A074S831-F1-model_v4.pdb	A0A074S831	6.1	4.9	98	691	6	MOLECULE: PUTATIVE ZINC MAINTENANCE PROTEIN;
MBW7837953.1_Cas13an_HEPN1	9b6h-A	AF-A0A812ZED4-F1-model_v4.pdb	A0A812ZED4	6.1	3.9	122	998	12	MOLECULE: HYPOTHETICAL PROTEIN;
MBW7837953.1_Cas13an_HEPN1	Bt4P-A	AF-A0A174JNM3-F1-model_v4.pdb	A0A174JNM3	6.1	3.3	131	351	14	MOLECULE: ABORTIVE INFECTION BACTERIOPHAGE RESISTANCE PROTE
MBW7837953.1_Cas13an_HEPN1	E72V-A	AF-V9X2Y9-F1-model_v4.pdb	V9X2Y9	6.1	3.4	116	160	18	MOLECULE: UNCHARACTERIZED PROTEIN;
MBW7837953.1_Cas13an_HEPN1	DS3A-A	AF-A0A0A2VRN0-F1-model_v4.pdb	A0A0A2VRN0	6.1	3.5	110	231	7	MOLECULE: UNCHARACTERIZED PROTEIN;
MBW7837953.1_Cas13an_HEPN1	GK0d-A	AF-A0A4D8Z9J3-F1-model_v4.pdb	A0A4D8Z9J3	6.1	6.3	110	392	7	MOLECULE: DUF4413 DOMAIN-CONTAINING PROTEIN;
MBW7837953.1_Cas13an_HEPN1	HU4I-A	AF-A0A2P8G259-F1-model_v4.pdb	A0A2P8G259	6.1	2.9	106	215	9	MOLECULE: ABORTIVE INFECTION BACTERIOPHAGE RESISTANCE PROTE
MBW7837953.1_Cas13an_HEPN1	FO0q-A	AF-A0A1S2MDF3-F1-model_v4.pdb	A0A1S2MDF3	6.1	3.6	118	457	9	MOLECULE: UNCHARACTERIZED PROTEIN;
MBW7837953.1_Cas13an_HEPN1	K69I-A	AF-A0A1M5G2J8-F1-model_v4.pdb	A0A1M5G2J8	6.1	3.7	102	123	10	MOLECULE: UNCHARACTERIZED PROTEIN;
MBW7837953.1_Cas13an_HEPN1	P9Aq-A	AF-E9SYY7-F1-model_v4.pdb	E9SYY7	6.1	1.6	68	79	3	MOLECULE: UNCHARACTERIZED PROTEIN;
MBW7837953.1_Cas13an_HEPN1	PQ2Q-A	AF-A0A813Q9F5-F1-model_v4.pdb	A0A813Q9F5	6.1	3.3	121	1189	11	MOLECULE: HYPOTHETICAL PROTEIN;
MBW7837953.1_Cas13an_HEPN1	R7Cp-A	AF-A0A0C3DVA5-F1-model_v4.pdb	A0A0C3DVA5	6.1	3.7	119	953	11	MOLECULE: UNCHARACTERIZED PROTEIN;
MBW7837953.1_Cas13an_HEPN1	V37Y-A	AF-A0A850P8W3-F1-model_v4.pdb	A0A850P8W3	6.1	3.4	134	344	9	MOLECULE: ABI FAMILY PROTEIN;
MBW7837953.1_Cas13an_HEPN1	YgCA-A	AF-A0A067P9E3-F1-model_v4.pdb	A0A067P9E3	6.1	3.7	116	865	9	MOLECULE: UNCHARACTERIZED PROTEIN;
MBW7837953.1_Cas13an_HEPN1	U1B6-A	AF-A0A8B6BXW0-F1-model_v4.pdb	A0A8B6BXW0	6.1	3.8	129	1137	10	MOLECULE: UNCHARACTERIZED PROTEIN;
MBW7837953.1_Cas13an_HEPN1	XsC2-A	AF-A0A2M7DT62-F1-model_v4.pdb	A0A2M7DT62	6.1	3.5	117	544	12	MOLECULE: HEPN_SWT1 DOMAIN-CONTAINING PROTEIN;
MBW7837953.1_Cas13an_HEPN1	a34y-A	AF-A0A1Y3QDR8-F1-model_v4.pdb	A0A1Y3QDR8	6.1	2.7	90	324	19	MOLECULE: UNCHARACTERIZED PROTEIN;
MDD3020297.1_Cas13an_HEPN1	W3Fy-A	AF-A0A7C5SD50-F1-model_v4.pdb	A0A7C5SD50	16.1	2.5	161	449	28	MOLECULE: UNCHARACTERIZED PROTEIN;
MDD3020297.1_Cas13an_HEPN1	GJAa-A	AF-A0A5M8P998-F1-model_v4.pdb	A0A5M8P998	13.8	2.8	166	577	29	MOLECULE: UNCHARACTERIZED PROTEIN;
MDD3020297.1_Cas13an_HEPN1	aeCf-A	AF-A0A087ACK4-F1-model_v4.pdb	A0A087ACK4	9.8	3.7	148	344	12	MOLECULE: RNA-BINDING PROTEIN;
MDD3020297.1_Cas13an_HEPN1	D9Fn-A	AF-A0A7A2XYX9-F1-model_v4.pdb	A0A7A2XYX9	9.5	3.4	153	332	7	MOLECULE: ABI FAMILY PROTEIN;
MDD3020297.1_Cas13an_HEPN1	9E4T-A	AF-A0A0Q6FZP0-F1-model_v4.pdb	A0A0Q6FZP0	9.2	3.4	139	230	9	MOLECULE: UNCHARACTERIZED PROTEIN;
MDD3020297.1_Cas13an_HEPN1	6C9W-A	AF-A0A4R1XBG5-F1-model_v4.pdb	A0A4R1XBG5	9.2	3.3	143	188	12	MOLECULE: ABI-LIKE PROTEIN;
MDD3020297.1_Cas13an_HEPN1	DzDq-A	AF-A0A5C4L9H4-F1-model_v4.pdb	A0A5C4L9H4	9.2	3.4	146	360	12	MOLECULE: UNCHARACTERIZED PROTEIN;
MDD3020297.1_Cas13an_HEPN1	YNCY-A	AF-A0A1H9UZA5-F1-model_v4.pdb	A0A1H9UZA5	9.2	3.2	140	202	11	MOLECULE: UNCHARACTERIZED PROTEIN;
MDD3020297.1_Cas13an_HEPN1	Q16L-A	AF-A0A1I3BT50-F1-model_v4.pdb	A0A1I3BT50	9.2	3.3	153	250	14	MOLECULE: ABI-LIKE PROTEIN;
MDD3020297.1_Cas13an_HEPN1	OP3S-A	AF-A0A143WXI2-F1-model_v4.pdb	A0A143WXI2	9.2	3	152	721	16	MOLECULE: ABI-LIKE PROTEIN;
MDD3020297.1_Cas13an_HEPN1	1mFI-A	AF-A0A6L6G716-F1-model_v4.pdb	A0A6L6G716	9	3.2	149	364	13	MOLECULE: ABI FAMILY PROTEIN;
MDD3020297.1_Cas13an_HEPN1	Pk30-A	AF-A0A6J8ADB4-F1-model_v4.pdb	A0A6J8ADB4	9	3.8	143	245	11	MOLECULE: HEPN_DZIP3 DOMAIN-CONTAINING PROTEIN;
MDD3020297.1_Cas13an_HEPN1	0U5A-A	AF-A0A2J6NG29-F1-model_v4.pdb	A0A2J6NG29	9	3.3	150	280	19	MOLECULE: UNCHARACTERIZED PROTEIN;
MDD3020297.1_Cas13an_HEPN1	4TCn-A	AF-A0A6I1P725-F1-model_v4.pdb	A0A6I1P725	8.8	3.3	138	172	9	MOLECULE: UNCHARACTERIZED PROTEIN;
MDD3020297.1_Cas13an_HEPN1	DiAF-A	AF-A0A522FK28-F1-model_v4.pdb	A0A522FK28	8.8	3.2	144	300	12	MOLECULE: ABI FAMILY PROTEIN;
MDD3020297.1_Cas13an_HEPN1	2T7f-A	AF-A0A7K0TEN3-F1-model_v4.pdb	A0A7K0TEN3	8.6	2.9	131	169	15	MOLECULE: UNCHARACTERIZED PROTEIN;
MDD3020297.1_Cas13an_HEPN1	68CD-A	AF-A0A2U9DY74-F1-model_v4.pdb	A0A2U9DY74	8.6	3.1	141	222	11	MOLECULE: UNCHARACTERIZED PROTEIN;
MDD3020297.1_Cas13an_HEPN1	X19g-A	AF-A0A4S8N790-F1-model_v4.pdb	A0A4S8N790	8.6	3.2	142	191	12	MOLECULE: UNCHARACTERIZED PROTEIN;
MDD3020297.1_Cas13an_HEPN1	4R7e-A	AF-A0A2B4RQC0-F1-model_v4.pdb	A0A2B4RQC0	8.5	3.9	144	499	9	MOLECULE: E3 UBIQUITIN-PROTEIN LIGASE DZIP3;
MDD3020297.1_Cas13an_HEPN1	62AU-A	AF-A0A3E4E667-F1-model_v4.pdb	A0A3E4E667	8.4	3.4	144	231	8	MOLECULE: ABI FAMILY PROTEIN;
MDD3020297.1_Cas13an_HEPN1	G6Fz-A	AF-A0A3M6UPJ7-F1-model_v4.pdb	A0A3M6UPJ7	8.4	4.1	138	183	12	MOLECULE: HEPN_DZIP3 DOMAIN-CONTAINING PROTEIN;
MDD3020297.1_Cas13an_HEPN1	Me1w-A	AF-A0A0M8MGF7-F1-model_v4.pdb	A0A0M8MGF7	8.4	3.5	149	213	9	MOLECULE: CAAX PROTEASE;
MDD3020297.1_Cas13an_HEPN1	ZA99-A	AF-A0A355G9B7-F1-model_v4.pdb	A0A355G9B7	8.4	3.3	140	257	11	MOLECULE: UNCHARACTERIZED PROTEIN;
MDD3020297.1_Cas13an_HEPN1	00Eg-A	AF-A0A2B4SFM7-F1-model_v4.pdb	A0A2B4SFM7	8.3	3.7	138	862	10	MOLECULE: E3 UBIQUITIN-PROTEIN LIGASE DZIP3;
MDD3020297.1_Cas13an_HEPN1	5V7E-A	AF-A0A7J7F7C4-F1-model_v4.pdb	A0A7J7F7C4	8.3	4.3	140	849	16	MOLECULE: RING-TYPE DOMAIN-CONTAINING PROTEIN;
MDD3020297.1_Cas13an_HEPN1	Bj5P-A	AF-A0A4R2TGU3-F1-model_v4.pdb	A0A4R2TGU3	8.3	3.4	144	405	9	MOLECULE: ABI-LIKE PROTEIN;
MDD3020297.1_Cas13an_HEPN1	UnED-A	AF-A0A1I5TBN9-F1-model_v4.pdb	A0A1I5TBN9	8.2	3.1	143	281	9	MOLECULE: ABI-LIKE PROTEIN;
MDD3020297.1_Cas13an_HEPN1	PSDz-A	AF-A0A1S3H369-F1-model_v4.pdb	A0A1S3H369	8.2	4.5	142	695	14	MOLECULE: UNCHARACTERIZED PROTEIN LOC106151602;
MDD3020297.1_Cas13an_HEPN1	Wb4R-A	AF-E2S7B0-F1-model_v4.pdb	E2S7B0	8.2	3.6	139	362	11	MOLECULE: UNCHARACTERIZED PROTEIN;
MDD3020297.1_Cas13an_HEPN1	at4y-A	AF-A0A3S5XYX8-F1-model_v4.pdb	A0A3S5XYX8	8.2	3.2	116	184	9	MOLECULE: UNCHARACTERIZED PROTEIN;
MDD3020297.1_Cas13an_HEPN1	237l-A	AF-R7MCL9-F1-model_v4.pdb	R7MCL9	8.1	3.4	154	504	11	MOLECULE: ABI-LIKE PROTEIN;
MDD3020297.1_Cas13an_HEPN1	GZ4F-A	AF-A0A7J8HNP4-F1-model_v4.pdb	A0A7J8HNP4	8.1	4.3	142	428	15	MOLECULE: RING-TYPE E3 UBIQUITIN TRANSFERASE;
MDD3020297.1_Cas13an_HEPN1	01BF-A	AF-A0A291N5W0-F1-model_v4.pdb	A0A291N5W0	8.1	3.2	138	225	12	MOLECULE: UNCHARACTERIZED PROTEIN;
MDD3020297.1_Cas13an_HEPN1	7y4G-A	AF-A0A661IBY5-F1-model_v4.pdb	A0A661IBY5	8	3.5	131	253	11	MOLECULE: UNCHARACTERIZED PROTEIN;
MDD3020297.1_Cas13an_HEPN1	8i7B-A	AF-H0QXP3-F1-model_v4.pdb	H0QXP3	8	3.3	140	285	12	MOLECULE: UNCHARACTERIZED PROTEIN;
MDD3020297.1_Cas13an_HEPN1	V14N-A	AF-A0A6S7GF56-F1-model_v4.pdb	A0A6S7GF56	8	4.4	134	1079	11	MOLECULE: ANKYRIN REPEAT DOMAIN-CONTAINING 50-LIKE;
MDD3020297.1_Cas13an_HEPN1	665j-A	AF-A0A6P8J590-F1-model_v4.pdb	A0A6P8J590	7.9	4	139	281	9	MOLECULE: E3 UBIQUITIN-PROTEIN LIGASE DZIP3-LIKE;
MDD3020297.1_Cas13an_HEPN1	DUEN-A	AF-A0A8A8KUH2-F1-model_v4.pdb	A0A8A8KUH2	7.9	3.2	147	316	12	MOLECULE: ABI FAMILY PROTEIN;
MDD3020297.1_Cas13an_HEPN1	TOEz-A	AF-A0A8B6HQV3-F1-model_v4.pdb	A0A8B6HQV3	7.9	4	133	647	13	MOLECULE: UNCHARACTERIZED PROTEIN;
MDD3020297.1_Cas13an_HEPN1	L59X-A	AF-Q7VMR5-F1-model_v4.pdb	Q7VMR5	7.9	3.2	134	193	11	MOLECULE: UNCHARACTERIZED PROTEIN;
MDD3020297.1_Cas13an_HEPN1	6N9y-A	AF-A0A6J8EZP8-F1-model_v4.pdb	A0A6J8EZP8	7.8	3.2	136	204	13	MOLECULE: HEPN_DZIP3 DOMAIN-CONTAINING PROTEIN;
MDD3020297.1_Cas13an_HEPN1	J6B5-A	AF-A0A0R1TRJ8-F1-model_v4.pdb	A0A0R1TRJ8	7.8	3	144	431	13	MOLECULE: UNCHARACTERIZED PROTEIN;
MDD3020297.1_Cas13an_HEPN1	WnAJ-A	AF-A0A2B4RNF3-F1-model_v4.pdb	A0A2B4RNF3	7.8	4.5	134	550	12	MOLECULE: E3 UBIQUITIN-PROTEIN LIGASE DZIP3;
MDD3020297.1_Cas13an_HEPN1	JDBT-A	AF-A0A6J8E5R6-F1-model_v4.pdb	A0A6J8E5R6	7.7	4.2	139	507	14	MOLECULE: HEPN_DZIP3 DOMAIN-CONTAINING PROTEIN;
MDD3020297.1_Cas13an_HEPN1	Kp4l-A	AF-A0A433PY02-F1-model_v4.pdb	A0A433PY02	7.7	3.3	136	374	10	MOLECULE: UNCHARACTERIZED PROTEIN;
MDD3020297.1_Cas13an_HEPN1	V37Y-A	AF-A0A850P8W3-F1-model_v4.pdb	A0A850P8W3	7.7	3.2	144	344	13	MOLECULE: ABI FAMILY PROTEIN;
MDD3020297.1_Cas13an_HEPN1	aY12-A	AF-A0A8B6G386-F1-model_v4.pdb	A0A8B6G386	7.7	4	136	546	12	MOLECULE: UNCHARACTERIZED PROTEIN;
MDD3020297.1_Cas13an_HEPN1	Ib2b-A	AF-U7K8H9-F1-model_v4.pdb	U7K8H9	7.6	3.3	141	264	7	MOLECULE: UNCHARACTERIZED PROTEIN;
MDD3020297.1_Cas13an_HEPN1	KJ9M-A	AF-A0A1S3HC98-F1-model_v4.pdb	A0A1S3HC98	7.6	4.9	135	518	7	MOLECULE: UNCHARACTERIZED PROTEIN LOC106153404;
MDD3020297.1_Cas13an_HEPN1	8H3q-A	AF-F0Q051-F1-model_v4.pdb	F0Q051	7.5	3.1	141	276	9	MOLECULE: ABI FAMILY PROTEIN;
MDD3020297.1_Cas13an_HEPN1	EX8n-A	AF-A0A3M6UPG6-F1-model_v4.pdb	A0A3M6UPG6	7.5	4.7	135	730	15	MOLECULE: TNFR-CYS DOMAIN-CONTAINING PROTEIN;
MDD3020297.1_Cas13an_HEPN1	Sz7Y-A	AF-A0A8B6GTN3-F1-model_v4.pdb	A0A8B6GTN3	7.5	4.1	129	429	13	MOLECULE: UNCHARACTERIZED PROTEIN;
MDD3020297.1_Cas13an_HEPN1	SC22-A	AF-A0A817ZIQ8-F1-model_v4.pdb	A0A817ZIQ8	7.5	4.3	126	1115	10	MOLECULE: HYPOTHETICAL PROTEIN;
MDD3020297.1_Cas13an_HEPN1	3393-A	AF-A0A8B6ENI2-F1-model_v4.pdb	A0A8B6ENI2	7.4	4.2	135	376	7	MOLECULE: UNCHARACTERIZED PROTEIN;
MDD3020297.1_Cas13an_HEPN1	AI9T-A	AF-A0A226DLV9-F1-model_v4.pdb	A0A226DLV9	7.4	4.7	127	614	12	MOLECULE: SERINE/THREONINE-PROTEIN PHOSPHATASE T;
MDD3020297.1_Cas13an_HEPN1	F18Y-A	AF-A0A5J5DWB7-F1-model_v4.pdb	A0A5J5DWB7	7.4	3.6	139	411	12	MOLECULE: UNCHARACTERIZED PROTEIN;
MDD3020297.1_Cas13an_HEPN1	JaAq-A	AF-A0A269PDH6-F1-model_v4.pdb	A0A269PDH6	7.4	3.3	138	245	10	MOLECULE: UNCHARACTERIZED PROTEIN;
MDD3020297.1_Cas13an_HEPN1	RP6E-A	AF-A0A8B6BGR4-F1-model_v4.pdb	A0A8B6BGR4	7.4	5.2	140	1053	11	MOLECULE: UNCHARACTERIZED PROTEIN;
MDD3020297.1_Cas13an_HEPN1	Xd5S-A	AF-A0A6J8C4M0-F1-model_v4.pdb	A0A6J8C4M0	7.4	4.5	145	916	12	MOLECULE: UNCHARACTERIZED PROTEIN;
MDD3020297.1_Cas13an_HEPN1	Mk0F-A	AF-A0A2G6CBK5-F1-model_v4.pdb	A0A2G6CBK5	7.4	3.3	148	346	9	MOLECULE: UNCHARACTERIZED PROTEIN;
MDD3020297.1_Cas13an_HEPN1	2WE6-A	AF-A0A496ANX3-F1-model_v4.pdb	A0A496ANX3	7.3	3.9	124	629	7	MOLECULE: UNCHARACTERIZED PROTEIN;
MDD3020297.1_Cas13an_HEPN1	Dn0p-A	AF-A0A0J7KMU2-F1-model_v4.pdb	A0A0J7KMU2	7.3	3.3	118	379	10	MOLECULE: UNCHARACTERIZED PROTEIN;
MDD3020297.1_Cas13an_HEPN1	QU0q-A	AF-A0A174DFD0-F1-model_v4.pdb	A0A174DFD0	7.3	3.6	138	1210	11	MOLECULE: RNA POLYMERASE-ASSOCIATED PROTEIN RAPA;
MDD3020297.1_Cas13an_HEPN1	TeAi-A	AF-A0A2T5DA92-F1-model_v4.pdb	A0A2T5DA92	7.3	3.3	145	378	10	MOLECULE: UNCHARACTERIZED PROTEIN;
MDD3020297.1_Cas13an_HEPN1	5XCK-A	AF-A0A7M5XGF0-F1-model_v4.pdb	A0A7M5XGF0	7.2	4.9	141	439	9	MOLECULE: HEPN_DZIP3 DOMAIN-CONTAINING PROTEIN;
MDD3020297.1_Cas13an_HEPN1	7ZD0-A	AF-A0A1H4C226-F1-model_v4.pdb	A0A1H4C226	7.2	3.2	120	454	13	MOLECULE: HEPN_APEA DOMAIN-CONTAINING PROTEIN;
MDD3020297.1_Cas13an_HEPN1	3X07-A	AF-A0A5C1Q5M3-F1-model_v4.pdb	A0A5C1Q5M3	7.2	3.3	115	223	10	MOLECULE: ABI FAMILY PROTEIN;
MDD3020297.1_Cas13an_HEPN1	9e8H-A	AF-A0A537YMA1-F1-model_v4.pdb	A0A537YMA1	7.2	3.5	139	276	6	MOLECULE: ABI FAMILY PROTEIN;
MDD3020297.1_Cas13an_HEPN1	D37Z-A	AF-A0A6P8H963-F1-model_v4.pdb	A0A6P8H963	7.2	4.7	142	507	8	MOLECULE: UNCHARACTERIZED PROTEIN LOC116286561;
MDD3020297.1_Cas13an_HEPN1	Bt4P-A	AF-A0A174JNM3-F1-model_v4.pdb	A0A174JNM3	7.2	3.2	141	351	12	MOLECULE: ABORTIVE INFECTION BACTERIOPHAGE RESISTANCE PROTE
MDD3020297.1_Cas13an_HEPN1	Fi0e-A	AF-A0A6P4Z9U2-F1-model_v4.pdb	A0A6P4Z9U2	7.2	4.1	139	253	14	MOLECULE: UNCHARACTERIZED PROTEIN LOC109471521;
MDD3020297.1_Cas13an_HEPN1	NZ7w-A	AF-A0A7I8DAK8-F1-model_v4.pdb	A0A7I8DAK8	7.2	3.1	113	142	14	MOLECULE: UNCHARACTERIZED PROTEIN;
MDD3020297.1_Cas13an_HEPN1	0rFJ-A	AF-A0A352XPG5-F1-model_v4.pdb	A0A352XPG5	7.2	3.6	128	388	11	MOLECULE: HEPN_SWT1 DOMAIN-CONTAINING PROTEIN;
MDD3020297.1_Cas13an_HEPN1	Bj9p-A	AF-A0A089QDI9-F1-model_v4.pdb	A0A089QDI9	7.1	3.3	132	336	17	MOLECULE: UNCHARACTERIZED PROTEIN;
MDD3020297.1_Cas13an_HEPN1	TR7B-A	AF-T1J232-F1-model_v4.pdb	T1J232	7.1	3.9	128	346	15	MOLECULE: UNCHARACTERIZED PROTEIN;
MDD3020297.1_Cas13an_HEPN1	QeFP-A	AF-A0A8B6DNH4-F1-model_v4.pdb	A0A8B6DNH4	7.1	4.5	133	321	9	MOLECULE: UNCHARACTERIZED PROTEIN;
MDD3020297.1_Cas13an_HEPN1	NlBc-A	AF-A0A1Z1UX66-F1-model_v4.pdb	A0A1Z1UX66	7.1	3.7	150	335	15	MOLECULE: ABI-LIKE PROTEIN;
MDD3020297.1_Cas13an_HEPN1	Tx3g-A	AF-A0A226DY56-F1-model_v4.pdb	A0A226DY56	7.1	4.2	128	731	9	MOLECULE: PROBABLE UDP-N-ACETYLGLUCOSAMINE--PEPTIDE
MDD3020297.1_Cas13an_HEPN1	a08H-A	AF-B4SBA0-F1-model_v4.pdb	B4SBA0	7.1	3.4	122	153	11	MOLECULE: UNCHARACTERIZED PROTEIN;
MDD3020297.1_Cas13an_HEPN1	579y-A	AF-A0A252CZ62-F1-model_v4.pdb	A0A252CZ62	7	3.2	145	307	12	MOLECULE: UNCHARACTERIZED PROTEIN;
MDD3020297.1_Cas13an_HEPN1	928p-A	AF-A0A519EE70-F1-model_v4.pdb	A0A519EE70	7	3.2	146	389	12	MOLECULE: ABI FAMILY PROTEIN;
MDD3020297.1_Cas13an_HEPN1	AwCJ-A	AF-A0A495ZE00-F1-model_v4.pdb	A0A495ZE00	7	3.4	115	407	10	MOLECULE: UNCHARACTERIZED PROTEIN;
MDD3020297.1_Cas13an_HEPN1	CZ0D-A	AF-A0A7M5WIS7-F1-model_v4.pdb	A0A7M5WIS7	7	4.9	138	669	13	MOLECULE: HEPN_DZIP3 DOMAIN-CONTAINING PROTEIN;
MDD3020297.1_Cas13an_HEPN1	Dl2w-A	AF-A0A2U3B5K7-F1-model_v4.pdb	A0A2U3B5K7	7	3.1	118	236	17	MOLECULE: HEPN_APEA DOMAIN-CONTAINING PROTEIN;
MDD3020297.1_Cas13an_HEPN1	P63N-A	AF-A0A8B6FA31-F1-model_v4.pdb	A0A8B6FA31	7	3.9	136	1005	7	MOLECULE: UNCHARACTERIZED PROTEIN;
MDD3020297.1_Cas13an_HEPN1	Ld4U-A	AF-A0A6J8DRL9-F1-model_v4.pdb	A0A6J8DRL9	7	4.1	128	263	16	MOLECULE: HEPN_DZIP3 DOMAIN-CONTAINING PROTEIN;
MDD3020297.1_Cas13an_HEPN1	Ko1O-A	AF-W1U7H8-F1-model_v4.pdb	W1U7H8	7	3.3	132	241	9	MOLECULE: PHAGE ABID PROTEIN;
MDD3020297.1_Cas13an_HEPN1	Lr8k-A	AF-A0A210PUW5-F1-model_v4.pdb	A0A210PUW5	7	4.4	140	1150	11	MOLECULE: NLR FAMILY CARD DOMAIN-CONTAINING PROTEIN 4;
MDD3020297.1_Cas13an_HEPN1	RW5x-A	AF-A0A7X3P6G7-F1-model_v4.pdb	A0A7X3P6G7	7	3.3	124	670	13	MOLECULE: AAA FAMILY ATPASE;
MDD3020297.1_Cas13an_HEPN1	0943-A	AF-A0A6S7GEH7-F1-model_v4.pdb	A0A6S7GEH7	7	4.7	138	812	8	MOLECULE: SERINE THREONINE- KINASE PPK4-LIKE;
MDD3020297.1_Cas13an_HEPN1	22B4-A	AF-A0A8B6EQC8-F1-model_v4.pdb	A0A8B6EQC8	6.9	4.4	135	193	6	MOLECULE: UNCHARACTERIZED PROTEIN;
MDD3020297.1_Cas13an_HEPN1	2M4i-A	AF-A0A8B2DZV4-F1-model_v4.pdb	A0A8B2DZV4	6.9	3.5	142	281	10	MOLECULE: ABI FAMILY PROTEIN;
MDD3020297.1_Cas13an_HEPN1	IX5K-A	AF-A0A495ZWG6-F1-model_v4.pdb	A0A495ZWG6	6.9	3.5	121	1093	13	MOLECULE: UNCHARACTERIZED PROTEIN;
MDD3020297.1_Cas13an_HEPN1	JlCS-A	AF-A0A1Q9EF57-F1-model_v4.pdb	A0A1Q9EF57	6.9	3.1	118	449	10	MOLECULE: UNCHARACTERIZED PROTEIN;
MDD3020297.1_Cas13an_HEPN1	Wp6T-A	AF-A0A846TQ48-F1-model_v4.pdb	A0A846TQ48	6.9	3.8	120	207	12	MOLECULE: UNCHARACTERIZED PROTEIN;
MDD3020297.1_Cas13an_HEPN1	Pd1f-A	AF-A0A370TPA7-F1-model_v4.pdb	A0A370TPA7	6.9	3.5	132	666	10	MOLECULE: UNCHARACTERIZED PROTEIN;
MDD3020297.1_Cas13an_HEPN1	Yv42-A	AF-A0A8B6FWH9-F1-model_v4.pdb	A0A8B6FWH9	6.9	4.3	130	504	12	MOLECULE: UNCHARACTERIZED PROTEIN;
MDD3020297.1_Cas13an_HEPN1	C59W-A	AF-A0A4Q1CFP2-F1-model_v4.pdb	A0A4Q1CFP2	6.8	3.7	109	191	13	MOLECULE: HEPN_SWT1 DOMAIN-CONTAINING PROTEIN;
MDD3020297.1_Cas13an_HEPN1	IA3Z-A	AF-D0DFR9-F1-model_v4.pdb	D0DFR9	6.8	3.4	143	347	13	MOLECULE: ABI-LIKE PROTEIN;
MDD3020297.1_Cas13an_HEPN1	AWG6-A	AF-A0A1M5VJG7-F1-model_v4.pdb	A0A1M5VJG7	6.8	4.8	122	173	14	MOLECULE: ABI-LIKE PROTEIN;
MDD3020297.1_Cas13an_HEPN1	VNEL-A	AF-A0A7V7DUL2-F1-model_v4.pdb	A0A7V7DUL2	6.8	3.7	120	253	17	MOLECULE: HEPN_SWT1 DOMAIN-CONTAINING PROTEIN;
MDD3020297.1_Cas13an_HEPN1	Wc8B-A	AF-A0A423U3L0-F1-model_v4.pdb	A0A423U3L0	6.8	4.5	130	1022	10	MOLECULE: NACHT DOMAIN-CONTAINING PROTEIN;
MDD3020297.1_Cas13an_HEPN1	UmDt-A	AF-A0A8B6E1J5-F1-model_v4.pdb	A0A8B6E1J5	6.8	3.5	124	927	11	MOLECULE: UNCHARACTERIZED PROTEIN;
MDD3020297.1_Cas13an_HEPN1	6z3J-A	AF-A0A8B6DIT7-F1-model_v4.pdb	A0A8B6DIT7	6.7	4.6	140	428	11	MOLECULE: UNCHARACTERIZED PROTEIN;
MDD3020297.1_Cas13an_HEPN1	EZ3Z-A	AF-A0A3B9A473-F1-model_v4.pdb	A0A3B9A473	6.7	3.3	116	556	12	MOLECULE: CBS DOMAIN-CONTAINING PROTEIN;
MDD3020297.1_Cas13an_HEPN1	DS3A-A	AF-A0A0A2VRN0-F1-model_v4.pdb	A0A0A2VRN0	6.7	2.9	108	231	7	MOLECULE: UNCHARACTERIZED PROTEIN;
MDD3020297.1_Cas13an_HEPN1	DG9m-A	AF-A0A1Y2W1Z1-F1-model_v4.pdb	A0A1Y2W1Z1	6.7	3.1	113	441	12	MOLECULE: UNCHARACTERIZED PROTEIN;
MDD3020297.1_Cas13an_HEPN1	Jg8T-A	AF-A0A7U0IA48-F1-model_v4.pdb	A0A7U0IA48	6.7	4.4	123	1004	7	MOLECULE: HSP70 FAMILY PROTEIN;
MDD3020297.1_Cas13an_HEPN1	P63P-A	AF-A0A8B6ED17-F1-model_v4.pdb	A0A8B6ED17	6.7	4.2	124	867	15	MOLECULE: UNCHARACTERIZED PROTEIN;
MDD3020297.1_Cas13an_HEPN1	PJ2i-A	AF-A0A3M8P8E1-F1-model_v4.pdb	A0A3M8P8E1	6.7	3.1	111	729	14	MOLECULE: COLD SHOCK DOMAIN-CONTAINING PROTEIN;
MDD3020297.1_Cas13an_HEPN1	Q0BW-A	AF-A0A3S2E725-F1-model_v4.pdb	A0A3S2E725	6.7	5.2	128	342	12	MOLECULE: UNCHARACTERIZED PROTEIN;
MDD3020297.1_Cas13an_HEPN1	VUFz-A	AF-A0A3B8Q2F3-F1-model_v4.pdb	A0A3B8Q2F3	6.7	3.6	124	316	9	MOLECULE: HEPN_SWT1 DOMAIN-CONTAINING PROTEIN;
MDD3020297.1_Cas13an_HEPN1	V0D9-A	AF-K1QSE0-F1-model_v4.pdb	K1QSE0	6.7	4.4	121	212	9	MOLECULE: HEPN_DZIP3 DOMAIN-CONTAINING PROTEIN;
MDD3020297.1_Cas13an_HEPN1	VACq-A	AF-A0A8B6F5G4-F1-model_v4.pdb	A0A8B6F5G4	6.7	3.9	127	700	11	MOLECULE: UNCHARACTERIZED PROTEIN;
MDD3020297.1_Cas13an_HEPN1	285Z-A	AF-N1JNP2-F1-model_v4.pdb	N1JNP2	6.6	3.3	126	421	9	MOLECULE: UNCHARACTERIZED PROTEIN;
MDD3020297.1_Cas13an_HEPN1	FWCM-A	AF-A0A6J8CX57-F1-model_v4.pdb	A0A6J8CX57	6.6	4.2	137	676	5	MOLECULE: UNCHARACTERIZED PROTEIN;
MDD3020297.1_Cas13an_HEPN1	HiCs-A	AF-A0A094FRG0-F1-model_v4.pdb	A0A094FRG0	6.6	3	122	686	10	MOLECULE: UNCHARACTERIZED PROTEIN;
MDD3020297.1_Cas13an_HEPN1	PM1N-A	AF-A0A0N1NZ08-F1-model_v4.pdb	A0A0N1NZ08	6.6	3.5	128	1040	5	MOLECULE: UNCHARACTERIZED PROTEIN;
MDD3020297.1_Cas13an_HEPN1	NA63-A	AF-A0A7V2PLZ3-F1-model_v4.pdb	A0A7V2PLZ3	6.6	4.2	108	268	17	MOLECULE: HEPN_SWT1 DOMAIN-CONTAINING PROTEIN;
MDD3020297.1_Cas13an_HEPN1	at57-A	AF-A0A8B6F858-F1-model_v4.pdb	A0A8B6F858	6.6	4.2	125	431	12	MOLECULE: UNCHARACTERIZED PROTEIN;
MDD3020297.1_Cas13an_HEPN1	1A9g-A	AF-A0A3M7QWE0-F1-model_v4.pdb	A0A3M7QWE0	6.6	4	124	478	14	MOLECULE: SEL1 DOMAIN REPEAT-CONTAINING;
MDD3020297.1_Cas13an_HEPN1	6UDI-A	AF-A0A849R323-F1-model_v4.pdb	A0A849R323	6.5	3.8	114	373	13	MOLECULE: UNCHARACTERIZED PROTEIN;
MDD3020297.1_Cas13an_HEPN1	69E1-A	AF-A0A1V4YZM7-F1-model_v4.pdb	A0A1V4YZM7	6.5	3.6	112	199	8	MOLECULE: HEPN_SWT1 DOMAIN-CONTAINING PROTEIN;
MDD3020297.1_Cas13an_HEPN1	9f3b-A	AF-A0A6J8C350-F1-model_v4.pdb	A0A6J8C350	6.5	3.6	130	841	8	MOLECULE: HEPN_DZIP3 DOMAIN-CONTAINING PROTEIN;
MDD3020297.1_Cas13an_HEPN1	AI3R-A	AF-A0A2J6QHP5-F1-model_v4.pdb	A0A2J6QHP5	6.5	3.3	110	370	8	MOLECULE: UNCHARACTERIZED PROTEIN;
MDD3020297.1_Cas13an_HEPN1	HU4I-A	AF-A0A2P8G259-F1-model_v4.pdb	A0A2P8G259	6.5	3.1	109	215	14	MOLECULE: ABORTIVE INFECTION BACTERIOPHAGE RESISTANCE PROTE
MDD3020297.1_Cas13an_HEPN1	JPFy-A	AF-A0A136JUN7-F1-model_v4.pdb	A0A136JUN7	6.5	3.4	128	227	11	MOLECULE: HEPN_SWT1 DOMAIN-CONTAINING PROTEIN;
MDD3020297.1_Cas13an_HEPN1	KA1L-A	AF-A0A164HTX3-F1-model_v4.pdb	A0A164HTX3	6.5	3.7	120	488	10	MOLECULE: PXO1-99;
MDD3020297.1_Cas13an_HEPN1	KFCx-A	AF-A0A6A9T4Q5-F1-model_v4.pdb	A0A6A9T4Q5	6.5	3.4	118	267	10	MOLECULE: CBS DOMAIN-CONTAINING PROTEIN;
MDD3020297.1_Cas13an_HEPN1	O7AA-A	AF-A0A7D9LYB6-F1-model_v4.pdb	A0A7D9LYB6	6.5	4.8	138	225	7	MOLECULE: HEPN_DZIP3 DOMAIN-CONTAINING PROTEIN;
MDD3020297.1_Cas13an_HEPN1	OtBL-A	AF-A0A8B6ETX5-F1-model_v4.pdb	A0A8B6ETX5	6.5	4.5	131	480	7	MOLECULE: UNCHARACTERIZED PROTEIN;
MDD3020297.1_Cas13an_HEPN1	SlBv-A	AF-A0A0R2BMM7-F1-model_v4.pdb	A0A0R2BMM7	6.5	3.1	128	257	13	MOLECULE: UNCHARACTERIZED PROTEIN;
MDD3020297.1_Cas13an_HEPN1	TG9g-A	AF-A0A6J8C694-F1-model_v4.pdb	A0A6J8C694	6.5	3.9	126	203	10	MOLECULE: UNCHARACTERIZED PROTEIN;
MDD3020297.1_Cas13an_HEPN1	LN2K-A	AF-U9UAS7-F1-model_v4.pdb	U9UAS7	6.5	3.6	134	423	6	MOLECULE: UNCHARACTERIZED PROTEIN;
MDD3020297.1_Cas13an_HEPN1	YX16-A	AF-A0A210Q5R8-F1-model_v4.pdb	A0A210Q5R8	6.5	4.2	130	338	12	MOLECULE: HEPN_DZIP3 DOMAIN-CONTAINING PROTEIN;
MDD3020297.1_Cas13an_HEPN1	Ze9W-A	AF-A0A6P8HUT4-F1-model_v4.pdb	A0A6P8HUT4	6.5	4.3	125	919	14	MOLECULE: UNCHARACTERIZED PROTEIN LOC116293177;
MDD3020297.1_Cas13an_HEPN1	9Q9J-A	AF-A0A8B6HJP2-F1-model_v4.pdb	A0A8B6HJP2	6.4	3.7	124	160	11	MOLECULE: UNCHARACTERIZED PROTEIN;
MDD3020297.1_Cas13an_HEPN1	6DEu-A	AF-A0A1U7INZ5-F1-model_v4.pdb	A0A1U7INZ5	6.4	3.7	127	400	9	MOLECULE: RIBONUCLEASE 3;
MDD3020297.1_Cas13an_HEPN1	GhE3-A	AF-F2NUZ0-F1-model_v4.pdb	F2NUZ0	6.4	4	125	234	9	MOLECULE: UNCHARACTERIZED PROTEIN;
MDD3020297.1_Cas13an_HEPN1	FF1z-A	AF-A0A7G9L5K0-F1-model_v4.pdb	A0A7G9L5K0	6.4	3.3	109	147	14	MOLECULE: HEPN_SWT1 DOMAIN-CONTAINING PROTEIN;
MDD3020297.1_Cas13an_HEPN1	C82U-A	AF-A0A842DDT5-F1-model_v4.pdb	A0A842DDT5	6.4	3.1	111	1062	11	MOLECULE: UNCHARACTERIZED PROTEIN;
MDD3020297.1_Cas13an_HEPN1	U1B6-A	AF-A0A8B6BXW0-F1-model_v4.pdb	A0A8B6BXW0	6.4	4.6	134	1137	13	MOLECULE: UNCHARACTERIZED PROTEIN;
MDD3020297.1_Cas13an_HEPN1	Pj1S-A	AF-A0A6L8EX11-F1-model_v4.pdb	A0A6L8EX11	6.4	3.2	123	220	12	MOLECULE: UNCHARACTERIZED PROTEIN;
MDD3020297.1_Cas13an_HEPN1	ML2Y-A	AF-A0A6J8A947-F1-model_v4.pdb	A0A6J8A947	6.4	4.7	136	370	9	MOLECULE: UNCHARACTERIZED PROTEIN;
MDD3020297.1_Cas13an_HEPN1	0cFW-A	AF-A0A8B6GCZ2-F1-model_v4.pdb	A0A8B6GCZ2	6.4	3.8	133	489	7	MOLECULE: UNCHARACTERIZED PROTEIN;
MDD3020297.1_Cas13an_HEPN1	0M2V-A	AF-A0A2T7SW51-F1-model_v4.pdb	A0A2T7SW51	6.4	3.4	110	551	11	MOLECULE: CBS DOMAIN-CONTAINING PROTEIN;
MDD3020297.1_Cas13an_HEPN1	1Y6R-A	AF-A0A6J8E411-F1-model_v4.pdb	A0A6J8E411	6.3	4.5	148	701	14	MOLECULE: UNCHARACTERIZED PROTEIN;
MDD3020297.1_Cas13an_HEPN1	2K38-A	AF-A0A564W7A5-F1-model_v4.pdb	A0A564W7A5	6.3	3.2	111	222	13	MOLECULE: ABI-LIKE PROTEIN;
MDD3020297.1_Cas13an_HEPN1	4Y0g-A	AF-A0A2J6TQF3-F1-model_v4.pdb	A0A2J6TQF3	6.3	3.4	130	317	8	MOLECULE: UNCHARACTERIZED PROTEIN;
MDD3020297.1_Cas13an_HEPN1	1qCw-A	AF-A0A6J8CE58-F1-model_v4.pdb	A0A6J8CE58	6.3	4.4	144	329	11	MOLECULE: UNCHARACTERIZED PROTEIN;
MDD3020297.1_Cas13an_HEPN1	4M2T-A	AF-A0A1C5NC63-F1-model_v4.pdb	A0A1C5NC63	6.3	3.6	120	209	10	MOLECULE: ABORTIVE INFECTION BACTERIOPHAGE RESISTANCE PROTE
MDD3020297.1_Cas13an_HEPN1	GAFZ-A	AF-A0A5B7K4Y8-F1-model_v4.pdb	A0A5B7K4Y8	6.3	4.6	133	255	8	MOLECULE: HEPN_DZIP3 DOMAIN-CONTAINING PROTEIN;
MDD3020297.1_Cas13an_HEPN1	DG1r-A	AF-A0A5B8K3P3-F1-model_v4.pdb	A0A5B8K3P3	6.3	2.9	89	461	10	MOLECULE: UNCHARACTERIZED PROTEIN;
MDD3020297.1_Cas13an_HEPN1	ISDp-A	AF-K1QF52-F1-model_v4.pdb	K1QF52	6.3	4	139	1182	9	MOLECULE: UNCHARACTERIZED PROTEIN;
MDD3020297.1_Cas13an_HEPN1	Kr9u-A	AF-A0A7U7C7E1-F1-model_v4.pdb	A0A7U7C7E1	6.3	3.4	151	490	11	MOLECULE: UNCHARACTERIZED PROTEIN;
MDD3020297.1_Cas13an_HEPN1	RD6y-A	AF-A0A1T4JC42-F1-model_v4.pdb	A0A1T4JC42	6.3	3.5	146	392	15	MOLECULE: HYPOTHETICAL SAV0801 HOMOLOG IN SUPERANTIGEN-ENCO
MDD3020297.1_Cas13an_HEPN1	O5As-A	AF-A0A2B4S9Z7-F1-model_v4.pdb	A0A2B4S9Z7	6.3	4.3	141	760	4	MOLECULE: E3 UBIQUITIN-PROTEIN LIGASE DZIP3;
MDD3020297.1_Cas13an_HEPN1	T6Be-A	AF-K1Q405-F1-model_v4.pdb	K1Q405	6.3	4.5	132	697	13	MOLECULE: E3 UBIQUITIN-PROTEIN LIGASE DZIP3;
MDD3020297.1_Cas13an_HEPN1	amEJ-A	AF-M1YYD1-F1-model_v4.pdb	M1YYD1	6.3	2.9	92	419	8	MOLECULE: UNCHARACTERIZED PROTEIN;
MDD3020297.1_Cas13an_HEPN1	aK2K-A	AF-A0A179EYV4-F1-model_v4.pdb	A0A179EYV4	6.3	3.2	108	560	9	MOLECULE: UNCHARACTERIZED PROTEIN;
MDD3020297.1_Cas13an_HEPN1	Zg02-A	AF-A0A3L7T3B2-F1-model_v4.pdb	A0A3L7T3B2	6.3	3.2	126	912	14	MOLECULE: ATP-BINDING PROTEIN;
MDD3020297.1_Cas13an_HEPN1	03FA-A	AF-A0A1S2I7H5-F1-model_v4.pdb	A0A1S2I7H5	6.3	3.4	123	259	18	MOLECULE: UNCHARACTERIZED PROTEIN;
MDD3020297.1_Cas13an_HEPN1	0gCE-A	AF-A0A2M8UBK0-F1-model_v4.pdb	A0A2M8UBK0	6.3	2.9	113	987	15	MOLECULE: UNCHARACTERIZED PROTEIN;
MDD3020297.1_Cas13an_HEPN1	1p5i-A	AF-A0A841YVF3-F1-model_v4.pdb	A0A841YVF3	6.2	3.2	125	204	10	MOLECULE: ABI FAMILY PROTEIN;
MDD3020297.1_Cas13an_HEPN1	7HEd-A	AF-A0A2A2K1U7-F1-model_v4.pdb	A0A2A2K1U7	6.2	3.4	145	507	11	MOLECULE: UNCHARACTERIZED PROTEIN;
MDD3020297.1_Cas13an_HEPN1	510H-A	AF-A0A6J8BQF5-F1-model_v4.pdb	A0A6J8BQF5	6.2	4.7	130	800	14	MOLECULE: HEPN_DZIP3 DOMAIN-CONTAINING PROTEIN;
MDD3020297.1_Cas13an_HEPN1	JI91-A	AF-A0A1V6QD49-F1-model_v4.pdb	A0A1V6QD49	6.2	3.3	120	322	12	MOLECULE: UNCHARACTERIZED PROTEIN;
MDD3020297.1_Cas13an_HEPN1	AVBb-A	AF-A0A0B7MQB1-F1-model_v4.pdb	A0A0B7MQB1	6.2	2.9	90	149	12	MOLECULE: UNCHARACTERIZED PROTEIN;
MDD3020297.1_Cas13an_HEPN1	HmFd-A	AF-A0A6P0PDX9-F1-model_v4.pdb	A0A6P0PDX9	6.2	3.4	125	151	13	MOLECULE: HEPN_SWT1 DOMAIN-CONTAINING PROTEIN;
MDD3020297.1_Cas13an_HEPN1	Kd1c-A	AF-A0A6P2BML0-F1-model_v4.pdb	A0A6P2BML0	6.2	3.4	111	1211	16	MOLECULE: DUF262 DOMAIN-CONTAINING PROTEIN;
MDD3020297.1_Cas13an_HEPN1	VLFU-A	AF-A0A6J8BB29-F1-model_v4.pdb	A0A6J8BB29	6.2	4.2	134	775	9	MOLECULE: UNCHARACTERIZED PROTEIN;
MDD3020297.1_Cas13an_HEPN1	UnB4-A	AF-A0A7V6E8B6-F1-model_v4.pdb	A0A7V6E8B6	6.2	4.7	123	329	13	MOLECULE: ATP-BINDING PROTEIN;
MDD3020297.1_Cas13an_HEPN1	L6Cq-A	AF-A0A7M3U4V8-F1-model_v4.pdb	A0A7M3U4V8	6.2	3.5	124	401	10	MOLECULE: UNCHARACTERIZED PROTEIN;
MDD3020297.1_Cas13an_HEPN1	X9EG-A	AF-A0A395SZW5-F1-model_v4.pdb	A0A395SZW5	6.2	3.8	119	433	8	MOLECULE: UBIQUINOL-CYTOCHROME-C REDUCTASE CYTOCHROME C1;
MDD3020297.1_Cas13an_HEPN1	Q754-A	AF-A0A0K2GIP3-F1-model_v4.pdb	A0A0K2GIP3	6.2	4.2	118	362	10	MOLECULE: HEPN_SWT1 DOMAIN-CONTAINING PROTEIN;
MDD3020297.1_Cas13an_HEPN1	RfEf-A	AF-A0A7S0HCZ9-F1-model_v4.pdb	A0A7S0HCZ9	6.2	3.2	110	435	10	MOLECULE: HYPOTHETICAL PROTEIN;
MDD3020297.1_Cas13an_HEPN1	6JCk-A	AF-A0A395T128-F1-model_v4.pdb	A0A395T128	6.1	3.6	120	278	5	MOLECULE: UBIQUINOL-CYTOCHROME-C REDUCTASE CYTOCHROME C1;
MDD3020297.1_Cas13an_HEPN1	54Em-A	AF-A0A1B7TC16-F1-model_v4.pdb	A0A1B7TC16	6.1	2.8	79	619	6	MOLECULE: PINC DOMAIN-CONTAINING PROTEIN;
MDD3020297.1_Cas13an_HEPN1	7EEn-A	AF-A0A8B6BLP1-F1-model_v4.pdb	A0A8B6BLP1	6.1	4.7	126	625	6	MOLECULE: UNCHARACTERIZED PROTEIN;
MDD3020297.1_Cas13an_HEPN1	EeFs-A	AF-A0A1G6ZXF1-F1-model_v4.pdb	A0A1G6ZXF1	6.1	3.4	102	210	11	MOLECULE: CBS DOMAIN-CONTAINING PROTEIN;
MDD3020297.1_Cas13an_HEPN1	Br5v-A	AF-A0A1S3IJI1-F1-model_v4.pdb	A0A1S3IJI1	6.1	4.3	141	353	9	MOLECULE: UNCHARACTERIZED PROTEIN LOC106164876;
MDD3020297.1_Cas13an_HEPN1	DBAb-A	AF-A0A5M6IU25-F1-model_v4.pdb	A0A5M6IU25	6.1	3.6	120	420	11	MOLECULE: UNCHARACTERIZED PROTEIN;
MDD3020297.1_Cas13an_HEPN1	KRD0-A	AF-A0A2N0QRI0-F1-model_v4.pdb	A0A2N0QRI0	6.1	3.9	124	548	6	MOLECULE: UNCHARACTERIZED PROTEIN;
MDD3020297.1_Cas13an_HEPN1	WTE2-A	AF-A0A378WBC2-F1-model_v4.pdb	A0A378WBC2	6.1	3.8	119	191	11	MOLECULE: ABI-LIKE PROTEIN;
MDD3020297.1_Cas13an_HEPN1	S405-A	AF-A0A7X2N3V1-F1-model_v4.pdb	A0A7X2N3V1	6.1	3.7	127	271	13	MOLECULE: ABI FAMILY PROTEIN;
WP_072559397.1_Cas13an_HEPN1	W3Fy-A	AF-A0A7C5SD50-F1-model_v4.pdb	A0A7C5SD50	17.8	1.8	158	449	28	MOLECULE: UNCHARACTERIZED PROTEIN;
WP_072559397.1_Cas13an_HEPN1	GJAa-A	AF-A0A5M8P998-F1-model_v4.pdb	A0A5M8P998	14.4	2.4	162	577	24	MOLECULE: UNCHARACTERIZED PROTEIN;
WP_072559397.1_Cas13an_HEPN1	9E4T-A	AF-A0A0Q6FZP0-F1-model_v4.pdb	A0A0Q6FZP0	9.7	3.2	138	230	8	MOLECULE: UNCHARACTERIZED PROTEIN;
WP_072559397.1_Cas13an_HEPN1	aeCf-A	AF-A0A087ACK4-F1-model_v4.pdb	A0A087ACK4	9.6	3	137	344	8	MOLECULE: RNA-BINDING PROTEIN;
WP_072559397.1_Cas13an_HEPN1	6C9W-A	AF-A0A4R1XBG5-F1-model_v4.pdb	A0A4R1XBG5	9.5	3.2	134	188	10	MOLECULE: ABI-LIKE PROTEIN;
WP_072559397.1_Cas13an_HEPN1	DiAF-A	AF-A0A522FK28-F1-model_v4.pdb	A0A522FK28	9.3	3	135	300	12	MOLECULE: ABI FAMILY PROTEIN;
WP_072559397.1_Cas13an_HEPN1	OP3S-A	AF-A0A143WXI2-F1-model_v4.pdb	A0A143WXI2	9.3	2.8	143	721	13	MOLECULE: ABI-LIKE PROTEIN;
WP_072559397.1_Cas13an_HEPN1	Wb4R-A	AF-E2S7B0-F1-model_v4.pdb	E2S7B0	9.2	3	132	362	7	MOLECULE: UNCHARACTERIZED PROTEIN;
WP_072559397.1_Cas13an_HEPN1	0U5A-A	AF-A0A2J6NG29-F1-model_v4.pdb	A0A2J6NG29	9.2	3.4	140	280	19	MOLECULE: UNCHARACTERIZED PROTEIN;
WP_072559397.1_Cas13an_HEPN1	YNCY-A	AF-A0A1H9UZA5-F1-model_v4.pdb	A0A1H9UZA5	9.1	3.1	136	202	8	MOLECULE: UNCHARACTERIZED PROTEIN;
WP_072559397.1_Cas13an_HEPN1	X19g-A	AF-A0A4S8N790-F1-model_v4.pdb	A0A4S8N790	9	3	133	191	16	MOLECULE: UNCHARACTERIZED PROTEIN;
WP_072559397.1_Cas13an_HEPN1	1mFI-A	AF-A0A6L6G716-F1-model_v4.pdb	A0A6L6G716	8.9	3.1	146	364	10	MOLECULE: ABI FAMILY PROTEIN;
WP_072559397.1_Cas13an_HEPN1	DzDq-A	AF-A0A5C4L9H4-F1-model_v4.pdb	A0A5C4L9H4	8.9	3.1	136	360	9	MOLECULE: UNCHARACTERIZED PROTEIN;
WP_072559397.1_Cas13an_HEPN1	D9Fn-A	AF-A0A7A2XYX9-F1-model_v4.pdb	A0A7A2XYX9	8.9	3.2	145	332	11	MOLECULE: ABI FAMILY PROTEIN;
WP_072559397.1_Cas13an_HEPN1	8i7B-A	AF-H0QXP3-F1-model_v4.pdb	H0QXP3	8.8	3.1	135	285	8	MOLECULE: UNCHARACTERIZED PROTEIN;
WP_072559397.1_Cas13an_HEPN1	237l-A	AF-R7MCL9-F1-model_v4.pdb	R7MCL9	8.7	3.4	146	504	10	MOLECULE: ABI-LIKE PROTEIN;
WP_072559397.1_Cas13an_HEPN1	Q16L-A	AF-A0A1I3BT50-F1-model_v4.pdb	A0A1I3BT50	8.7	3.2	143	250	10	MOLECULE: ABI-LIKE PROTEIN;
WP_072559397.1_Cas13an_HEPN1	ZA99-A	AF-A0A355G9B7-F1-model_v4.pdb	A0A355G9B7	8.7	3.4	136	257	13	MOLECULE: UNCHARACTERIZED PROTEIN;
WP_072559397.1_Cas13an_HEPN1	Kp4l-A	AF-A0A433PY02-F1-model_v4.pdb	A0A433PY02	8.6	3.1	135	374	7	MOLECULE: UNCHARACTERIZED PROTEIN;
WP_072559397.1_Cas13an_HEPN1	68CD-A	AF-A0A2U9DY74-F1-model_v4.pdb	A0A2U9DY74	8.5	2.9	128	222	11	MOLECULE: UNCHARACTERIZED PROTEIN;
WP_072559397.1_Cas13an_HEPN1	J6B5-A	AF-A0A0R1TRJ8-F1-model_v4.pdb	A0A0R1TRJ8	8.5	2.8	137	431	11	MOLECULE: UNCHARACTERIZED PROTEIN;
WP_072559397.1_Cas13an_HEPN1	BdFH-A	AF-A0A5N0TIT0-F1-model_v4.pdb	A0A5N0TIT0	8.4	3.6	134	204	9	MOLECULE: UNCHARACTERIZED PROTEIN;
WP_072559397.1_Cas13an_HEPN1	LS7f-A	AF-A0A2N3QF26-F1-model_v4.pdb	A0A2N3QF26	8.3	3	138	422	9	MOLECULE: PHAGE ABID PROTEIN;
WP_072559397.1_Cas13an_HEPN1	Bj5P-A	AF-A0A4R2TGU3-F1-model_v4.pdb	A0A4R2TGU3	8.2	3.1	137	405	11	MOLECULE: ABI-LIKE PROTEIN;
WP_072559397.1_Cas13an_HEPN1	UnED-A	AF-A0A1I5TBN9-F1-model_v4.pdb	A0A1I5TBN9	8.2	3	137	281	11	MOLECULE: ABI-LIKE PROTEIN;
WP_072559397.1_Cas13an_HEPN1	V37Y-A	AF-A0A850P8W3-F1-model_v4.pdb	A0A850P8W3	8.2	3	139	344	13	MOLECULE: ABI FAMILY PROTEIN;
WP_072559397.1_Cas13an_HEPN1	at4y-A	AF-A0A3S5XYX8-F1-model_v4.pdb	A0A3S5XYX8	8.2	2.6	108	184	8	MOLECULE: UNCHARACTERIZED PROTEIN;
WP_072559397.1_Cas13an_HEPN1	01BF-A	AF-A0A291N5W0-F1-model_v4.pdb	A0A291N5W0	8.2	3.1	133	225	9	MOLECULE: UNCHARACTERIZED PROTEIN;
WP_072559397.1_Cas13an_HEPN1	62AU-A	AF-A0A3E4E667-F1-model_v4.pdb	A0A3E4E667	8.1	3.8	136	231	10	MOLECULE: ABI FAMILY PROTEIN;
[truncated: 970 more rows]

## Sheet: Table S8
query	target	fident	alnlen	mismatch	gapopen	qstart	qend	tstart	tend	evalue	bits	target_uniprot	target_description	interpro_ids	interpro_labels
[truncated: 6,275 more rows]

[truncated: 4 more sheets: Table S9, Table S10, Table S11, Table S12]
